# Supplementary material for: In silico analysis of the effect of HCV genotype-specific polymorphisms in Core, NS3, NS5A, and NS5B proteins on T-cell epitope processing and presentation
Source: Front Microbiol. 2025 Jan 15;15:1498069. doi: 10.3389/fmicb.2024.1498069 (PMC11774985; doi:10.3389/fmicb.2024.1498069)
Supplement: Supplementary file 3 [file Table_2.xlsx]

## Sheet: Core Total Epitopes
MHC Subtype	Position	1a	1b	1c	1e	1e2	1g	1h	2a	2b	2c	2d	2e	2f	2f2	2i	2j	2k	2l	2l2	2m_	2q_	2q2_	3a_	3b_	3c	3d	3e	3f	3g_	3g2	3h	3i	4a	4b	4b2	4c	4d	4e	4f	4g	4g2	4h	4k_	4l	4l2	4m	4n	4o
A3	1	MSTNPKPQR	MSTNPKPQR	MSTNPKPQR	MSTNPKPQR	MSTNPKPQR	MSTNPKPQR	MSTNPKPQR	MSTNPKPQR	MSTNPKPQR	MSTNPKPQR	MSTNPKPQR	MSTNPKPQR	MSTNPKPQR		MSTNPKPQR	MSTNPKPQR	MSTNPKPQR	MSTNPKPQR	MSTNPKPQR		MSTNPKPQR	MSTNPKPQR						MSTFPKPQR					MSTNPKPQR	MSTNPKPQR	MSTNPKPQR	MSTNPKPQR	MSTNPKPQR	MSTNPKLQR	MSTNPKPQR	MSTNPKPQR	MSTNPKPQR	MSTNPKPQR	MSTNPKPQR	MSMNPKPQR	MSTNPKPQR	MSTNPKPQR	MSTNPKPQR	MSTNPKPQR
	2	STNPKPQRK	STNPKPQRK	STNPKPQRK	STNPKPQRK	STNPKPQRK	STNPKPQRK	STNPKPQRK	STNPKPQRK	STNPKPQRK	STNPKPQRK	STNPKPQRK	STNPKPQRK	STNPKPQRK		STNPKPQRK	STNPKPQRK	STNPKPQRK			STIPKPQRK	STNPKPQRK	STNPKPQRK	STLPKPQRK		STLPKPQRK	STLPKPQRK	STLPKPQRK				STLPKPQRK		STNPKPQRK	STNPKPQRK	STNPKPQRK	STNPKPQRK	STNPKPQRK	STNPKLQRK	STNPKPQRK	STNPKPQRK	STNPKPQRK	STNPKPQRK	STNPKPQRK	SMNPKPQRK	STNPKPQRK	STNPKPQRK	STNPKPQRK	STNPKPQRK
	4
	9														RITKRNTNR				RQTKRNTNR	RQTKRNTNR
	10														RITKRNTNR				RQTKRNTNR	RQTKRNTNR
	15																							TIRRPQDVK		TIRRPQDVK	TIRRPQDVK	TVRRPQDVK				TIRRPQNVK
	35				YVLPRRGPK
	43	RLGVRATRK	RLGVRATRK	RVGVRATRK	KLGVRAARK	RLGVRAARK	RLGVRAARK	RLGVRAARK	RLGVRATRK	RLGVRATRK	RLGVRATRK	RLGVRATRK	RLGVRATRK	RLGVRAARK	RLGVRATRK	RLGVRATRK	RLGVRATRK	RLGVRATRK	RVGVRATRK	RVGVRATRK	RLGVRAARK	RLGVRATRK	RLGVRATRK	RLGVRATRK	RLGVRAVRK	LLGVRATRK	RLGVRAVRK	RLGVRATRK	RLGVRAVRK	RLGVRAVRK	RLGVRAVRK	TLGVRAVRK	RLGVRAVRK	RLGVRATRK	RLGVRATRK	RLGVRAARK	RLGVRATRK	RLGVRATRK	RLGVRATRK	RLGVRATRK	RLGVRATRK	RLGVRATRK	RLGVRATRK	RLGVRATRK	RLGVRATRK	RLGVRATRK	RLGVRATRK	RLGVRATRK	RLGVRATRK
	47				RAARKTSER	RAARKTSER	RAARKTSER	RAARKTSER						RAARKTSER							RAARKTSER															RAARKTSER
	51	KTSERSQPR	KTSERSQPR	KTSERSQPR	KTSERSQPR	KTSERSQPR	KTSERSQPR	KTSERSQPR	KTSERSQPR	KTSERSQPR	KTSERSQPR	KTSERSQPR	KTSERSQPR	KTSERSQPR	KTSERSQPR	KTSERSQPR	KTSERSQPR	KTSERSQPR	KTSERSQPR	KTSERSQPR	KTSERSQPR	KTSERSQPR	KTSERSQPR	KTSERSQPR	KTSERSQPR	KTSERSQPR		KTSERSQPR	KSSERSQPR	KTSERSQPR	KTSERSQPR	KTSERSQPR	KTSERSQPR	KTSERSQPR	KTSERSQPR	KTSERSQPR	KTSERSQPR	KTSERSQPR	KTSERSQPR	KTSERSQPR	KTSERSQPR	KTSERSQPR	KTSERSQPR	KTSERSQPR	KTSERSQPR	KTSERSQPR	KTSERSQPR	KTSERSQPR	KTSERSQPR
	59																									RARRQPIPK
	67
	70								RSTGKSWGK	RSTGKSWGK											RSTGKSWGK
	156	RVLEDGVNY	RVLEDGVNY	RVLEDGVNY	RVLEDGVNY	RVLEDGVNY	RVLEDGVNY	RVLEDGVNY	RVLEDGVNY	RVLEDGINY	RVLEDGINY	RVLEDGINY	RVLEDGINY	RVLEDGINY	RVLEDGINY	RVLEDGINY	RVLEDGINY	RVLEDGINY	RVVEDGINY	RVLEDGVNY	RVLEDGINY	RVLEDGINY	RVLEDGINY															RLLEDGVNY					RALEDGINY	RALEDGINY	RALEDGINY	RALEDGINY			RALEDGINY
A24	75	TWAQPGYPW		SWAQPGYPW	SWAQPGYPW	SWAQPGYPW	TWAQPGYPW	TWAQPGYPW																SWAQPGYPW	SWAQPGYPW		SWAQPGYPW	SWAQPGYPW	SWAQPGYPW	SWAQPGYPW	SWAQPGYPW	TWAQPGYPW	SWAQPGYPW	SWAQPGYPW	SWAQPGYPW	SWAQPGYPW	SWAQPGYPW	SWAQPGYPW	SWAQPGYPW	SWAQPGYPW		SWAQPGYPW	SWAQPGYPW	SWAQPGYPW	SWAQPGYPW	SWAQPGYPW	TWAQPGYPW	SWAQPGYPW	TWAQPGYPW
	85		LYGNEGMGW						LYGNEGLGW		LYGNEGLGW	LYGNEGLGW	LYGNEGLGW	LYGNEGLGW	LYGNEGLGW	LYGNEGLGW	LYGNEGLGW	LYGNEGLGW	LYGNEGLGW	LYGNEGLGW	LYGNEGLGW	LYGNEGLGW	LYGNEGLGW
	173													SFSIFLLTL																		SFSIFLLAI
	174																		FSIFLLALF	FSIFLLALF				FSIFLLALF	FSIFLLALF	FSIFLLALF			FSIFLLALF		FSIFLLALF		FSIFLLALF
A26	29		QIVGGVYLL	QIVGGVYLL		QIVGGVYLL	QIVGGVYLL	QIVGGVYLL	QIVGGVYLL	QIVGGVYLL	QIVGGVYLL	QIVGGVYLL	QIVGGVYLL	QIVGGVYLL	QIVGGVYLL	QIVGGVYLL	QIVGGVYLL	QIVGGVYLL	QIVGGVYLL	QIVGGVYLL	QIVGGVYLL	QIVGGVYLL	QIVGGVYLL				QIVGGVYLL	QIVGGVYLL						QIVGGVYLL	QIVGGVYLL	QIVGGVYLL	QIVGGVYLL	QIVGGVYLL	QIVGGVYLL	QIVGGVYLL	QIVGGVYLL	QIVGGVYLL	QIVGGVYLL	QIVGGVYLL	QIVGGVYLL	QIVGGVYLL	QIVGGVYLL	QIVGGVYLL	QIVGGVYLL
	89
	126
	128
	129
	132		DLMGYIPLV	DLMGYIPLV	DLMGYIPLV	DLMGYIPLV	DLMGYIPLV	DLMGYIPLV											DLVGYIPVV					DLMGYIPLV	DLMGYIPLI	DLMGYIPLV	DLMGYIPLV	DLMGYIPLV	DLMGYIPLV	DLMGYIPLV	DLMGYIPLV	DLMGYIPLV	DLMGYIPLV	DLMGYIPLV	DLMGYIPLV	DLMGYIPLV	DLMGYIPLV		DLMGYIPLV	DLMGYIPLV	DLMGYIPLV	DLMGYIPLV	DLMGYIPLV	DLMGYIPLV	DLMGYIPLV		DLMGYIPLV	DLMGYIPLV	DLMGYIPLV
	136		YIPLVGAPL	YIPLVGAPL	YIPLVGAPL	YIPLVGAPL	YIPLVGAPL	YIPLVGAPL	YIPVVGAPL	YIPVVGAPV	YIPVVGAPV	YIPVVGAPV	YIPVVGAPV	YIPVVGAPV	YIPVVGAPV	YIPVVGAPV	YIPVVGAPV	YIPVVGAPV			YIPVVGAPV	YIPVVGAPV	YIPVVGAPV	YIPLVGAPV	YIPLIGAPV	YIPLVGAPV	YIPLVGAPV	YIPLVGAPV	YIPLVGAPV	YIPLVGAPV		YIPLVGAPV	YIPLVGAPV	YIPLVGAPV	YIPLVGAPV	YIPLVGAPV	YIPLVGAPV	YIPVVGAPV	YIPLVGAPV	YIPLVGAPV	YIPLVGAPV	YIPLVGAPV	YIPLVGAPV	YIPLVGAPV	YIPLVGAPV	YIPVVGAPV	YIPLVGAPV	YIPLVGAPV	YIPLVGAPV
	156		RVLEDGVNY	RVLEDGVNY	RVLEDGVNY	RVLEDGVNY	RVLEDGVNY	RVLEDGVNY	RVLEDGVNY	RVLEDGINY	RVLEDGINY	RVLEDGINY	RVLEDGINY	RVLEDGINY	RVLEDGINY	RVLEDGINY	RVLEDGINY	RVLEDGINY	RVVEDGINY	RVLEDGVNY	RVLEDGINY	RVLEDGINY	RVLEDGINY
	174		FSIFLLALL	FSIFLLALL	FSIFLLALL	FSIFLLALL	FSIFLLALL	FSIFLLALL	FSIFLLALL	FSIFLLALL	FSIFLLALL	FSIFLLALL	FSIFLLALL	FSIFLLTLL	FSIFLLALL	FSIFLLALL	FSIFLLALL	FSIFLLALL	FSIFLLALF	FSIFLLALF	FSIFLLALL	FSIFLLALL	FSIFLLALL	FSIFLLALF	FSIFLLALF	FSIFLLALF	FSIFLLALL	FSIFLLALL	FSIFLLALF	FSIFLLALL	FSIFLLALF	FSIFLLAIL	FSIFLLALF	FSIFLLALL	FSIFLLALL	FSIFLLALL	FSIFLLALL	FSIFLLALL	FSIFLLALL	FSIFLLALL	FSIFLLALL	FSIFLLALL	FSIFLLALL	FSIFILALL	FSIFLLALL	FSIFLLALL	FSIFLLALL	FSIFLLALL	FSIFLLALL
	177																					FLLALLSCM	FLLALLSCM																					FILALLSCL
B7 Core	9
	18	RPQDVKFPG	RPQDVKFPG	RPQDVKFPG	RPQDVKFPG	RPQDVKFPG	RPQDVKFPG	RPQDVKFPG	RPQDVKFPG	RPQDVKFPG	RPQDVKFPG	RPQDVKFPG	RPQDVKFPG	RPQDVKFPG	RPQDVKFPG	RPQDVKFPG	RPQDVKFPG	RPQDVKFPG		RPQDVKFPG	RPQDVKFPG	RPQDVKFPG	RPQDVKFPG	RPQDVKFPG	RPQNVKFPG	RPQDVKFPG	RPQDVKFPG	RPQDVKFPG	RPQDVKFPG	RPQNVKFPG	RPQNVKFPG	RPQNVKFPG	RPQNVKFPG	RPMDVKFPG	RPMDVKFPG	RPMDVKFPG	RPMDVKFPG	RPMDVKFPG	RPMDVKFPG	RPMDVKFPG	RPMDVKFPG	RPMDVKFPG	RPMDVKFPG	RPMDVKFPG	RPMDVKFPG	RPMDVKFPG	RPMDVKFPG	RPMDVKFPG	RPMDVKFPG
	35																									YVLPRRGPL
	37	LPRRGPRLG	LPRRGPRLG	LPRRGPRVG		LPRRGPRLG	LPRRGPRLG	LPRRGPRLG	LPRRGPRLG	LPRRGPRLG	LPRRGPRLG	LPRRGPRLG	LPRRGPRLG	LPRRGPRLG	LPRRGPRLG	LPRRGPRLG	LPRRGPRLG	LPRRGPRLG	LPRRGPRVG	LPRRGPRVG	LPRRGPRLG	LPRRGPRLG	LPRRGPRLG	LPRRGPRLG	LPRRGPRLG		LPRRGPRLG	LPRRGPRLG	LPRRGPRLG	LPRRGPRLG	LPRRGPRLG	LPRRGPTLG	LPRRGPRLG	LPRRGPRLG	LPRRGPRLG	LPRRGPRLG	LPRRGPRLG	LPRRGPRLG	LPRRGPRLG	LPRRGPRLG	LPRRGPRLG	LPRRGPRLG	LPRRGPRLG	LPRRGPRLG	LPRRGPRLG	LPRRGPRLG	LPRRGPRLG	LPRRGPRLG	LPRRGPRLG
	41	GPRLGVRAT	GPRLGVRAT	GPRVGVRAT	GPKLGVRAA	GPRLGVRAA	GPRLGVRAA	GPRLGVRAA	GPRLGVRAT	GPRLGVRAT	GPRLGVRAT	GPRLGVRAT	GPRLGVRAT	GPRLGVRAA	GPRLGVRAT	GPRLGVRAT	GPRLGVRAT	GPRLGVRAT	GPRVGVRAT	GPRVGVRAT	GPRLGVRAA	GPRLGVRAT	GPRLGVRAT	GPRLGVRAT	GPRLGVRAV	GPLLGVRAT	GPRLGVRAV	GPRLGVRAT	GPRLGVRAV	GPRLGVRAV	GPRLGVRAV	GPTLGVRAV	GPRLGVRAV	GPRLGVRAT	GPRLGVRAT	GPRLGVRAA	GPRLGVRAT	GPRLGVRAT	GPRLGVRAT	GPRLGVRAT	GPRLGVRAT	GPRLGVRAT	GPRLGVRAT	GPRLGVRAT	GPRLGVRAT	GPRLGVRAT	GPRLGVRAT	GPRLGVRAT	GPRLGVRAT
	57	QPRGRRQPI	QPRGRRQPI	QPRGRRQPI	QPRGRRQPI	QPRGRRQPi	QPRGRRQPI	QPRGRRQPI	QPRGRRQPI	QPRGRRQPI	QPRGRRQPI	QPRGRRQPI	QPRGRRQPI	QPRGRRQPI	QPRERRQPI	QPRGRRQPI	QPRGRRQPI	QPRGRRQPI	QPRGRRQPI	QPRGRRQPI	QPRGRRQPI	QPRGRRQPI	QPRGRRQPI	QPRGRRQPI	QPRGRRQPI	QPRARRQPI	EPRNRRQPI	QPRGRRQPI	QPRGRRQPI	QPRGRRQPI	QPRGRRQPI	QPRGRRQPI	QPRGRRQPI	QPRGRRQPI	QPRGRRQPI	QPRGRRQPI	QPRGRRQPI	QPRGRRQPI	QPRGRRQPI	QPRGRRQPI	QPRGRRQPI	QPRGRRQPI	QPRGRRQPI	QPRGRRQPI	QPRGRRQPI	QPRGRRQPI	QPRGRRQPI	QPRGRRQPI	QPRGRRQPI
	65								IPKDRRSTG	IPKDRRSTG	IPKDRRTTG	IPKDRRPTG	IPKDRRNTG	IPKDRRSTG	IPKDRRSTG	IPKDRRTTG	IPKDRRSTG	IPKDRRSTG	IPKVRRTTG	IPKVRRSTG	IPKDRRSTG	IPKDRRATG	IPKDRRSTG	IPKARRSEG			IPKARRSEG		IPKARRSEG					IPKARRSEG	IPKARRSEG	IPKARRSEG	IPKARRSEG		IPKARRSEG	IPKARRTEG	IPKARRSEG			IPKARRSEG				IPKARRSEG
	67
	68
	69																								RPREGRSWA			RPSGGRSWA														RPSEGRSWA	RPSEGRSWA
	70	RPEGRTWAQ	RPEGRAWAQ	RPEGRSWAQ	RPEGRSWAQ	RPEGRSWAQ	RPEGRTWAQ	RPEGRTWAQ																																					RPEGRSWAQ		RPEGRTWAQ		RPEGRTWAQ
	83		WPLYGNEGM						WPLYGNEGL		WPLYGNEGL	WPLYGNEGL	WPLYGNEGL	WPLYGNEGL	WPLYGNEGL	WPLYGNEGL	WPLYGNEGL	WPLYGNEGL	WPLYGNEGL	WPLYGNEGL	WPLYGNEGL	WPLYGNEGL	WPLYGNEGL
	99	SPRGSRPSW	SPRGSRPSW	SPRGSRPSW	SPRGSRPSW	SPRGSRPSW	SPRGSRPSW	SPRGSRPSW	SPRGSRPSW	SPRGSRPTW	SPRGSRPSW	SPRGSRPSW	SPRGSRPSW	SPRGSRPSW	SPRGSRPSW	SPRGSRPSW	SPRGSRPSW	SPRGSRPSW	SPQGSRPSW	SPQGSRPSW	SPRGSRPSW	SPRGSRPSW	SPRGSRPSW	SPRGSRPSW	SPRGSRPSW	SPRGSRPSW	SPRGSRPSW	SPRGSRPSW	SPRGSRPSW	SPRGSRPSW	SPRGSRPSW	SPRGSRPHW	SPRGSRPSW	SPRGSRPSW	SPRGSRPSW	SPRGSRPSW	SPRGSRPSW	SPRGSRPSW	SPRGSRPSW	SPRGSRPSW	SPRGSRPSW	SPRGSRPSW	SPRGSRPSW	SPRGSRPSW	SPRGSRPSW	SPRGSRPSW	SPRGSRPSW	SPRGSRPSW	SPRGSRPSW
	104	RPSWGPTDP	RPSWGPTDP	RPSWGPSDP	RPSWGPSDP	RPSWGPSDP	RPSWGPSDP	RPSWGPSDP		RPTWGPTDP	RPSWGPTDP	RPSWGPTDP	RPSWGPTDP	RPSWGPTDP	RPSWGPTDP	RPSWGPTDP	RPSWGPTDP	RPSWGPTDP	RPSWGPTDP	RPSWGPTDP	RPSWGPTDP	RPSWGPTDP	RPSWGPTDP
	111	DPRRRSRNL	DPRRRSRNL	DPRRRSRNL	DPRRRSRNL	DPRRRSRNL	DPRRRSRNL	DPRRRSRNL	DPRHRSRNV	DPRHRSRNL	DPRHRSRNL	DPRHRSRNL	DPRHKSRNL	DPRHKSRNL	DPRHRSRNL	DPRHRSRNL	DPRHRSRNL	DPRHRSRNL	DPRRRSRNL	DPRRRSRNL	DPRHKSRNL	DPRHRSRNL	DPRHRSRNL	DPRRRSRNL	DPRRRSRNL	DPRRRSRNL	DPRRRSRNL	DPRRRSRNL	DPRRRSRNL	DPRRRSRNL	DPRRRSRNL	DPRRRSRNL	DPRRRSRNL	DPRRRSRNL	DPRRRSRNL	DPRRRSRNL	DPRRRSRNL	DPRRRSRNL	DPRRRSRNL	DPRRRSRNL	DPRRRSRNL	DPRRRSRNL	DPRRRSRNL	DPRRRSRNL	DPRRRSRNL	DPRRRSRNL	DPRRRSRNL	DPRRRSRNL	DPRRRSRNL
	115	RSRNLGKVI	RSRNLGKVI	RSRNLGKVI	RSRNLGKVI	RSRNLGKVI	RSRNLGKVI	RSRNLGKVI	RSRNVGKVI	RSRNLGKVI	RSRNLGKVI	RSRNLGKVI			RSRNLGKVI	RSRNLGKVI	RSRNLGKVI	RSRNLGKVI	RSRNLGKVI	RSRNLGKVI		RSRNLGKVI	RSRNLGKVI	RSRNLGKVI	RSRNLGKVI	RSRNLGKVI	RSRNLGKVI	RSRNLGKVI	RSRNLGKVI	RSRNLGKVI	RSRNLGKVI		RSRNLGKVI	RSRNLGKVI	RSRNLGKVI	RSRNLGKVI	RSRNLGKVI	RSRNLGKVI	RSRNLGKVI	RSRNLGKVI	RSRNLGKVI	RSRNLGKVI	RSRNLGKVI	RSRNLGKVI	RSRNLGKVI	RSRNLGKVI	RSRNLGKVI	RSRNLGKVI	RSRNLGKVI
	136	YIPLVGAPL	YIPLVGAPL	YIPLVGAPL	YIPLVGAPL	YIPLVGAPL	YIPLVGAPL	YIPLVGAPL
	142									APVGGVARA	APVGGVARA	APVGGVARA	APVGGVARA	APVGGVARA	APVGGVARA	APVGGVARA	APVGGVARA	APVGGVARA			APVGGVARA	APVGGVARA	APVGGVARA	APVGGVARA	APVGGVARA	APVGGVARA	APVGGVARA	APVGGVARA	APVGGVARA	APVGGVARA	APAGGVARA	APVGGVARA	APVGGVARA	APVGGVARA	APVGGVARA	APVGGVARA	APVGGVARA	APVGGVARA	APVGGVARA	APVGGVARA	APVGGVARA	APVGGVARA	APVGGVARA	APVGGVARA	APVGGVARA	APVGGVARA	APVGGVARA	APVGGVARA	APVGGVARA
	149																																					RALAHGVRL
	150																							ALAHGVRAL	ALAHGVRAL	ALAHGVRAL	ALAHGVRAL	ALAHGVRAL	ALAHGVRAL	ALAHGVRAL	ALAHGVRAL		ALAHGVRAL										ALAHGVRAL	ALAHGVRAL	ALAHGVRAL	ALAHGVRAL	ALAHGVRAL		ALAHGVRAL
	169	LPGCSFSIF	LPGCSFSIF	LPGCSFSIF	LPGCSFSIF	LPGCSFSIF	LPGCSFSIF	LPGCSFSIF	LPGCSFSIF	LPGCSFSIF	LPGCSFSIF	LPGCSFSIF	LPGCSFSIF	LPGCSFSIF	LPGCSFSIF	LPGCSFSIF	LPGCSFSIF	LPGCSFSIF	LPGCSFSIF	LPGCSFSIF	LPGCSFSIF	LPGCSFSIF	LPGCSFSIF	LPGCSFSIF	LPGCSFSIF	LPGCSFSIF	LPGCSFSIF	LPGCSFSIF	LPGCSFSIF	LPGCSFSIF	LPGCSFSIF	LPGCSFSIF	LPGCAFSIF	LPGCSFSIF	LPGCSFSIF	LPGCSFSIF	LPGCSFSIF	LPGCSFSIF	LPGCSFSIF	LPGCSFSIF	LPGCSFSIF	LPGCAFSIF	LPGCAFSIF	LPGCSFSIF	LPGCSFSIF	LPGCSFSIF	LPGCSFSIF	LPGCSFSIF	LPGCSFSIF
B8 Core	4																		NPKPQRQTK	NPKPQRQTK	IPKPQRKTK				LPKPQRQTK				FPKPQRQPK	LPKPQRQTK	LPKPQRQTK		LPKPQRQTK						NPKLQRKTK
	8																							QRKTKRNTI		QRKTKRNTI	QRKTKRNTI	QRKTKRNTV				QRKTKRNTI
	16																							IRRPQDVKF		IRRPQDVKF	IRRPQDVKF					IRRPQNVKF
	35																									YVLPRRGPL						YVLPRRGPT
	36																															VLPRRGPTL
	41																								GPRLGVRAV		GPRLGVRAV		GPRLGVRAV	GPRLGVRAV	GPRLGVRAV		GPRLGVRAV
	57	QPRGRRQPI	QPRGRRQPI	QPRGRRQPI	QPRGRRQPI	QPRGRRQPI	QPRGRRQPI	QPRGRRQPI	QPRGRRQPI	QPRGRRQPI	QPRGRRQPI	QPRGRRQPI	QPRGRRQPI	QPRGRRQPI	QPRERRQPI	QPRGRRQPI	QPRGRRQPI	QPRGRRQPI	QPRGRRQPI	QPRGRRQPI	QPRGRRQPI	QPRGRRQPI	QPRGRRQPI	QPRGRRQPI	QPRGRRQPI	QPRARRQPI	EPRNRRQPI	QPRGRRQPI	QPRGRRQPI	QPRGRRQPI	QPRGRRQPI	QPRGRRQPI	QPRGRRQPI	QPRGRRQPI	QPRGRRQPI	QPRGRRQPI	QPRGRRQPI	QPRGRRQPI	QPRGRRQPI	QPRGRRQPI	QPRGRRQPI	QPRGRRQPI	QPRGRRQPI	QPRGRRQPI	QPRGRRQPI	QPRGRRQPI	QPRGRRQPI	QPRGRRQPI	QPRGRRQPI
	65																		IPKVRRTTG	IPKVRRSTG				IPKARRSEG			IPKARRSEG		IPKARRSEG			IPKARRNEG		IPKARRSEG	IPKARRSEG	IPKARRSEG	IPKARRSEG		IPKARRSEG	IPKARRTEG	IPKARRSEG			IPKARRSEG				IPKARRSEG
	70
	111	DPRRRSRNL	DPRRRSRNL	DPRRRSRNL	DPRRRSRNL	DPRRRSRNL	DPRRRSRNL	DPRRRSRNL		DPRHRSRNL	DPRHRSRNL	DPRHRSRNL			DPRHRSRNL	DPRHRSRNL	DPRHRSRNL	DPRHRSRNL	DPRRRSRNL	DPRRRSRNL		DPRHRSRNL	DPRHRSRNL	DPRRRSRNL	DPRRRSRNL	DPRRRSRNL	DPRRRSRNL	DPRRRSRNL	DPRRRSRNL	DPRRRSRNL	DPRRRSRNL	DPRRRSRNL	DPRRRSRNL	DPRRRSRNL	DPRRRSRNL	DPRRRSRNL	DPRRRSRNL	DPRRRSRNL	DPRRRSRNL	DPRRRSRNL	DPRRRSRNL	DPRRRSRNL	DPRRRSRNL	DPRRRSRNL	DPRRRSRNL	DPRRRSRNL	DPRRRSRNL	DPRRRSRNL	DPRRRSRNL
	136	YIPLVGAPL	YIPLVGAPL	YIPLVGAPL	YIPLVGAPL	YIPLVGAPL	YIPLVGAPL	YIPLVGAPL	YIPVVGAPL	YIPVVGAPV	YIPVVGAPV	YIPVVGAPV	YIPVVGAPV	YIPVVGAPV	YIPVVGAPV	YIPVVGAPV	YIPVVGAPV	YIPVVGAPV			YIPVVGAPV	YIPVVGAPV	YIPVVGAPV	YIPLVGAPV	YIPLIGAPV	YIPLVGAPV	YIPLVGAPV	YIPLVGAPV	YIPLVGAPV	YIPLVGAPV		YIPLVGAPV	YIPLVGAPV	YIPLVGAPV	YIPLVGAPV	YIPLVGAPV	YIPLVGAPV	YIPVVGAPV	YIPLVGAPV	YIPLVGAPV	YIPLVGAPV	YIPLVGAPV	YIPLVGAPV	YIPLVGAPV	YIPLVGAPV	YIPVVGAPV	YIPLVGAPV	YIPLVGAPV	YIPLVGAPV
	174																															FSIFLLAIL
	177	FLLALLSCL	FLLALLSCL	FLLALLSCL	FLLALLSCL	FLLALLSCL	FLLALLSCL	FLLALLSCL													FLLALLSCL			FLLALFSCL	FLLALFSCL	FLLALFSCL	FLLALLSCL	FLLALLSCL	FLLALFSCL	FLLALLSCL	FLLALFSCL	FLLAILSCL	FLLALFSCL	FLLALLSCL	FLLALLSCL	FLLALLSCL	FLLALLSCL	FLLALLSCL	FLLALLSCL	FLLALLSCL	FLLALLSCL	FLLALLSCL	FLLALLSCL		FLLALLSCL	FLLALLSCL	FLLALLSCL	FLLALLSCL	FLLALLSCL
	178																											LLALLSCLL
B27 CORE	8																							QRKTKRNTI		QRKTKRNTI	QRKTKRNTI	QRKTKRNTV				QRKTKRNTI
	9																		RQTKRNTNR	RQTKRNTNR					RQTKRNTPR			RKTKRNTVR	RQPKRNTPR	RQTKRNTPR	RQTKRNTPR		RQTKRNTPR
	12	KRNTNRRPQ	KRNTNRRPQ	KRNTNRRPQ	KRNTNRRPQ	KRNTNRRPQ	KRNTNRRPQ	KRNTNRRPQ	KRNTNRRPQ	KRNTNRRPQ	KRNTNRRPQ	KRNTNRRPQ	KRNTNRRPQ	KRNTNRRPQ	KRNTNRRPQ	KRNTNRRPQ	KRNTNRRPQ	KRNTNRRPQ	KRNTNRRPQ	KRNTNRRPQ	KRNTNRRPQ	KRNTNRRPQ	KRNTNRRPQ	KRNTIRRPQ	KRNTPRRPQ	KRNTIRRPQ	KRNTIRRPQ	KRNTVRRPQ	KRNTPRRPQ	KRNTPRRPQ	KRNTPRRPQ	KRNTIRRPQ	KRNTPRRPQ	KRNTNRRPM	KRNTNRRPM	KRNTNRRPM	KRNTNRRPM	KRNTNRRPM	KRNTNRRPM	KRNTNRRPM	KRNTNRRPM	KRNTNRRPM	KRNTNRRPM	KRNTNRRPM	HRNTNRRPM	KRNTNRRPM	KRNTNRRPM	KRNTNRRPM	KRNTNRRPM
	16	NRRPQDVKF	NRRPQDVKF	NRRPQDVKF	NRRPQDVKF	NRRPQDVKF	NRRPQDVKF	NRRPQDVKF	NRRPQDVKF	NRRPQDVKF	NRRPQDVKF	NRRPQDVKF	NRRPQDVKF	NRRPQDVKF	NRRPQDVKF	NRRPQDVKF	NRRPQDVKF	NRRPQDVKF	NRRPQDIKF	NRRPQDVKF	NRRPQDVKF	NRRPQDVKF	NRRPQDVKF	IRRPQDVKF		IRRPQDVKF	IRRPQDVKF	VRRPQDVKF				IRRPQNVKF		NRRPMDVKF	NRRPMDVKF	NRRPMDVKF	NRRPMDVKF	NRRPMDVKF	NRRPMDVKF	NRRPMDVKF	NRRPMDVKF	NRRPMDVKF	NRRPMDVKF	NRRPMDVKF	NRRPMDVKF	NRRPMDVKF	NRRPMDVKF	NRRPMDVKF	NRRPMDVKF
	39	RRGPRLGVR	RRGPRLGVR	RRGPRVGVR	RRGPKLGVR	RRGPRLGVR	RRGPRLGVR	RRGPRLGVR	RRGPRLGVR	RRGPRLGVR	RRGPRLGVR	RRGPRLGVR	RRGPRLGVR	RRGPRLGVR	RRGPRLGVR	RRGPRLGVR	RRGPRLGVR	RRGPRLGVR	RRGPRVGVR	RRGPRVGVR	RRGPRLGVR	RRGPRLGVR	RRGPRLGVR	RRGPRLGVR	RRGPRLGVR	RRGPLLGVR	RRGPRLGVR	RRGPRLGVR	RRGPRLGVR	RRGPRLGVR	RRGPRLGVR	RRGPTLGVR	RRGPRLGVR	RRGPRLGVR	RRGPRLGVR	RRGPRLGVR	RRGPRLGVR	RRGPRLGVR	RRGPRLGVR	RRGPRLGVR	RRGPRLGVR	RRGPRLGVR	RRGPRLGVR	RRGPRLGVR	RRGPRLGVR	RRGPRLGVR	RRGPRLGVR	RRGPRLGVR	RRGPRLGVR
	42	PRLGVRATR	PRLGVRATR	PRVGVRATR		PRLGVRAAR	PRLGVRAAR	PRLGVRAAR	PRLGVRATR	PRLGVRATR	PRLGVRATR	PRLGVRATR	PRLGVRATR	PRLGVRAAR	PRLGVRATR	PRLGVRATR	PRLGVRATR	PRLGVRATR	PRVGVRATR	PRVGVRATR	PRLGVRAAR	PRLGVRATR	PRLGVRATR	PRLGVRATR	PRLGVRAVR		PRLGVRAVR	PRLGVRATR	PRLGVRAVR	PRLGVRAVR	PRLGVRAVR		PRLGVRAVR	PRLGVRATR	PRLGVRATR	PRLGVRAAR	PRLGVRATR	PRLGVRATR	PRLGVRATR	PRLGVRATR	PRLGVRATR	PRLGVRATR	PRLGVRATR	PRLGVRATR	PRLGVRATR	PRLGVRATR	PRLGVRATR	PRLGVRATR	PRLGVRATR
	54																									ERSQPRARR
	61	RRQPIPKAR	RRQPIPKAR	RRQPIPKAR	RRQPIPKAR	RRQPIPKAR	RRQPIPKAR	RRQPIPKAR	RRQPIPKDR	RRQPIPKDR	RRQPIPKDR	RRQPIPKDR	RRQPIPKDR	RRQPIPKDR	RRQPIPKDR	RRQPIPKDR	RRQPIPKDR	RRQPIPKDR	RRQPIPKVR	RRQPIPKVR	RRQPIPKDR	RRQPIPKDR	RRQPIPKDR	RRQPIPKAR	RRQPIPKAR	RRQPIPKAR	RRQPIPKAR	RRQPIPKAR	RRQPIPKAR	RRQPIPKAR	RRQPIPKAR	RRQPIPKAR	RRQPIPKAR	RRQPIPKAR	RRQPIPKAR	RRQPIPKAR	RRQPIPKAR	RRQPIPKAR	RRQPIPKAR	RRQPIPKAR	RRQPIPKAR	RRQPIPKAR	RRQPIPKAR	RRQPIPKAR	RRQPIPKAR	RRQPIPKAR	RRQPIPKAR	RRQPIPKAR	RRQPIPKAR
	62
	68																									ARRGEGRSW
	69	RRPEGRTWA	RRPEGRAWA	RRPEGRSWA	RRPEGRSWA	RRPEGRSWA	RRPEGRTWA	RRPEGRTWA											RRTTGRSWQ	RRSTGRSWQ				RRSEGRSWA		RRGEGRSWA	RRSEGRSWA		RRSEGRSWA			RRNEGRTWA		RRSEGRSWA	RRSEGRSWA	RRSEGRSWA	RRSEGRSWA		RRSEGRSWA	RRTEGRSWA	RRSEGRAWA			RRSEGRSWA	RRPEGRSWA		RRPEGRTWA	RRSEGRSWA	RRPEGRTWA
	70																													QREGRSWAQ	QREGRSWAQ
	73	GRTWAQPGY	GRAWAQPGY	GRSWAQPGY	GRSWAQPGY	GRSWAQPGY	GRTWAQPGY	GRTWAQPGY											GRSWQQPGY	GRSWQQPGY		GRSWGRPGY		GRSWAQPGY	GRSWAQPGY	GRSWAEPGY	GRSWAQPGY	GRSWAQPGY	GRSWAQPGY	GRSWAQPGY	GRSWAQPGY	GRTWAQPGY	GRSWAQPGY	GRSWAQPGY	GRSWAQPGY	GRSWAQPGY	GRSWAQPGY	GRSWAQPGY	GRSWAQPGY	GRSWAQPGY	GRAWAQPGY	GRSWAQPGY	GRSWAQPGY	GRSWAQPGY	GRSWAQPGY	GRSWAQPGY	GRTWAQPGY	GRSWAQPGY	GRTWAQPGY
	74
	77										GRPGYPWPL		GRPGYPWPL	GRPGYPWPL	GRPGYPWPL	GRPGYPWPL	GRPGYPWPL	GRPGYPWPL				GRPGYPWPL	GRPGYPWPL
	113	RRRSRNLGK	RRRSRNLGK	RRRSRNLGK	RRRSRNLGK	RRRSRNLGK	RRRSRNLGK	RRRSRNLGK											RRRSRNLGK	RRRSRNLGK				RRRSRNLGK	RRRSRNLGK	RRRSRNLGK	RRRSRNLGK	RRRSRNLGK	RRRSRNLGK	RRRSRNLGK	RRRSRNLGK	RRRSRNLGK	RRRSRNLGK	RRRSRNLGK	RRRSRNLGK	RRRSRNLGK	RRRSRNLGK	RRRSRNLGK	RRRSRNLGK	RRRSRNLGK	RRRSRNLGK	RRRSRNLGK	RRRSRNLGK	RRRSRNLGK	RRRSRNLGK	RRRSRNLGK	RRRSRNLGK	RRRSRNLGK	RRRSRNLGK
	114	RRSRNLGKV	RRSRNLGKV	RRSRNLGKV	RRSRNLGKV	RRSRNLGKV	RRSRNLGKV	RRSRNLGKV											RRSRNLGKV	RRSRNLGKV				RRSRNLGKV	RRSRNLGKV	RRSRNLGKV	RRSRNLGKV	RRSRNLGKV	RRSRNLGKV	RRSRNLGKV	RRSRNLGKV	RRSRNLGKI	RRSRNLGKV	RRSRNLGKV	RRSRNLGKV	RRSRNLGKV	RRSRNLGKV	RRSRNLGKV	RRSRNLGKV	RRSRNLGKV	RRSRNLGKV	RRSRNLGKV	RRSRNLGKV	RRSRNLGKV	RRSRNLGKV	RRSRNLGKV	RRSRNLGKV	RRSRNLGKV	RRSRNLGKV
	148	ARALAHGVR	ARALAHGVR	ARALAHGVR	ARALAHGVR	ARALAHGVR	ARALAHGVR	ARALAHGVR	ARALAHGVR	ARALAHGVR	ARALAHGVR	ARALAHGVR	ARALAHGVR	ARALAHGVR	ARALAHGVR	ARALAHGVR	ARALAHGVR	ARALAHGVR	ARALAHGVR	ARALAHGVR	ARALAHGVR	ARALAHGVR	ARALAHGVR	ARALAHGVR	ARALAHGVR	ARALAHGVR	ARALAHGVR	ARALAHGVR	ARALAHGVR	ARALAHGVR	ARALAHGVR	ARALAHGVR	ARALAHGVR	ARALAHGVR	ARALAHGVR	ARALAHGVR	ARALAHGVR	ARALAHGVR	ARALAHGVR	ARALAHGVR	ARALAHGVR	ARALAHGVR	ARALAHGVR	ARALAHGVR	ARALAHGVR	ARALAHGVR	ARALAHGVR	ARALAHGVR	ARALAHGVR
B39 Core	29				QIVGGVYVL																			QIVGGVYVL	QIVGGVYVL	QIVGGVYVL			QIVGGVYVL	QIVGGVYVL	QIVGGVYVL	QIVGGVYVL	QIVGGVYVL
	77																		QQPGYPWPL	QQPGYPWPL
	132
	150	ALAHGVRVL	ALAHGVRVL	ALAHGVRVL	ALAHGVRVL	ALAHGVRVL	ALAHGVRVL	ALAHGVRVL	ALAHGVRVL	ALAHGVRVL	ALAHGVRVL	ALAHGVRVL	ALAHGVRVL	ALAHGVRVL	ALAHGVRVL	ALAHGVRVL	ALAHGVRVL	ALAHGVRVL		ALAHGVRVL	ALAHGVRVL	ALAHGVRVL	ALAHGVRVL	ALAHGVRAL	ALAHGVRAL	ALAHGVRAL	ALAHGVRAL	ALAHGVRAL	ALAHGVRAL	ALAHGVRAL	ALAHGVRAL		ALAHGVRAL										ALAHGVRAL	ALAHGVRAL	ALAHGVRAL	ALAHGVRAL	ALAHGVRAL		ALAHGVRAL
	173	SFSIFLLAL	SFSIFLLAL	SFSIFLLAL	SFSIFLLAL	SFSIFLLAL	SFSIFLLAL	SFSIFLLAL	SFSIFLLAL	SFSIFLLAL	SFSIFLLAL	SFSIFLLAL	SFSIFLLAL	SFSIFLLTL	SFSIFLLAL	SFSIFLLAL	SFSIFLLAL	SFSIFLLAL	SFSIFLLAL	SFSIFLLAL	SFSIFLLAL	SFSIFLLAL	SFSIFLLAL	SFSIFLLAL	SFSIFLLAL	SFSIFLLAL	SFSIFLLAL	SFSIFLLAL	SFSIFLLAL	SFSIFLLAL	SFSIFLLAL			SFSIFLLAL	SFSIFLLAL	SFSIFLLAL	SFSIFLLAL	SFSIFLLAL	SFSIFLLAL	SFSIFLLAL	SFSIFLLAL			SFSIFILAL	SFSIFLLAL	SFSIFLLAL	SFSIFLLAL	SFSIFLLAL	SFSIFLLAL
B44 Core	28	GQIVGGVYL	GQIVGGVYL	GQIVGGVYL			GQIVGGVYL	GQIVGGVYL	GQIVGGVYL	GQIVGGVYL	GQIVGGVYL	GQIVGGVYL	GQIVGGVYL	GQIVGGVYL	GQIVGGVYL	GQIVGGVYL	GQIVGGVYL	GQIVGGVYL	GQIVGGVYL	GQIVGGVYL	GQIVGGVYL	GQIVGGVYL	GQIVGGVYL				GQIVGGVYL	GQIVGGVYL						GQIVGGVYL	GQIVGGVYL	GQIVGGVYL	GQIVGGVYL	GQIVGGVYL	GQIVGGVYL	GQIVGGVYL	GQIVGGVYL	GQIVGGVYL	GQIVGGVYL	GQIVGGVYL	GQIVGGVYL	GQIVGGVYL	GQIVGGVYL	GQIVGGVYL	GQIVGGVYL
	77	AQPGYPWPL	AQPGYPWPL	AQPGYPWPL	AQPGYPWPL	AQPGYPWPL	AQPGYPWPL	AQPGYPWPL											QQPGYPWPL	QQPGYPWPL				AQPGYPWPL	AQPGYPWPL	AEPGYPWPL	AQPGYPWPL	AQPGYPWPL	AQPGYPWPL	AQPGYPWPL	AQPGYPWPL	AQPGYPWPL	AQPGYPWPL	AQPGYPWPL	AQPGYPWPL	p AQPGYPWPL	AQPGYPWPL	AQPGYPWPL	AQPGYPWPL	AQPGYPWPL	AQPGYPWPL	AQPGYPWPL	AQPGYPWPL	AQPGYPWPL	AQPGYPWPL	AQPGYPWPL	AQPGYPWPL	AQPGYPWPL	AQPGYPWPL
	88
	131	ADLMGYIPL	ADLMGYIPL	ADLMGYIPL	ADLMGYIPL	ADLMGYIPL	ADLMGYIPL	ADLMGYIPL																ADLMGYIPL	ADLMGYIPL	ADLMGYIPL	ADLMGYIPL	ADLMGYIPL	ADLMGYIPL	ADLMGYIPL	ADLMGYIPL	ADLMGYIPL	ADLMGYIPL	ADLMGYIPL	ADLMGYIPL	ADLMGYIPL	ADLMGYIPL		ADLMGYIPL	ADLMGYIPL	ADLMGYIPL	ADLMGYIPL	ADLMGYIPL	ADLMGYIPL	ADLMGYIPL		ADLMGYIPL	ADLMGYIPL	ADLMGYIPL
	158																							LEDGINFAT		LEDGINFAT	LEDGINFAT	LEDGINFAT	LEDGINFAT	LEDGINFAT	LEDGINFAT		LEDGINFAT										LEDGINYAT	LEDGINYAT	LEDGINYAT	LEDGINYAT			LEDGINYAT
B58 Core	75	TWAQPGYPW		SWAQPGYPW	SWAQPGYPW	SWAQPGYPW	TWAQPGYPW	TWAQPGYPW																SWAQPGYPW	SWAQPGYPW	SWAEPGYPW	SWAQPGYPW	SWAQPGYPW	SWAQPGYPW	SWAQPGYPW	SWAQPGYPW	TWAQPGYPW	SWAQPGYPW	SWAQPGYPW	SWAQPGYPW	SWAQPGYPW	SWAQPGYPW	SWAQPGYPW	SWAQPGYPW	SWAQPGYPW		SWAQPGYPW	SWAQPGYPW	SWAQPGYPW	SWAQPGYPW	SWAQPGYPW	TWAQPGYPW	SWAQPGYPW	TWAQPGYPW
	85
	149																																					RALAHGVRL
	156																		RVVEDGINY					RALEDGINF	RALEDGVNY	RALEDGINF	RALEDGINF	RALEDGINF	RALEDGINF	RALEDGINF	RALEDGINF	RAVEDGINY	RALEDGINF	RAVEDGINY	RAVEDGINY	RAVEDGINY	RAVEDGINY		RAVEDGINY	RAVEDGINY	RAVEDGINY	RAVEDGINY	RALEDGINY	RALEDGINY	RALEDGINY	RALEDGINY	RALEDGVNY	RAVEDGINY	RALEDGINY
	174																		FSIFLLALF	FSIFLLALF				FSIFLLALF	FSIFLLALF	FSIFLLALF			FSIFLLALF		FSIFLLALF		FSIFLLALF
B62 Core	27	GGQIVGGVY	GGQIVGGVY	GGQIVGGVY	GGQIVGGVY	GGQIVGGVY	GGQIVGGVY	GGQIVGGVY	GGQIVGGVY	GGQIVGGVY	GGQIVGGVY	GGQIVGGVY	GGQIVGGVY	GGQIVGGVY	GGQIVGGVL	GGQIVGGVY	GGQIVGGVY	GGQIVGGVY	GGQIVGGVY	GGQIVGGVY	GGQIVGGVY	GGQIVGGVY	GGQIVGGVY	GGQIVGGVY	GGQIVGGVY	GGQIVGGVY	GGQIVGGVY	GGQIVGGVY	GGQIVGGVY	GGQIVGGVY	GGQIVGGVY	GGQIVGGVY	GGQIVGGVY	GGQIVGGVY	GGQIVGGVY	GGQIVGGVY	GGQIVGGVY	GGQIVGGVY	GGQIVGGVY	GGQIVGGVY	GGQIVGGVY	GGQIVGGVY	GGQIVGGVY	GGQIVGGVY	GGQIVGGVY	GGQIVGGVY	GGQIVGGVY	GGQIVGGVY	GGQIVGGVY
	28	GQIVGGVYL	GQIVGGVYL	GQIVGGVYL	GQIVGGVYV	GQIVGGVYL	GQIVGGVYL	GQIVGGVYL	GQIVGGVYL	GQIVGGVYL	GQIVGGVYL	GQIVGGVYL	GQIVGGVYL	GQIVGGVYL	GQIVGGVYL	GQIVGGVYL	GQIVGGVYL	GQIVGGVYL	GQIVGGVYL	GQIVGGVYL	GQIVGGVYL	GQIVGGVYL	GQIVGGVYL	GQIVGGVYV	GQIVGGVYV	GQIVGGVYV	GQIVGGVYL	GQIVGGVYL	GQIVGGVYV	GQIVGGVYV	GQIVGGVYV	GQIVGGVYV	GQIVGGVYV	GQIVGGVYL	GQIVGGVYL	GQIVGGVYL	GQIVGGVYL	GQIVGGVYL	GQIVGGVYL	GQIVGGVYL	GQIVGGVYL	GQIVGGVYL	GQIVGGVYL	GQIVGGVYL	GQIVGGVYL	GQIVGGVYL	GQIVGGVYL	GQIVGGVYL	GQIVGGVYL
	29				QIVGGVYVL																			QIVGGVYVL	QIVGGVYVL	QIVGGVYVL			QIVGGVYVL	QIVGGVYVL	QIVGGVYVL	QIVGGVYVL	QIVGGVYVL
	35																									YVLPRRGPL
	67
	77																		QQPGYPWPL	QQPGYPWPL
	136	YIPLVGAPL	YIPLVGAPL	YIPLVGAPL	YIPLVGAPL	YIPLVGAPL	YIPLVGAPL	YIPLVGAPL	YIPVVGAPL
	143
	150	ALAHGVRVL	ALAHGVRVL	ALAHGVRVL	ALAHGVRVL	ALAHGVRVL	ALAHGVRVL	ALAHGVRVL	ALAHGVRVL	ALAHGVRVL	ALAHGVRVL	ALAHGVRVL	ALAHGVRVL	ALAHGVRVL	ALAHGVRVL	ALAHGVRVL	ALAHGVRVL	ALAHGVRVL		ALAHGVRVL	ALAHGVRVL	ALAHGVRVL	ALAHGVRVL	ALAHGVRAL	ALAHGVRAL	ALAHGVRAL	ALAHGVRAL	ALAHGVRAL	ALAHGVRAL	ALAHGVRAL	ALAHGVRAL		ALAHGVRAL										ALAHGVRAL	ALAHGVRAL	ALAHGVRAL	ALAHGVRAL	ALAHGVRAL		ALAHGVRAL
	156	RVLEDGVNY	RVLEDGVNY	RVLEDGVNY	RVLEDGVNY	RVLEDGVNL	RVLEDGVNY	RVLEDGVNY	RVLEDGVNY	RVLEDGINY	RVLEDGINY	RVLEDGINY	RVLEDGINY	RVLEDGINY	RVLEDGINY	RVLEDGINY	RVLEDGINY	RVLEDGINY	RVVEDGINY	RVLEDGVNY	RVLEDGINY	RVLEDGINY	RVLEDGINY	RALEDGINF	RALEDGVNY	RALEDGINF	RALEDGINF	RALEDGINF	RALEDGINF	RALEDGINF	RALEDGINF	RAVEDGINY	RALEDGINF	RAVEDGINY	RAVEDGINY	RAVEDGINY	RAVEDGINY	RLLEDGVNY	RAVEDGINY	RAVEDGINY	RAVEDGINY	RAVEDGINY	RALEDGINY	RALEDGINY	RALEDGINY	RALEDGINY	RALEDGVNY	RAVEDGINY	RALEDGINY
	166	TGNLPGCSF	TGNLPGCSF	TGNLPGCSF	TGNLPGCSF	TGNLPGCSF	TGNLPGCSF	TGNLPGCSF	TGNLPGCSF	TGNLPGCSF	TGNLPGCSF	TGNLPGCSF	TGNLPGCSF	TGNLPGCSF	TGNLPGCSF	TGNLPGCSF	TGNLPGCSF	TGNLPGCSF	TGNLPGCSF	TGNLPGCSF	TGNLPGCSF	TGNLPGCSF	TGNLPGCSF	TGNLPGCSF	TGNLPGCSF	TGNLPGCSF	TGNLPGCSF	TGNLPGCSF	TGNLPGCSF	TGNLPGCSF	TGNLPGCSF	TGNLPGCSF	TGNLPGCAF	TGNLPGCSF	TGNLPGCSF	TGNLPGCSF	TGNLPGCSF	TGNLPGCSF	TGNLPGCSF	TGNLPGCSF	TGNLPGCSF	TGNLPGCAF	TGNLPGCAF	TGNLPGCSF	TGNLPGCSF	TGNLPGCSF	TGNLPGCSF	TGNLPGCSF	TGNLPGCSF
	174																		FSIFLLALF	FSIFLLALF				FSIFLLALF	FSIFLLALF	FSIFLLALF			FSIFLLALF		FSIFLLALF		FSIFLLALF
	Core total Epitope;	3410
GT Cell only	Blank cells	5716
GT Cell only	Total cells	9126
				S
	total epitopes	3410
[truncated: 30 more columns]

## Sheet: Core Common epitopes
common in all GT	Core_Position	1a	1a	1b	1b	1c	1c	1e	1e	1e2	1e2	1g	1g	1h	1h	1l	1l	2a	2a	2b	2b	2c	2c	2d	2d	2e	2e	2f	2f	2f2	2f2	2i	2i	2j	2j	2k	2k	2l	2l	2l2	2l2	2m	2m	2q	2q	2q2	2q2	3a	3a
A2_132	132	DLMGYIPLV	1.2134	DLMGYIPLV	1.2134	DLMGYIPLV	1.2134	DLMGYIPLV	1.2134	DLMGYIPLV	B 1.2134	DLMGYIPLV	1.2134	DLMGYIPLV	1.2134	DLMGYIPLV	1.2134	DLMGYIPVV	1.0875	DLMGYIPVV	1.086	DLMGYIPVV	1.086	DLMGYIPVV	1.086	DLMGYIPVV	1.086	DLMGYIPVV	1.086	DLMGYIPVV	B 1.0860	DLMGYIPVV	1.086	DLMGYIPVV	1.086	DLMGYIPVV	1.086	DLVGYIPVV	0.7652	DLMGYIPVV	1.0861	DLMGYIPVV	1.086	DLMGYIPVV	1.086	DLMGYIPVV	1.086	DLMGYIPLV	1.211
A3_43	43	RLGVRATRK	1.5763	RLGVRATRK	1.5763	RVGVRATRK	1.4178	KLGVRAARK	1.5191	RLGVRAARK	1.5333	RLGVRAARK	1.5333	RLGVRAARK	1.5333	RLGVRATRK	1.5763	RLGVRATRK	1.5763	RLGVRATRK	1.5763	RLGVRATRK	1.5763	RLGVRATRK	1.5763	RLGVRATRK	1.5763	RLGVRAARK	1.5333	RLGVRATRK	1.5763	RLGVRATRK	1.5763	RLGVRATRK	1.5763	RLGVRATRK	1.5763	RVGVRATRK	1.4178	RVGVRATRK	1.4178	RLGVRAARK	1.5333	RLGVRATRK	1.5763	RLGVRATRK	1.5763	RLGVRATRK	1.5763
B7_41	41	GPRLGVRAT	1.3527	GPRLGVRAT	1.3527	GPRVGVRAT	1.3271	GPKLGVRAA	1.037	GPRLGVRAA	1.4853	GPRLGVRAA	1.4853	GPRLGVRAA	1.4853	GPRLGVRAT	1.3527	GPRLGVRAT	1.3527	GPRLGVRAT	1.3527	GPRLGVRAT	1.3527	GPRLGVRAT	1.3527	GPRLGVRAT	1.3527	GPRLGVRAA	1.4853	GPRLGVRAT	1.3527	GPRLGVRAT	1.3527	GPRLGVRAT	1.3527	GPRLGVRAT	1.3527	GPRVGVRAT	1.3271	GPRVGVRAT	1.3271	GPRLGVRAA	1.4853	GPRLGVRAT	1.3527	GPRLGVRAT	1.3527	GPRLGVRAT	1.3527
B7_57	57	QPRGRRQPI	1.7122	QPRGRRQPI	1.7122	QPRGRRQPI	1.7122	QPRGRRQPI	1.7122	QPRGRRQPi	1.7122	QPRGRRQPI	1.7122	QPRGRRQPI	1.7122	QPRGRRQPI	1.7129	QPRGRRQPI	1.7184	QPRGRRQPI	1.7184	QPRGRRQPI	1.7086	QPRGRRQPI	1.7191	QPRGRRQPI	1.696	QPRGRRQPI	1.7184	QPRERRQPI	1.7406	QPRGRRQPI	1.7086	QPRGRRQPI	1.7184	QPRGRRQPI	1.7184	QPRGRRQPI	1.6678	QPRGRRQPI	1.6898	QPRGRRQPI	1.7184	QPRGRRQPI	1.7083	QPRGRRQPI	1.7184	QPRGRRQPI	1.7114
B7_99	99	SPRGSRPSW	1.6826	SPRGSRPSW	1.6826	SPRGSRPSW	1.6834	SPRGSRPSW	1.6834	SPRGSRPSW	1.6834	SPRGSRPSW	1.6834	SPRGSRPSW	1.6834	SPRGSRPSW	1.6826	SPRGSRPSW	1.6825	SPRGSRPTW	1.6215	SPRGSRPSW	1.6837	SPRGSRPSW	1.6837	SPRGSRPSW	1.6835	SPRGSRPSW	1.6835	SPRGSRPSW	1.6837	SPRGSRPSW	1.6837	SPRGSRPSW	1.6837	SPRGSRPSW	1.6837	SPQGSRPSW	1.4609	SPQGSRPSW	1.4609	SPRGSRPSW	1.6835	SPRGSRPSW	1.6837	SPRGSRPSW	1.6837	SPRGSRPSW	1.6808
B7_111	111	DPRRRSRNL	1.3483	DPRRRSRNL	1.3483	DPRRRSRNL	1.3505	DPRRRSRNL	1.3505	DPRRRSRNL	1.3505	DPRRRSRNL	1.3505	DPRRRSRNL	1.3505	DPRRRSRNL	1.3483	DPRHRSRNV	1.1123	DPRHRSRNL	1.421	DPRHRSRNL	1.421	DPRHRSRNL	1.421	DPRHKSRNL	1.2153	DPRHKSRNL	1.2153	DPRHRSRNL	1.421	DPRHRSRNL	1.421	DPRHRSRNL	1.421	DPRHRSRNL	1.421	DPRRRSRNL	1.3483	DPRRRSRNL	1.3483	DPRHKSRNL	1.2153	DPRHRSRNL	1.421	DPRHRSRNL	1.421	DPRRRSRNL	1.3549
B7_169	169	LPGCSFSIF	1.3254	LPGCSFSIF	1.3254	LPGCSFSIF	1.3254	LPGCSFSIF	1.3254	LPGCSFSIF	1.3254	LPGCSFSIF	1.3254	LPGCSFSIF	1.3254	LPGCSFSIF	1.3254	LPGCSFSIF	1.3266	LPGCSFSIF	1.3267	LPGCSFSIF	1.3266	LPGCSFSIF	1.3266	LPGCSFSIF	1.3266	LPGCSFSIF	1.327	LPGCSFSIF	1.3266	LPGCSFSIF	1.3266	LPGCSFSIF	1.3266	LPGCSFSIF	1.3266	LPGCSFSIF	1.3249	LPGCSFSIF	1.3249	LPGCSFSIF	1.3254	LPGCSFSIF	1.3236	LPGCSFSIF	1.3236	LPGCSFSIF	1.3235
B8_57	57	QPRGRRQPI	2.013	QPRGRRQPI	2.013	QPRGRRQPI	2.013	QPRGRRQPI	2.013	QPRGRRQPI	2.013	QPRGRRQPI	2.013	QPRGRRQPI	2.013	QPRGRRQPI	2.0137	QPRGRRQPI	2.0192	QPRGRRQPI	2.0192	QPRGRRQPI	2.0095	QPRGRRQPI	2.02	QPRGRRQPI	1.9968	QPRGRRQPI	2.0192	QPRERRQPI	2.1073	QPRGRRQPI	2.0095	QPRGRRQPI	2.0192	QPRGRRQPI	2.0192	QPRGRRQPI	1.9686	QPRGRRQPI	1.9906	QPRGRRQPI	2.0192	QPRGRRQPI	2.0092	QPRGRRQPI	2.0192	QPRGRRQPI	2.0123
B27_39	39	RRGPRLGVR	1.1826	RRGPRLGVR	1.1826	RRGPRVGVR	1.3201	RRGPKLGVR	1.216	RRGPRLGVR	1.1828	RRGPRLGVR	1.1828	RRGPRLGVR	1.1828	RRGPRLGVR	1.1826	RRGPRLGVR	1.1826	RRGPRLGVR	1.1826	RRGPRLGVR	1.1826	RRGPRLGVR	1.1826	RRGPRLGVR	1.1826	RRGPRLGVR	1.1828	RRGPRLGVR	1.1826	RRGPRLGVR	1.1826	RRGPRLGVR	1.1826	RRGPRLGVR	1.1826	RRGPRVGVR	1.3201	RRGPRVGVR	1.3201	RRGPRLGVR	1.1828	RRGPRLGVR	1.1826	RRGPRLGVR	1.1826	RRGPRLGVR	1.1826
B27_61	61	RRQPIPKAR	1.5312	RRQPIPKAR	1.5306	RRQPIPKAR	1.5385	RRQPIPKAR	1.5385	RRQPIPKAR	1.5385	RRQPIPKAR	1.5312	RRQPIPKAR	1.5312	RRQPIPKAR	1.5414	RRQPIPKDR	1.3499	RRQPIPKDR	1.3499	RRQPIPKDR	1.3497	RRQPIPKDR	1.3457	RRQPIPKDR	1.3465	RRQPIPKDR	1.3499	RRQPIPKDR	1.3431	RRQPIPKDR	1.3497	RRQPIPKDR	1.3499	RRQPIPKDR	1.3499	RRQPIPKVR	1.4722	RRQPIPKVR	1.4727	RRQPIPKDR	1.3499	RRQPIPKDR	1.3509	RRQPIPKDR	1.3499	RRQPIPKAR	1.5429
B62_27	27	GGQIVGGVY	0.9321	GGQIVGGVY	0.9321	GGQIVGGVY	0.9321	GGQIVGGVY	0.9253	GGQIVGGVY	0.9321	GGQIVGGVY	0.9321	GGQIVGGVY	0.9321	GGQIVGGVY	0.9321	GGQIVGGVY	0.9321	GGQIVGGVY	0.9321	GGQIVGGVY	0.9321	GGQIVGGVY	0.9321	GGQIVGGVY	0.9321	GGQIVGGVY	0.9321	GGQIVGGVL	0.9321	GGQIVGGVY	0.9321	GGQIVGGVY	0.9321	GGQIVGGVY	0.9321	GGQIVGGVY	0.9321	GGQIVGGVY	0.9321	GGQIVGGVY	0.9321	GGQIVGGVY	0.9321	GGQIVGGVY	0.9321	GGQIVGGVY	0.925
B62_28	28	GQIVGGVYL	1.2169	GQIVGGVYL	1.2169	GQIVGGVYL	1.2218	GQIVGGVYV	0.9845	GQIVGGVYL	1.2169	GQIVGGVYL	1.2169	GQIVGGVYL	1.2169	GQIVGGVYL	1.2169	GQIVGGVYL	1.2169	GQIVGGVYL	1.2169	GQIVGGVYL	1.2169	GQIVGGVYL	1.2169	GQIVGGVYL	1.2169	GQIVGGVYL	1.2169	GQIVGGVYL	1.2169	GQIVGGVYL	1.2169	GQIVGGVYL	1.2169	GQIVGGVYL	1.2169	GQIVGGVYL	1.2218	GQIVGGVYL	1.2218	GQIVGGVYL	1.2169	GQIVGGVYL	1.2169	GQIVGGVYL	1.2169	GQIVGGVYV	0.9724
B62_156	156	RVLEDGVNY	1.3613	RVLEDGVNY	1.3613	RVLEDGVNY	1.3613	RVLEDGVNY	1.3613	RVLEDGVNL	1.3613	RVLEDGVNY	1.3613	RVLEDGVNY	1.3613	RVLEDGVNY	1.3613	RVLEDGVNY	1.3613	RVLEDGINY	1.3656	RVLEDGINY	1.3656	RVLEDGINY	1.3656	RVLEDGINY	1.3656	RVLEDGINY	1.3656	RVLEDGINY	1.3656	RVLEDGINY	1.3656	RVLEDGINY	1.3656	RVLEDGINY	1.3656	RVVEDGINY	1.4001	RVLEDGVNY	1.3613	RVLEDGINY	1.3656	RVLEDGINY	1.3656	RVLEDGINY	1.3656	RALEDGINF	1.1071
B62_166	166	TGNLPGCSF	0.8561	TGNLPGCSF	0.8561	TGNLPGCSF	0.8561	TGNLPGCSF	0.8561	TGNLPGCSF	0.8561	TGNLPGCSF	0.8561	TGNLPGCSF	0.8561	TGNLPGCSF	0.8561	TGNLPGCSF	0.8561	TGNLPGCSF	0.8561	TGNLPGCSF	0.8561	TGNLPGCSF	0.8561	TGNLPGCSF	0.8561	TGNLPGCSF	0.8531	TGNLPGCSF	0.8561	TGNLPGCSF	0.8561	TGNLPGCSF	0.8561	TGNLPGCSF	0.8561	TGNLPGCSF	0.8397	TGNLPGCSF	0.8397	TGNLPGCSF	0.8561	TGNLPGCSF	0.8561	TGNLPGCSF	0.8561	TGNLPGCSF	0.8397
	Core totall common epitope are 15 in all GT
[truncated: 114 more columns]

## Sheet: Core Unique epitopes
Table:1A								Table:1B
Protein	MHC-I	Position	Genotype	Peptide	C.Score	Total epitopes		MHC-I	Position	V1	V2	V3	V4	V5	V6	V7	V8	V9	V10
Core	A26	156	1b/c/e/e2/g/h/l/2a/l2/5a	RVLEDGVNY	0.7682	1		A26	156	10	13	3	12	2	2
Core	A26	156	2b/c/d/e/f/f2/i/j/k/m/q/q2/6p	RVLEDGINY	0.8084	2		B8	35	1	1
Core	A26	156	6h/i/j	RAIEDGVNY	0.8758	3		B27	9	5	1	1	1	1	1	4
Core	A26	156	6a/b/c/f /k/l/l2/m/o/t/u/v	RAIEDGINY	0.9342	4
Core	A26	156	2l/6w	RVVEDGINY	1.1993	5
Core	A26	156	6r/r2	RTIEDGINY	1.7588	6
Core	B8	35	3c	YVLPRRGPL	1.8161	7
Core	B8	35	3h	YVLPRRGPT	0.79	8
Core	B27	9	2l/l2/6g/m/v	RQTKRNTNR	1.0029	9
Core	B27	9	6d	KRNQRNTNR	1.4502	10
Core	B27	9	6o	RKTKRNTTR	0.9202	11
Core	B27	9	3e	RKTKRNTVR	0.7798	12
Core	B27	9	6r	RKTNRNTNR	0.7961	13
Core	B27	9	3f	RQPKRNTPR	1.0321	14
Core	B27	9	3b/g/g2/i	RQTKRNTPR	1.196	15
Core				Unique	Total Epitopes: 15
