# Supplementary material for: In silico analysis of the effect of HCV genotype-specific polymorphisms in Core, NS3, NS5A, and NS5B proteins on T-cell epitope processing and presentation
Source: Front Microbiol. 2025 Jan 15;15:1498069. doi: 10.3389/fmicb.2024.1498069 (PMC11774985; doi:10.3389/fmicb.2024.1498069)
Supplement: Supplementary file 4 [file Table_3.xlsx]

## Sheet: NS3 Total epitopes
NS3_ MHC Subtype	Position	1a pitope Peptide seq	1b	1c	1e	1g	1l	2a	2b	2c	2f	2i	2j	2k	2l	2m	3a	3b	3g	3i	3k	4a	4d	4f	4g	4k	4l	4m	4n	4o	4p	4q	4r	4s	4v	5a_	6a	6b	6d	6e	6f	6g	6h	6i	6k	6l	6n_	6o	6p
A1	1052									KTDQAGEIQ
	1056																																							STATQTFLA
	1061										VLSTVTQTF						VLSTATQTF	VLSTATQTF	VLSTATQTF		VLSTSTQTF				VLSTATQTF	VLSTATQTF							VLSTATQTF			VLSTATQTF					VLSTATQTF
	1062								LSSVTQSFL
	1063		STATQSFLA			STANQTFLA	STATQTFLA																														STATQSFLA	STATQSFLA			STATQTFLA	STATQTFLA	STATQSFLA	STATQSFLA	STATQSFLA	STATQSFLA	STATQTFLA	STATQTFLA	STATQTFLA
	1074							ISGVLWTVY	ISGVLWTVY					ISGVLWTVY	VSGVMWTVY										ISGVMWTVY
	1094																																							YTNVDQDMV
	1101	YTNVDQDLV	YTNVDQDLV		YTNVDQDLV	YTNVDQDLV	YTNVDLDLV	YSSAEGDLV	YTSAEGDLV	YSSAEGDLV	YTSAEGDLV	YTSAEGDLV	YTSAEGDLV	YTSAEGDLV		YSSAEGDLV	YTNVDQDLV	YTNVDQDLV	YTNVDQDLV	YTNVEQDLV	YTNVDQDLV	YTNVDQDLV	YTNVDQDLV	YTNVDQDLV	YTNVDQDLV	YTNVDQDLV	YTNVDQDLV	YTNVDQDLV	YTNVDQDLV	YTNVDQDLV	YTNVDQDLV	YTNVDQDLV	YTNVDQDLV	YTNVDQDLV	YTNVDQDLV	YTNVDKDLV	YTNVDKDLV	YTNVDQDLV	YTNVDQDMV		YTNVDQDMV	YTNVDQDMV	YTNVDQDLV	YTNVEQDLV	YTNVDQDLV	YTNVDQDLV	YTNVDQDLV	YTNVDQDMV	YTNVDQDMV
	1116																																							CTCGASDLY
	1123	CTCGSSDLY	CTCGSSDLY	CTCGASDLY					CTCGAVDLY	CTCGAVDLY	CTCGAVDLY	CTCGAVDLY	CTCGAVDLY	CTCGAVDLY			CACGSADLY						CTCGSSDLF		CTCGASDLF	CTCGASDLF	CTCGASDLF	CTCGASDLF	CTCGASDLF	CTCGASDLF	CACGASDLY	CTCGASDLF	CTCGASDLF	CTCGASDLF	CTCGASDLF	CTCGSADLY	CTCGSSDLY	CTCGSSDLY	CTCGASDLY		CTCGASDLY	CTCGASDLY	CSCGSSDLY	CSCGSSDLY	CTCGTSDLY	CSCGSSDLY	CACGSSDLY	CTCGASDLY	CTCGSSDVY
	1127	SSDLYLVTR	SSDLYLVTR		SSDLYLVTR													ASDLYLMTR	SSDLYLVTR	SSDLYLVTR			SSDLFLVTR					ASDLFLITR									SSDLYLVTR	SSDLYLVTR				ASDLYLITR	SSDLYLVTR	SSDLYLVTR	TSDLYLVTR	SSDLYLITR	SSDLYLVTR		SSDVYLVTR
	1152	LLSPRPISY	LLSPRPVSY	LLSPRPISY	LLSPRSVSY	LLSPRSVSY	LLSPRPLSY																													LLSPRPISY
	1172																																						PSDHVVGLF
	1210	FTDNSSPPA		FTDNSSPPT	FTDNSTPPA	FTDNSTPPA	FTDNSTPPA			FTDNSTPPA			FTDNSTPPA			FTDNSTPPA						FTDNSTPPA	FTDNSTPPA		FTDNSTPPA		FTDNSTPPA	FTDNSTPPA		FTDNSTPPA	FTDNSTPPA	FTDNSTPPA	FTDNSTPPA	FTDNSTPPA	FTDNSTPPA	FTDNSTPPA	FTDNSTPPA		FTDNSTPPA		FTDNSTPPA	FTDNSTPPA						FTDNSTPPA
	1229																																							KSTKVPAAY
	1234																																							PAAYASQGY
	1236	KSTKVPAAY	KSTKVPAAY	KSTKVPAAY	KSTKVPAAY	KSTKVPAAY	KSTKVPSAY	KSTKVPVAY	KSTKVPAAY	KSTKVPAAY	KSTKVPAAY	KSTKVPAAY	KSTKVPAAY	KSTKVPAAY	KSTKVPAAY	KSTKVPAAY	KSTKVPAAY	KSTKVPAAY	KSTKVPAAY	KSTKVPAAY	ESTKVPASY	KSTKVPAAY	KSTKVPAAY	KSTKVPAAY	KSTKVPAAY	KSTRVPAAY	KSTKVPAAY	KSTKVPAAY	KSTKVPAAY	KSTKVPAAY	KSTRVPAAY	KSTKVPAAY	KSTKVPAAY	KSTKVPAAY	KSTKVPAAY	KSTKVPAAY	KSTRVPAAY	KSTRVPAAY	KSTKVPAAY		KSTKVPAAY	KSTKVPVAY	KSTKVPAAY	KSTKVPAAY	KSTKVPAAY	KSTKVPAAY	KSTKVPAAY	KSTKVPAAY	KSTKVPAAY
	1241	PAAYAAQGY	PAAYAAQGY	PAAYAAQGY	PAAYAAQGY	PAAYAAQGY	PSAYAAQGY	PVAYAAQGY	PAAYASQGY	PAAYAAQGY	PAAYAAQGY	PAAYAAQGY	PAAYAAQGY	PAAYAAQGY	PAAYAAQGY	PAAYAAQGY	PAAYVAQGY	PAAYVAQGY	PAAYVAQGY	PAAYVAQGY	PASYVAQGY	PAAYAAQGY	PAAYAAQGY	PAAYAAQGY	PAAYAAQGY	PAAYAAQGY	PAAYAAQGY	PAAYAAQGY	PAAYAAQGY	PAAYAAQGY	PAAYAAQGY	PAAYAAQGY	PAAYAAQGY	PAAYAAQGY	PAAYAAQGY	PAAYAAQGY	PAAYASQGY	PAAYATQGY	PAAYASQGY		PAAYASQGY	PVAYASQGY	PAAYAAQGY	PAAYAAQGY	PAAYAAQGY	PAAYAAQGY	PAAYAAQGY	PAAYASQGY	PAAYASQGY
	1252																																							AATLGFGSY
	1259	AATLGFGAY	AATLGFGAY	AATLGFGAY	AATLGFGAY	AATLGFGAY	AATLGFGAY	AATLGFGAY	AATLGFGAY	AATLGFGAY	AATLGFGAY	AATLGFGAY	AATLGFGAY	AATLGFGAY	AATLGFGAY	AATLGFGAY		AATLGFGTY	AATQGFGMY	AATLGFGMY		AATLGFGAY	AATLGFGAY	AATLGFGAY	AATLGFGNY	AATLGFGSY	AATLGFGAY	AATLGFGAY	AATLGFGAY	AATLGFGAY	AATLGFGAY	AATLGFGAY	AATLGFGSY	AATLGFGAY	AATLGFGAY	AATLGFGAY	AATLSFGSY	AATLSFGAY	AATLGFGSY		AATLAFGQY	AATLSFGSY	AATLGFGSY	AATLGFGAY	AATLGFGAY	AATLGFGAY	AATLGFGAY	AATLAFGAY
	1278																																							VTTGGPITY
	1285	ITTGSPITY	ITTGAPITY	ITTGSPITY					VTTGDPITY	VTTGDAITY	VTTGESVTY	VTTGESITY	VTTGDSITY	ITTGESITY	ITTGDAITY	VTTGESITY		ITTGAKLTY	ITTGAKLTY	VTTGAKLTY	ITTGAKLTY	ITTGAPITY	ITTGAPITY	ISTGAPITY	ITTGAPITY	ITTGAPITY		ITTGAPLTY	ITTGAPITY	ITTGAPITY	ITTGAPITY	ITTGAAITY	ITTGAPITY	ITTGAPITY	ITTGAPITY	VTTGAAITY	VTTGGAITY	ITTGGPVTY	ITTGGPITY		TTTGGAITY	ITTGAPITY	ITTGGAITY	ITTGGPITY	ITTGGAITY	ITTGGAITY	ITTGGAITY	ITTGGPITY	ITTGGPITY
	1288	GSPITYSTY	GAPITYSTY	GSPITYSTY	GSPITYSTY	GSPITYSTY	GAAITYSTY															GAPITYSTY	GAPITYSTY	GAPITYSTY	GAPITYSTY	GAPITYSTY	GASITYSTY	GAPLTYSTY	GAPITYSTY	GAPITYSTY	GAPITYSTY	GAAITYSTY	GAPITYSTY	GAPITYSTY	GAPITYSTY	GAAITYSTY						GAPITYSTY
	1319																																			HSQDATTIL
	1320	STDATSILG	STDSTSILG		STDATSILG	STDSTSILG	STDSTTILG							STDSTTILG								STDSTTILG		STDSTTILG	STDATTILG	STDSTTILG	STDATTILG	STDATTILG	STDSTTILG	STDSTTILG	STDSTTILG	STDSTTILG		STDATTILG	STDATTILG									STDPTTILG		STDPTTILG			STDPTTILG
	1361																																							PTTGEIPFY
	1367																	LTSDGEIPF
	1368	STTGEIPFY		SAEGEIPFY	TNDGEIPFY		STTGEIPFY	GQEGEIPFY									GSEGEIPFY		TNDGEIPFY	TNDGEIPFY		PTTGEVPFY	PTTGEIPFY	PTTGEIPFY	PTTGEVPFY	PTTGEIPFY	PTTGEIPFY	PTTGEIPFY	PTTGEIPFY	PTTGEIPFY	PTTGEIPFY	PTTGEIPFY	PTTGEIPFY	PTTGEVPFY	PTTGEIPFY	PSEGEIPFY	PTTGEIPFY	PTTGEIPFY	PSTGEVPFY				PTTGEIPFY	PTTGEIPFY	PSTGEVPFY	PTTGEIPFY	PTTGEIPFY	PTTGEIPFY	PTTGEVPFY
	1407				LTSLGVNAV																LTSLGVNAV															LTSQGVNAV
	1409	ALGINAVAY			SLGVNAVAY	ALGVNAVAY		GMGLNAVAY	GMGVNAVAY	GMGLNAVAY		GMGLNAVAY	GMGLNAVAY		SLGVNAVAY	GMGLNAVAY	GMGLNAVAY					SLGLNAVAY	SLGLNAVAY	ALGLNAVAY	SLGLNAVAY	SLGLNAVAY		SLGLNAVAY	SLGLNAVAY	SLGLNAVAY		ALGLNAVAY	SLGLNAVAY	SLGLNAVAY
	1429																																							ATDALMTGY
	1436	ATDALMTGF		ATDALMTGY					ATDALMTGY	ATDALMTGY	ATDALMTGY	ATDALMTGY	ATDALMTGY					ATDALMTGF		ATDALMTGF								ATDALMTGF	ATDALMTGF	ATDALMTGY	ATDALMTGF	ATDALMTGY	ATDALMTGF	ATDALMTGF	ATDALMTGF	STDALMTGF	ATDALMTGY	ATDALMTGY	ATDALMTGY		ATDALMTGY	ATDALMTGY	ATDALMTGY	ATDALMTGY	ATDALMTGY	ATDALMTGY	ATDALMTGY	ATDALMTGY	ATDALMTGY
	1444			YTGDFDSVI		YTGDFDSVI	YTGDFDSVI				YTGDFDSVV	YTGDFDSVV
	1451																																VIDCNTSVV
	1506																																							DSIVLCEAY
	1513	DSSVLCECY	DSSVLCECY	DSVVLCECY	DSSVLCECY	DSSVLCECY	DSSVLCECY	DSVVLCECY	DSVVLCECY	DSVVLCECY	DSVVLCECY	DSVVLCECY	DSVVLCECY	DSVVLCECY	DSVVLCECY	DTVVLCECY	DSVVLCECY	DSVVLCECY	DSVVLCECY	DTVVLCECY	DSVVLCECY	DTSVICECY		DTSVLCECY				DTSVLCECY	DSSVLCECY	DTSVLCECY	DTSVLCECY	DTSVLCECY	DTAVLCECY	DTAVLCECY	DTSVLCECY	DSVVLCECY	DTVVLCEAY	DSVVLCEAY	DTVVLCEAY	AYDTGCAWY	DTIILCEAY	DTVVLCEAY	DSVILCEAY	DSVVLCEAY	DSVVLCEAY	DTVVLCEAY	DSVVLCEAY	DTVVLCEAY	DTVVLCEAY
	1520	CYDAGCAWY	CYDAGCAWY	CYDAGCAWY	CYDAGCAWY	CYDAGCAWY	CYDAGCAWY	CYDAGAAWY	CYDAGAAWY	CYDAGAAWY	CYDAGAAWY	CYDAGAAWY	CYDAGLAWY	CYDAGAAWY	CYDAGLSWY	CYDAGAAWY	CYDAGCSWY	CYDAGCSWY	CYDAGCAWY	CYDAGCAWY	CYDAGCAWY	CYDAGCAWY	CYDAGCAWY	CYDAGCAWY	CYDAGCAWY	CYDAGCAWY	CYDAGCAWY	CYDAGCAWY	CYDAGCAWY	CYDAGCAWY	CYDAGCAWY	CYDAGCAWY	CYDTGCSWY	CYDAGCAWY	CYDAGCAWY	CYDAGCAWY	AYDTGCAWY	AYDTGCAWY	AYDVGCAWY		AYDTGCAWY	AYDTGAAWY	AYDTGCAWY	AYDTGCAWY	AYDTGCAWY	AYDTGCAWY	AYDTGCAWY	AYDTGCAWY	AYDVGCAWY
	1527																																							ETTVRLRAY
	1534	ETTVRLRAY	ETSVRLRAY	ETTVRLRAY	ETTVRLRAY	ETTVRLRAY	ETTVRLRAY	ETTVRLRAY	ETTVRLRAY	ETTVRLRAY	ETTVRLRAY	ETTVRLRAY	ETTVRLRAY	ETTVRLRAY	ETTVRLRAY	ETTVRLRAY	ETTVRLRAY	ETTVRLRAY	ETTVRLRAY	ETTVRLRAY	ETTVRLRAY	ETTTRLRAY	ETTIRLRAY	ETTTRLRAY	ETTARLRAY	ETTTRLRAY	ETTTRLRAY	ETTLRLRAY	ETTARLRAY	ETTTRLRAY	ETTTRLRAY	ETTTRLRAY	ETTARLRAY	ETTTRLRAY	ETTTRLRAY	ETTVRLRAY	ETTVRLRAY	ETTVRLRAY	ETTVRLRAY		ETTVRLRAY	ETTVRLRAY	ETTVRLRAY	ETTVRLRAY	ETTVRLRAY	ETTVRLRAY	ETTVRLRAY	ETTVRLRAY	ETTVRLRAY
	1535																										TTTRLRAYY	VIDCNTSVV
	1554																HLDFWESVF	HLDFWESVF	HLDFWESVF	HLDFWEGVF
	1565																							LTNIDAHFL					LTNIDGHFL		LTNIDAHFL	LTNIDGHFL			LTNIDAHFL	LTNIDAHML			MTHIDAHFL
	1570																																							KQGGENLAY
	1575																QTKQQGLNF						QTKQAGDNY	QTKQAGDNY		QTKQSGENY		QTKQQGENY			QTKQAGDNY	QTKQAGENY		QTKQAGENY	QTKQAGDNY
	1577	KQSGENFPY		KQSGENFPY				KQAGENFAY		KQAGENFPY	KQAGENFPY	KQAGENFPY	KQSGENFPY	KQAGENFPY	KQSGENFAY	KQAGDNFAY						KQSGENFPY			KQAGENYPY	KQSGENYPY	KQSGENFPY		KQAGENYPY	KQAGENFPY		KQAGENYPY	KQAGDNFAY	KQAGENYPY							KQSGENLSY		KQAEENFAY	KQAGESLAY	KQSGENFAY	KQSGENFAY
	1581																																											ESLAYLVAY
	1611																																							LTGPTPLLY
	1618			LTGATPLLY				LVGPTPLLY	LTGPTPLLY	LVGPTPLLY	LVGPTPLLY	LTGPTPLLY	LVGPTPLLY		LNGPTPLLY	LNGPTPLLY		LQGPTPLLY					LRGPTPLLY				LRGPTPLLY						LQGATPLLY	LQGPTPLLY		LTGPTPLLY	LTGPTPLLY	LTGPTPLLY	LTGPTPLLY		LTGPTPLLY	LTGPTPLLY	LTGPTPLLY	LTGPTPLLY	LTGPTPLLY	LTGPTPLLY	LTGPTPLLY	LTGPTPLLY	LVGPTPLLY
	1629																																							TTTHPITKY
	1631							VTNEVTLTH	VTNEVTLTH	VTNEVTLTH				VTNEVTLTH		VTNEVTLTH
	1636	TLTHPVTKY	TLTHPITKY	TLTHPITKY	TLTHPVTKY	TLTHPITKY	TLTHPITKY	TLTHPVTKY	TLTHPVTKY	TLTHPVTKY	TLTHPVTKY	TLTHPVTKY	TLTHPVTKY	TLTHPITKY	TLTHPVTKY	TLTHPVTKY	CLTHPVTKY	CTTHPITKY	CTTHPVTKY		CTTHPVTKY	TLTHPITKY	VLTHPITKY	TLTHPITKY	TLTHPVTKY	TLTHPVTKY	TLTHPITKY	TLTHPVTKY	TLTHPITKY	TLTHPITKY	TLTHPITKY	TLTHPITKY	TLTHPITKY	TLTHPITKY	TLTHPITKY	TLTHPITKY	ITTHPITKY	VTTHPITKY	ITTHPITKY		TTTHPITKY		VTTHPITKY	CLTHPITKY	TTTHPVTKY	TTTHPITKY	ITTHPITKY	TTTHPITKY	TTTHPITKY
A2	1032																																							LLGTIVTSL
	1039	LLGCIITSL	LLGCIITSL		LLGCIVTSL	LMGCIVTSL	LLGCIITSL	LLGAIVVSM	LLGAIVVSL	LLGAIVVSM	LLGTIVVSL	LLGAIVVSL	LLGTIVVSL	LLGTIVVSL	VLGAIVVSL	VLGAIVVSL	LLGTIVTSL			LLGTIVTSL			MLGTIITSL	LLGTIVTSL	LLGTIVTSL	LLSTIVTSL	LLGTIVTSL	LLSTIVTSL			LLSTIVTSL	LLGTIVTSL	LLGTIVTSL		LVSTIVTSL	VLGAIVVSL	LVGTIVTSL	LVGTIVTSL	LLGTIVTSL		LLGTIVTSL	LLGTIVTSL	IVGTIVTSL	LMGTIVTSL	LVGTIVTSL	VVGTIVTSL	LLGTIVTSL	LLGTIVTSL	LLGTIVTSL
	1057								GQVQVLSSV
	1062																																							FLATAINGV
	1066																																							AINGVLWTV
	1069	FLATCINGV	FLATCVNGV	FLATCVNGV	FLGTTVNGV	FLATCVNGV	FLATCVNGA	FLGTSISGV	FLGTSISGV	FLGTSISGV	FLGTTISGV	FLGTTISGV	FLGTSISGV	FLGTTISGV	FLGTCVSGV	FLGTTISGV	FLGTTVGGV	FLGTTVGGV	FLGTTVGGV	FLGTTVGGV	FLGTSVGGV	FLGTAVNGV	FLGTAINGV	FLGTAVNGV	FLGTGISGV	FLGTGINGV	FLGTAVNGV	FLGTAVNGV	FLGTAVNGV	FLGTAINGV	FLGTAVNGV	FLGTAVNGV	FLGTGINGV	FLGTAINGV	FLGTAVNGV	FLGTCINGV	FLATSINGV	FLATTINGV	FLGTAINGV		FLASCINGV	FLATCVNGV	FLATAVNGV	FLATTLNGV	FLATTVNGV	FLATAVNGV	FLATSVNGV	FLASTINGV	FLATAVNGV
	1070																																							VLWTVYHGA
	1073	CINGVCWTV	CVNGVCWTV	CVNGVCWTV	TVNGVVWSV	CVNGVLWSV	CVNGACWTV	SISGVLWTV	SISGVLWTV	SISGVLWTV	TISGVLWTV	TISGVLWTV	SISGVLWTV	TISGVLWTV	CVSGVMWTV	TISGVLWTV	TVGGVMWTV	TVGGVMWTV	TVGGVMWTV	TVGGVMWTV	SVGGVMWTV	AVNGVMWTV	AINGVMWTV	AVNGVMWTV	GISGVMWTV	GINGVMWTV	AVNGVMWTV	AVNGVMWTV	AVNGVMWTV	AINGVMWTV	AVNGVMWTV	AVNGVMWTV	GINGVMWTV	AINGVMWTV	AVNGVMWTV	CINGVMWTV	SINGVMWTV	TINGVLWTV	AINGVMWTV		CINGVLWTV	CVNGVCWTV	AVNGVLWTV	TLNGVLWTV	TVNGVLWTV	AVNGVLWTV	SVNGVLWTV	TINGVLWTV	AVNGVLWTV
	1077				VVWSVYHGA	VLWSVYHGA		VLWTVYHGA	VLWTVYHGA	VLWTVFHGA	VLWTVFHGA	VLWTVFHGA	VLWTVFHGA	VLWTVYHGA	VMWTVYHGA	VLWTVFHGA	VMWTVYHGA	VMWTVYHGA	VMWTVYHGA	VMWTVYHGA	VMWTVYHGA	VMWTVYHGA	VMWTVYHGA	VMWTVYHGA	VMWTVYHGA	VMWTVYHGA	VMWTVYHGA	VMWTVYHGA	VMWTVYHGA	VMWTVYHGA	VMWTVYHGA	VMWTVYHGA	VMWTVYHGA	VMWTVYHGA	VMWTVYHGA	VMWTVFHGA	VMWTVYHGA	VLWTVYHGA	VMWTVYHGA		VLWTVYHGA		VLWTVYYGA	VLWTVYHGA	VLWTVYHGA	VLWTVYYGA	VLWTVYHGA	VLWTVYHGA	VLWTVYYGA
	1089				FLAGLKGPV	FLAARKGPV
	1101						YTNVDLDLV														YTNVDQDLV
	1112																																							SLTPCTCGA
	1119			SLTPCTCGA		SLTPCTCGA	SLVPCTCGA		SLDPCTCGA					SLTPCTCGA	SLDPCTCGA	SLDPCTCGA		SLDPCTCGA				SLTPCTCGA		SLVPCTCGA	SLAPCTCGA	SLAPCTCGA	SLAPCTCGA	SLAPCTCGA	SLSPCTCGA	SLTPCTCGA		SLAPCTCGA	SLTPCTCGA	SLSPCTCGA	SLAPCTCGA				SLTPCTCGA		SLTPCTCGA
	1124																																							YLVTRNADV
	1131	YLVTRHADV	YLVTRHADV	YLVTRHADV	YLVTRHADV	YLVTRHADV	YLVTRHADV	YLVTRNADV	YLVTRNADV	YLVTRNADV	YLVTRNADV	YLVTRNADV	YLVTRNADV	YLVTRNADV	YLVTRNADV	YLVTRNADV	YLVTRDADV	YLMTREADV	YLVTREADV	YLVTREADV	YLITRDADV	YLVTRHADV	FLVTRNADV	YLVTRHADV	FLVTRRADV	FLVTRRADV	FLVTRHADV	FLITRHADV	FLVTRHADV	FLVTRNADV	YLVTRNADV	FLVTRHADV	FLVTRHADV	FLVTRHADV	FLVTRHADV	YLVTRHADV	YLVTREADV	YLVTRGADV	YLVTRNADV		YLVTRNADV	YLITRQADV	YLVTRNADV	YLVTRNADV	YLVTRNADV	YLITRNADV	YLVTRNADV	YLVTRNADV	YLVTRNADV
	1152							LLSPRPLST	LLSPRPLST	LLSPRPLST	LLSPRPLST	LLSPRPLST			LLSPRPLST	LLSPRPLST						LLSPRPIST	LLSPRPIST	LLSPRPIST	LLSPKPIAV		LLSPKPIST	LLSPRPIST	LLSPRPIST	LLSPRPIST	LLSPRPIST	LLSPRPIST	LLSPRPLST	LLSPRPIST	LLSPRPIST		LLSPRPIST	LLSPRPIST	LLSPRPLST		LLSPRPLST		LLSPRPIST	LLSPRPIST	LLSPRPLST	LLSPRPIST	LLSPRPIST	LLSPRPIST	LLSPRPLST
	1176																	VVGIFIAAV
	1181																																							GVAKAIDFV
	1188		GVAKAVDFV	GVAKAVDFV	GVAKAVDFV	GVAKAVDFV	GVAKAVDFV								GVAKAIDFV					GVAKALQFV		GVAKAVDFV	GVAKAVDFV	GVAKAVDFV	GVAKAVDFV	GVAKAVDFV	GVAKAVDFV	GVAKAVDFV	GVAKAVDFV	GVAKAVDFV	GVAKAVDFV	GVAKAVDFV	GVAKAVDFV	GVAKAVDFV	GVAKAVDFV				GVAKALDFV		GVAKAIDFV	GVAKALDFV		GVAKSLDFV	GVAKSLDFV	GVAKSLDFV	GVAKSLDFV	GVAKAIDFV	GVAKAIDFV
	1192																		SLQFIPVEA	ALQFVPVEA
	1195							FIPVETLDI		FIPVESLDV			FIPIEALDV			FIPVESLDV					FIPVESLSA
	1210				FTDNSTPPA	FTDNSTPPA	FTDNSTPPA			FTDNSTPPA		FTDNGTPPA	FTDNSTPPA		FTDNGTPPA	FTDNSTPPA						FTDNSTPPA	FTDNSTPPA		FTDNSTPPA		FTDNSTPPA	FTDNSTPPA		FTDNSTPPA	FTDNSTPPA	FTDNSTPPA	FTDNSTPPA	FTDNSTPPA	FTDNSTPPA	FTDNSTPPA	FTDNSTPPA		FTDNSTPPA		FTDNSTPPA	FTDNSTPPA						FTDNSTPPA
	1243																																							KVLVLNPSV
	1244																			YVAQGYTVL	YVAQGYTVL
	1245																VAQGYNVLV	VAQGYSVLV	VAQGYSVLV	VAQGYTVLV	VAQGYTVLV
	1250	KVLVLNPSV	KVLVLNPSV	KVLVLNPSV	KVLVLNPSV	KVLVLNPSV	KVLVLNPSV	KVLVLNPSV	KVLVLNPSV	KVLVLNPSV	KVLVLNPSV	KVLVLNPSV	KVLVLNPSV	KVLVLNPSV	KVLVLNPSV	KVLVLNPSV	NVLVLNPSV	SVLVLNPSV	SVLVLNPSV	TVLVLNPSV	TVLVLNPSV	KVLVLNPSV	KVLVLNPSV	KVLVLNPSV	KVLVLNPSV	KVLVLNPSV	KVLVLNPSV	KVLVLNPSV	KVLVLNPSV	KVLVLNPSV	KVLVLNPSV	KVLVLNPSV	KVLVLNPSV	KVLVLNPSV	KVLVLNPSV	KVLVLNPSV	KVLVLNPSV	KVLVLNPSV	KVLVLNPSV		KVLVLNPSV	KVLVLNPSV	KVLVLNPSV	KVLVLNPSV	KVLVLNPSV	KVLVLNPSV	KVLVLNPSV	KVLVLNPSV	KVLVLNPSV
	1260							ATLGFGAYL																																		ATLSFGSYL
	1270										KAYGINPNI
	1299						FLADGGCGA		FLADGGCSA																		FLADGGCGA
	1313			IICDECHSV				IICDECHAV	IICDECHSV	IICDECHSV	IICDECHSV	IICDECHSV	IICDECHSV		IICDECHSI	IICDECHSV
	1325	SILGIGTVL	SILGIGTVL	SILGIGTVL	SILGIGTVL	SILGIGTVL											SILGIGTVL	SILGIGTVL	SILGIGTVL	SILGIGTVL	SILGIGTVL
	1406	KLVALGINA
	1420							GLDVSIIPA								GLDVSVIPA							GLDVSVIPL		GLDVSVIPA	GLDVSVIPL							GLDVSVIPL
	1433	TLHGPTPLL	TLHGPTPLL	TLTGATPLL	TLHGPTPLL	TLHGPTPLL	TLHGPTPLL	TLVGPTPLL	TLTGPTPLL	TLVGPTPLL	TLVGPTPLL	TLTGPTPLL	TLVGPTPLL	TLTGPTPLL	TLNGPTPLL	TLNGPTPLL	TLHGPTPLL	TLQGPTPLL	TLHGQTPIL	TLHGPTPLL	TLHGPTPLL	TLHGPTPLL		TLHGPTPLL	TLHGPTPLL	TLHGPTPLL		TLHGPTPLL	TLHGPTPLL	TLHGPTPLL	TLHGPTPLL	TLHGPTPLL	TLQGATPLL	TLQGPTPLL	TLHGPTPLL	TLTGPTPLL	TLTGPTPLL	TLTGPTPLL	MLTGPTPLL	SVIDCNVAV	MLTGPTPLL	TLTGPTPLL	MLTGPTPLL	TLTGPTPLL	MLTGPTPLL	MLTGPTPLL	MLTGPTPLL	VLTGPTPLL	MLVGPTPLL
	1444										YTGDFDSVV	YTGDFDSVV
	1450	SVIDCNTCV	SVIDCNTCV	SVIDCNTCV	SVIDCNSCV	SVIDCNTCV	SVIDCNTCV	SVIDCNVAV	SVIDCNVAV	SVIDCNVAV	SVVDCNVAV	SVVDCNVAV	SVIDCNVAV	SVIDCNVAV	SVIDCNVAV	SVIDCNVAV	SVIDCNVAV	SVIDCNVAV	SVIDCNVAV	SVIDCNVAV	SVIDCNVAV	SVIDCNTSV	TVIDCNTSV	SVIDCNTSV	SVIDCNTSV	SVIDCNTSV	SVIDCNTSV	SVIDCNTSV	SVIDCNTSV	SVIDCNTSV	SVIDCNTSV	SVIDCNTSV	SVIDCNTSV	SVIDCNVSV	SVIDCNTSV	SVIDCNSAV	SVIDCNVAV	SVIDCNVAV	SVIDCNVAV		SVIDCNVSV	SVIDCNVAV	SVIDCNVTV	TVIDCNVAV	SVIDCNVSV	SVIDCNVSV	SVIDCNVSV	SVIDCNVAV	SVIDCNVAV
	1451			VIDCNTCVV																								VIDCNTSVV					VIDCNTSVV	VIDCNVSVV
	1457																																							FSLDPTFTI
	1458			VVQTVDFSL																		VIQTVDFSL	VIQTVDFSL	VIQTVDFSL	VIQTVDFSL	VIQTVDFSL	VIQTIDFSL	VVQTVDFSL	VIQTVDFSL	VIQTVDFSL	VIQTVDFSL	VIQTVDFSL	VVQTVDFSL	VVQNIDFSL	VIQTVDFSL
	1464	FSLDPTFTI	FSLDPTFTI	FSLDPTFSI	FSLDPTFTI	FSLDPTFTI	FSLDPTFTI	FSLDPTFTI	FSLDPTFTI	FSLDPTFTI	FSLDPTFAI	FSLDPTFTI	FSLDPTFTI	FSLDPTFTI	FSLDPTFTI	FSLDPTFTI	FSLDPTFSI	FSLDPTFSI	FSLDPTFSI	FSLDPTFSI	FSLDPTFSI	FSLDPTFSI	FSLDPTFSI	FSLDPTFSI	FSLDPTFSI	FSLDPTFSI	FSLDPTFSI	FSLDPTFSI	FSLDPTFSI	FSLDPTFSI	FSLDPTFSI	FSLDPTFSI	FSLDPTFSI	FSLDPTFSL	FSLDPTFSI	FSLDPTFTI	FSLDPTFSI	FSLDPTFSI	FSLDPTFSI		FSLDPTFTI	FSLDPTFSI	FSLDPTFTI	FSLDPTFTI	FSLDPTFTI	FSLDPTFTI	FSLDPTFSI	FSLDPTFTI	FSLDPTFTI
	1503																																							GMFDSIVLC				SLGERPSGL
	1510
	1529																			GLTPAETTV
	1535																																							YLNTPGLPV
	1540																										RAYYNTPGL
	1542	YMNTPGLPV	YLNTPGLPV	YLNTPGLPV	YLNTPGLPV	YLNTPGLPV	YLNTPGLPV					YLNTPGLPV		YLNTPGLPV			YLSTPGLPV	YLSTPGLPV	YLSTPGLPV	YLSTPGLPV	YLSTPGLPV															YLNTPGLPV	YMNTPGLPV	YLNTPGLPV	YLNTPGLPV		YLNTPGLPV	YLNTPGLPV	YLNTPGLPV	YLNTPGLPV	YLNTPGLPV	YLNTPGLPV	YLNTPGLPV	YLNTPGLPV	YLNTPGLPV
	1560							AVFTGLTHI	AVFTGLTHI	AVFTGLTHI	AVFTGLTHI	AVFTGLTHI	AVFTGLTHI	AVFTGLTHI	AVFTGLTHI	AVFTGLTHI								SVFTGLTNI			SVFTGLVNI		SVFTGLTNI	SVFTGLVHI	SVFTGLTNI	SVFTGLTNI		SVFTGLVHI	SVFTGLTNI							AVFTGLTHI
	1582																																							YQATVCARA
	1585	YLVAYQATV	YLVAYQATV	YLVAYQATV
	1587																																			VAYQATVCV
	1589	YQATVCARA	YQATVCARA	YQATVCARA	YQATVCARA	YQATVCARA		YQATVCARA	YQATVCARA	YQATVCARA	YQATVCARA	YQATVCARA	YQATVCARA	YQATVCARA	YQATVCARA	YQATVCARA	YQATVCARA	YQATVCARA	YQATVCARA	YQATVCARA	YQATVCARA	YQATVCARA		YQATVCARA	YQATVCARA	YQATVCARA	YQATVCARA		YQATVCARA		YQATVCARA	YQATVCARA	YQATVCARA	YQATVCARA	YQATVCARA	YQATVCVRA	YQATVCARA	YQATVCARA	YQATVCARA		YQATVCARA	YQATVCARA	YQATVCARA	YQATVCARA	YQATVCARA	YQATVCARA	YQATVCARA	YQATVCARA	YQATVCARA
	1599																																							NMWKCLIRL
	1606	QMWKCLIRL	QMWKCLIRL	QMWKCLIRL	QMWKCLIRL	QMWKCLIRL	QQWKCLIRL	VMWKCLTRL	VMWKCLTRL	VMWKCLIRL	TMWKCLIRL	TMWKCLIRL	TMWKCLIRL	VMWKCLIRL	IMWKCLTRL	TMWKCLIRL		EMWKCLIRL	EMWKCLIRL	EMWKCLIRL		TMWKCLIRL	TMWKCLLRL	TMWKCLIRL	VMWKCMIRL	AMWKCLIRL	TMWKCLIRL	TMWKCLIRL	TMWKCLIRL	TMWKCLIRL	TMWKCLIRL	TTWKCLTRL	TMWKCLIRL	TMWKCLSRL	TMWKCLIRL	TMWKCMLRL	TMWKCLIRL	VMWKCLTRL	TMWKCLIRL		TMWKCLIRL	TMWKCLLRL	TMWKCLIRL	VMWKCLLRL	TMWKCLIRL	TMWKCLIRL	TMWKCLIRL	NMWKCLIRL	NMWKCLLRL
	1610																																							VLTGPTPLL
	1620																		GQTPILYRL																					RLGAVQNEI
	1627	RLGAVQNEV	RLGAVQNEV		RLGAVQNEV	RLGAVQNEV		RLGSVTNEV	RLGAVTNEV	RLGSVTNEV	RLGAVSNEV	RLGAVSNEV	RLGAVSNEV	RLGAVTNEV	RLGAVSNEV	RLGPVTNEV	RLGPVQNEI		RLGPIQNEV		RLGAVQNEI	RLGSVQNEV	RLGSVQNEV	RLGAVQNEV	RLGSVQNEV	RLGSVQNEV	RMGSVQNEV	RLGGVQNEV	RLGSVQNEV	RLGAVQNEV	RLGAVQNEV	RLGSVQNEV	RLGAVQNEV	RLGSVQNEV	RLGSVQNEV	RLGAVQNEI	RLGAVQNEI	RLGAVQNEI	RLGAVQNEI		RLGPVNNEI	RLGAVQNEV	RLGPVQNEV	RLGAVQNEI	RLGAVQNEI	RLGAVQNEI		RLGAVQNEI	RLGAVQNEV
	1638																																							IMTCMSADL
	1641																																							CMSADLEVI
	1645	IMTCMSADL	IMACMSADL	IMACMSADL		IMTCMSADL	IMTCMSADL										IMACMSADL	IMACMSADL	IMACMSADL	IMTCMSADL		IMACMSADL	IMACMSADL	IMACMSADL	IMACMSADL	IMACMSADL	IMACMSADL	IMACMSADL	IMACMSADL	IMACMSADL	IMACMSADL	IMACMSADL	IMACMSADL	IMACMSADL	IMACMSADL	IMACMSADL	IMTCMSADL	IMTCMSADL			IMTCMSADL	IMACMSADL	IMTCMSADL	IMTCMSADL	IMTCMSADL		IMTCMSADL	IMTCMSADL	IMTCMSADL
	1648	CMSADLEVV	CMSADLEVV	CMSADLEVV	CMAADLEVV	CMSADLEVV	CMSADLEVV							CMQADLEVV	CMQADLEVL							CMSADLEVV	CMSADLEVV	CMSADLEVV	CMSADLEVV	CMSADLEVV	CMSADLEVV	CMSADLEVV	CMSADLEVV	CMSADLEVV	CMSADLEVV	CMSADLEVV	CMSADLEVV	CMSADLEVV	CMSADLEVV	CMSADLEVI	CMSADLEVI	CMSADLEVI	CMAADLEVI		CMSADLEVI	CMSADLEVI	CMSADLEVI	CMSADLEVV	CMSADLEVI	CMSADLEVI	CMSADLEVI	CMSADLEVI	CMSADLEVI
A3	1029		ITAYSQQTR																																						ITAYHQQTR								ITAYHQQTR
	1042																											TIVTSLTGK
	1044	ITSLTGRDK	ITSLTGRDK	ITSLTGRDK			ITSLTGRDK																													VVSLTGRDK
	1073																																							TVYHGAGSK
	1074							ISGVLWTVY	ISGVLWTVY					ISGVLWTVY											ISGVMWTVY
	1079																																							GSKTLAGPK
	1080	TVYHGAGTR	TVYHGAGSK	TVYHGAGSR	SVYHGAGTK	SVYHGAGTR	TVYHGAGSR	TVYHGAGNK	TVYHGAGNK	TVFHGAGNK	TVFHGAGNK	TVFHGAGNK	TVFHGAGNK	TVYHGAGNK	TVYHGAGSK	TVFHGAGNK	TVYHGAGSR	TVYHGAGSR	TVYHGAGSR	TVYHGAGSR	TVYHGAGSR	TVYHGAGSK	TVYHGAGSK	TVYHGAGSK	TVYHGAGSK	TVYHGAGSK	TVYHGAGSK	TVYHGAGGK	TVYHGAGSK	TVYHGAGSK	TVYHGAGSK	TVYHGAGSK	TVYHGAGSK	TVYHGAGSK	TVYHGAGSK	TVFHGAGSK	TVYHGAGSK	TVYHGAGSK	TVYHGAGSK		TVYHGAGSK	TVYHGAGSK	TVYYGAGSK	TVYHGAGSK	TVYHGAGSK	TVYHGAGSK	TVYHGAGSK	TVYHGAGSK	TVYHGAGSK
	1086	GTRTIASPK	GSKTLAGPK		GTKFLAGLK	GTRFLAARK	GSRNLAGPK								GSKTLAGPK		GSRTLAGAK	GSRTLAGNK	GSRTLASSK	GSRSLAASK	GSRTLAGNK	GSKTISGPK	GSKTISGPK	GSKTLSGPK			GSKTISGPK				GSKTISGPK					GSKTLAGPK	GSKTLAGPK	GSKNLAGPK	GSKTLAGPK		GSKTLAGPK		GSKTLAGPK	GSKTLAGPK	GSKTLAGPK	GSKTLAGPK	GSKTLAGPK	GSKTLAGPK	GSKTLAGPK
	1135																																									RQADVIPAR
	1148																STASLLSPR	STASLLSPR	STASLLSPR	STASLLSPR	STASLLSPR
	1152	LLSPRPISY	LLSPRPVSY	LLSPRPISY	LLSPRSVSY	LLSPRSVSY	LLSPRPLSY																													LLSPRPISY
	1173							RGHAVGIFR	RGHAVGLFR	RGHAVGIFR	RGHAVGIFR	RAHAVGIFR	RGHAVGIFR	RGHAVGIFR	KGHAVGIFR										KGHAVGIFR	KGHAVGIFR
	1176																																							AVCTRGVAK
	1183	AVCTRGVAK	AVCTRGVAK	AVCTRGVAK	AVCTRGVAK	AVCTRGVAK	AVCTRGVAK	AVCSRGVAK	AVCARGVAK	AVCSRGVAK	AVCSRGVAK	AVCSRGVAK	AVCSRGVAK	AICTRGVAK	AVCSRGVAK	AVCSRGVAK	AVCTRGVAK	AVCTRGVAK	AVCTRGVAK	AVCTRGVAK	AVCTRGVAK	AVCTRGVAK	AVCTRGVAK	AVCTRGVAK	AVCTRGVAK	AVCTRGVAK	AVCTRGVAK	AVCTRGVAK	AVCTRGVAK	AVCTRGVAK	AVCTRGVAK	AVCTRGVAK	AVCTRGVAK	AVCTRGVAK	AVCTRGVAK	AVCTRGVAK	AVCTRGVAK	AVCTRGVAK	AVCTRGVAK		AVCTRGVAK	AVCTRGVAK	AVCTRGVAK	AVCTRGVAK	AVCTRGVAK	AVCTRGVAK	AVCTRGVAK	AVCTRGVAK	AVCTRGVAK
	1214																																							QTYQVGYLH
	1221				QTYQVAHLH			QTYQVGYLH	QTYQVGYLH	QTYQVGYLH		QTYQVGYLH	QTYQVGYLH	QTYQVGYLH	QTYQVGYLH	QTYQVGYLH						QTYQVAHLH	QTYQVAHLH	QTYQVAHLH	QTYQVAHLH	QTYQVAHLH	QTYQVAHLH	QTYQVAHLH	QTYQVAHLH	QTYQVAHLH	QTYQVAHLH	QTYQVAHLH	QTYQVAHLH				QTYQVGYLH	QTYQVGYLH	QTYQVGYLH		QTYQVGYLH		QTYQVGYLH	QTYQVGYLH	QTYQVGYLH	QTYQVGYLH			STYQVGYLH
	1229																																							KSTKVPAAY								QTYQVGYLH
	1235																																							AAYASQGYK
	1236	KSTKVPAAY	KSTKVPAAY	KSTKVPAAY	KSTKVPAAY	KSTKVPAAY	KSTKVPSAY	KSTKVPVAY	KSTKVPAAY	KSTKVPAAY	KSTKVPAAY	KSTKVPAAY	KSTKVPAAY	KSTKVPAAY	KSTKVPAAY	KSTKVPAAY	KSTKVPAAY	KSTKVPAAY	KSTKVPAAY	KSTKVPAAY		KSTKVPAAY	KSTKVPAAY	KSTKVPAAY	KSTKVPAAY	KSTRVPAAY	KSTKVPAAY	KSTKVPAAY	KSTKVPAAY	KSTKVPAAY	KSTRVPAAY	KSTKVPAAY	KSTKVPAAY	KSTKVPAAY	KSTKVPAAY	KSTKVPAAY	KSTRVPAAY	KSTRVPAAY	KSTKVPAAY		KSTKVPAAY	KSTKVPVAY	KSTKVPAAY	KSTKVPAAY	KSTKVPAAY	KSTKVPAAY	KSTKVPAAY	KSTKVPAAY	KSTKVPAAY
	1242	AAYAAQGYK	AAYAAQGYK	AAYAAQGYK	AAYAAQGYK	AAYAAQGYK	SAYAAQGYK	VAYAAQGYK	AAYASQGYK	AAYAAQGYK	AAYAAQGYK	AAYAAQGYK	AAYAAQGYK	AAYAAQGYK	AAYAAQGYK	AAYAAQGYK						AAYAAQGYK	AAYAAQGYK	AAYAAQGYK	AAYAAQGYK	AAYAAQGYK	AAYAAQGYK	AAYAAQGYK	AAYAAQGYK	AAYAAQGYK	AAYAAQGYK	AAYAAQGYK	AAYAAQGYK	AAYAAQGYK	AAYAAQGYK	AAYAAQGYK	AAYASQGYK	AAYATQGYK	AAYASQGYK		AAYASQGYK	VAYASQGYK	AAYAAQGYK	AAYAAQGYK	AAYAAQGYK	AAYAAQGYK	AAYAAQGYK	AAYASQGYK	AAYASQGYK
	1255																																							LGFGSYMSK
	1261																																				TLSFGSYMR
	1262	LGFGAYMSK	LGFGAYMSK	LGFGAYMSK	LGFGAYMSK	LGFGAYMSK	LGFGAYMSK	LGFGAYLSK	LGFGAYMSK	LGFGAYMSK	LGFGAYMAK	LGFGAYMSK	LGFGAYMSK	LGFGAYMSK	LGFGAYMSK	LGFGAYMSK	LGFGSFMSR	LGFGTYMSK	QGFGMYMSK	LGFGMYMSK		LGFGAYMSK	LGFGAYMSK	LGFGAYMSK	LGFGNYMSK	LGFGSYMSK	LGFGAYMSK	LGFGAYMSK	LGFGAYMSK	LGFGAYMSK	LGFGAYMSK	LGFGAYMSK	LGFGSYMSK	LGFGAYMSK	LGFGAYMSK	LGFGAYMSK		LSFGAYMSK			LAFGQYMSK	LSFGSYLSR		LGFGAYMSK		LGFGAYMSK		LAFGAYMSK	LAFGSYMSK
	1285	ITTGSPITY		ITTGSPITY	ITTGSPITY	ITTGSPITY								ITTGESITY	ITTGDAITY													ITTGAPLTY				ITTGAAITY					VTTGGAITY		ITTGGPITY		TTTGGAITY		ITTGGAITY	ITTGGPITY	ITTGGAITY	ITTGGAITY	ITTGGAITY	ITTGGPITY	ITTGGPITY
	1290						AITYSTYGK	AITYSTYGK		AITYSTYGK	SVTYSTYGK	SITYSTYGK	SITYSTYGK	SITYSTYGK	AITYSTYGK	SITYSTYGK	KLTYSTYGK	KLTYSTYGK	KLTYSTYGK	KLTYSTYGK	KLTYSTYGK						SITYSTYGK	PLTYSTYGK				AITYSTYGK				AITYSTYGK	AITYSTYGK				AITYSTYGK		AITYSTYGK		AITYSTYGK	AITYSTYGK	AITYSTYGK
	1368	STTGEIPFY					STTGEIPFY
	1378		KAIPIETIK	KAIPLNYIK	KAIPLAVVK	KAIPLAAIK		RAIPLSYIK	KAIPLAFIK	KAIPLSAIK	KAIPLANIK	KAIPLANIK	KAIPLANIK		KAIPLSQLK		KAIPIALLK	KALPLAMIK	KAIPLAVLK	KAIPIAQLK	RAIPLGVIK	KAIPLELIK	KAIPLSLVK	RAIPLAVIK	RAIPLEVLK	RAIPLELIK	RAIPLDLVK	RAIPLAVIK		KAIPLACIK	KAIPLTLIK	RAIPLALIK			RAIPLALVK	RAIPLALIK										KAIPLELIK	KAIPLEFIK
	1383																																							HLIFCHSKK
	1384																																							LIFCHSKKK
	1389
	1390	HLIFCHSKK	HLIFCHSKK	HLIFCHSKK	HLIFCHSKK	HLIFCHSKR	HLIFCHSKK	HLIFCHSKK	HLIFCHSKK	HLIFCHSKK	HLIFCHSKK	HLIFCHSKK	HLIFCHSKK	HLIFCHSKK	HLIFCHSKK	HLIFCHSKK	HLIFCHSKK	HLVFCHSKK	HLVFCHSKK	HLVFCHSKK	HLIFCHSKK	HLIFCHSKK	HLIFCHSKK	HLIFCHSKK	HLIFCHSKK	HLIFCHSRK	HLIFCHSKK	HLIFCHSKK	HLIFCHSKK	HLIFCHSKK	HLIFCHSKK	HLIFCHSKK	HLIFCHSKK	HLIFCHSKK	HLIFCHSKK	HLIFCHSKK	HLIFCHSKK	HLIFCHSKK	HLIFCHSKK		HLIFCHSKK	HLIFCHSKK	HLIFCHPKK	HLIFCHSKK	HLIFCHSKK	HLIFCHSKK	HLIFCHSKK	HLIFCHSKK	HLIFCHSKK
	1391	LIFCHSKKK	LIFCHSKKK	LIFCHSKKK	LIFCHSKKK	LIFCHSKRK	LIFCHSKKK	LIFCHSKKK	LIFCHSKKK	LIFCHSKKK	LIFCHSKKK	LIFCHSKKK	LIFCHSKKK	LIFCHSKKK	LIFCHSKKK	LIFCHSKKK	LIFCHSKKK	LVFCHSKKK	LVFCHSKKK	LVFCHSKKK	LIFCHSKKK	LIFCHSKKK	LIFCHSKKK	LIFCHSKKK	LIFCHSKKK	LIFCHSRKK	LIFCHSKKK	LIFCHSKKK	LIFCHSKKK	LIFCHSKKK	LIFCHSKKK	LIFCHSKKK	LIFCHSKKK	LIFCHSKKK	LIFCHSKKK	LIFCHSKKK	LIFCHSKKK	LIFCHSKKK	LIFCHSKKK		LIFCHSKKK	LIFCHSKKK	LIFCHPKKK	LIFCHSKKK	LIFCHSKKK	LIFCHSKKK	LIFCHSKKK	LIFCHSKKK	LIFCHSKKK
	1404																																							GLNAVAFYR
	1409		GLGLNAVAY				GLGLNAVAY	GMGLNAVAY		GMGLNAVAY		GMGLNAVAY	GMGLNAVAY	GLGLNAVAY		GMGLNAVAY	GMGLNAVAY					SLGLNAVAY	SLGLNAVAY	ALGLNAVAY	SLGLNAVAY	SLGLNAVAY		SLGLNAVAY	SLGLNAVAY	SLGLNAVAY		ALGLNAVAY	SLGLNAVAY	SLGLNAVAY	GLGLNAVAY
	1411	GINAVAYYR	GLNAVAYYR	GVNAVAFYR	GVNAVAYYR	GVNAVAYYR	GLNAVAYYR	GLNAVAYYR	GVNAVAYYR	GLNAVAYYR	GLNAVAFYR	GLNAVAYYR	GLNAVAYYR	GLNAVAYYR	GVNAVAYYR	GLNAVAYYR	GLNAVAYYR	GVNAVAFYR	GVNAVAFYR	GLNAVAFYR	GVNAVAFYR	GLNAVAYYR	GLNAVAYYR	GLNAVAYYR	GLNAVAYYR	GLNAVAYYR	GVNAVAFYR	GLNAVAYYR	GLNAVAYYR	GLNAVAYYR	GVNAVAYYR	GLNAVAYYR	GLNAVAYYR	GLNAVAYYR	GLNAVAYYR	GVNAVAYYR	GLNAVAFYR	GLNAVAFYR	GLNAVAFYR		GLNAVAFYR	GLNAVAFYR	GLNAVAFYR	GINAVAFYR	GLNAVAFYR	GLNAVAFYR	GLNAVAFYR	GVNAVAFYR	GLNAVAFYR
	1436			ATDALMTGY		ATDALMTGY	ATDALMTGY	ATDALMTGY	ATDALMTGY	ATDALMTGY	ATDALMTGY	ATDALMTGY	ATDALMTGY	ATDALMTGY
	1499																																													YMYVSQGER
	1535																										TTTRLRAYY
	1577	KQSGENFPY	KQAGDNFPY	KQSGENFPY			KQAGDNFPY	KQAGENFAY		KQAGENFPY	KQAGENFPY	KQAGENFPY	KQSGENFPY	KQAGENFPY	KQSGENFAY	KQAGDNFAY	KQQGLNFSY	KQQGLNFAY	KQQGLNFPY	KQQGLNFAY	KQQGLNFPY	KQSGENFPY					KQSGENFPY			KQAGENFPY			KQAGDNFAY								KQSGENLSY		KQAEENFAY	KQAGESLAY	KQSGENFAY	KQSGENFAY
	1611																						LLRLKPTLR		MIRLKPTLH		LIRLKPTLR													LTGPTPLLY
	1618			LTGATPLLY				LVGPTPLLY	LTGPTPLLY	LVGPTPLLY	LVGPTPLLY	LTGPTPLLY	LVGPTPLLY	LTGPTPLLY																			LQGATPLLY			LTGPTPLLY	LTGPTPLLY	LTGPTPLLY	LTGPTPLLY		LTGPTPLLY	LTGPTPLLY	LTGPTPLLY	LTGPTPLLY	LTGPTPLLY	LTGPTPLLY	LTGPTPLLY	LTGPTPLLY	LVGPTPLLY
	1628																																							ITTTHPITK
	1629																																							TTTHPITKY
	1631													VTNEVTLTH
	1635	VTLTHPVTK	VTLTHPITK	ITLTHPITK	VTLTHPVTK	VTLTHPITK	ITLTHPITK	VTLTHPVTK	VTLTHPVTK	VTLTHPVTK	VTLTHPVTK	VTLTHPVTK	VTLTHPVTK	VTLTHPITK	VTLTHPVTK	VTLTHPVTK						VTLTHPITK	VVLTHPITK	VTLTHPITK	VTLTHPVTK	VTLTHPVTK	VTLTHPITK	VTLTHPVTK	VTLTHPITK	VTLTHPITK	VTLTHPITK	VTLTHPITK	VTLTHPITK	VTLTHPITK	VTLTHPITK	ITLTHPITK	IITTHPITK	IVTTHPITK	IITTHPITK		ITTTHPITK	VTPTHPVTK	VVTTHPITK		ITTTHPVTK	ITTTHPITK	IITTHPITK	ITTTHPITK	VTTTHPITK
	1636	TLTHPVTKY	TLTHPITKY	TLTHPITKY	TLTHPVTKY	TLTHPITKY	TLTHPITKY	TLTHPVTKY	TLTHPVTKY	TLTHPVTKY	TLTHPVTKY	TLTHPVTKY	TLTHPVTKY	TLTHPITKY	TLTHPVTKY	TLTHPVTKY	CLTHPVTKY	CTTHPITKY	CTTHPVTKY	CTSHPVTKY	CTTHPVTKY	TLTHPITKY	VLTHPITKY	TLTHPITKY	TLTHPVTKY	TLTHPVTKY	TLTHPITKY	TLTHPVTKY	TLTHPITKY	TLTHPITKY	TLTHPITKY	TLTHPITKY	TLTHPITKY	TLTHPITKY	TLTHPITKY	TLTHPITKY	ITTHPITKY	VTTHPITKY	ITTHPITKY		TTTHPITKY		VTTHPITKY	CLTHPITKY	TTTHPVTKY	TTTHPITKY	ITTHPITKY	TTTHPITKY	TTTHPITKY
A24	1031	AYAQQTRGL	AYSQQTRGL	AYAQQTRGL	AYAQQTRGL	AYAQQTRGL	AYAQQTRGL	AYAQQTRGL		AYAQQTRGL		AYAQQTRGL	AYAQQTRGL	AYAQQTRGL			AYAQQTRGL	AYAQQTRGL	AYAQQTRGL	AYAQQTRGL		AYAQQTRGL		AYAQQTRGL	AYAQQTRGL	AYAQQTRGL	AYAQQTRGL	AYAQQTRGL	AYAQQTRGL	AYAQQTRGL	AYAQQTRGL	AYAQQTRGL	AYAQQTRGL	AYAQQTRGL	AYAQQTRGL		AYAQQTRGL	AYAQQTRGL			AYHQQTRGL	AYAQQTRGL	AYAQQTRGI	AYAQQTRGL	AYAQQTRGL			AYAQQTRGL	AYHQQTRGL
	1039																	LFGTIVTSL	LFGTIVTSL		LFGTIVTSL	LFSTIITSL								LFSTIVTSL				LFSTIVTSL
	1054																																							VVSTATQTF
	1061	IVSTAAQTF	VVSTATQSF	IVSTATQTF	ILSTATQTF	IVSTANQTF	IVSTATQTF	VLSTVTQSF	VLSSVTQSF	VLSTVTQSF	VLSTVTQTF	VLSTITQSF	VLSTVTQSF	VLSTATQSF	ILSTVTQTF	VLSTVTQSF	VLSTATQTF	VLSTATQTF	VLSTATQTF	VLSTTTQTF	VLSTSTQTF	VLSTATQSF	VLSTATQSF	VLSTATQSF	VLSTATQTF	VLSTATQTF	VLSTTTQSF	VLSTATQSF	VLSTATQSF	VLSTATQSF	VLSTATQSF	VLSTATQSF	VLSTATQTF	VLSTATQSF	VLSTATQSF	VLSTATQTF	VVSTATQSF	VVSTATQSF	VLSTATQSF		VLSTATQTF	ILSTATQTF	VVSTATQSF	VVSTATQSF	VVSTATQSF	VVSTATQSF	VVSTATQTF	VISTATQTF	VVSTATQTF
	1074									ISGVLWTVF	ISGVLWTVF	ISGVLWTVF	ISGVLWTVF			ISGVLWTVF
	1081				VYHGAGTKF	VYHGAGTRF
	1082																																										YYGAGSKTL
	1100	MYTNVDQDL	MYTNVDQDL	MYTNVDQDL	MYTNVDQDL	MYTNVDQDL	MYTNVDLDL	MYSSAEGDL		MYSSAEGDL						MYSSAEGDL	MYTNVDQDL	MYTNVDQDL	MYTNVDQDL	MYTNVEQDL	MYTNVDQDL	MYTNVDQDL	MYTNVDQDL	MYTNVDQDL	MYTNVDQDL	MYTNVDQDL	MYTNVDQDL	MYTNVDQDL	MYTNVDQDL	MYTNVDQDL	MYTNVDQDL	MYTNVDQDL	MYTNVDQDL	MYTNVDQDL	MYTNVDQDL			MYTNVDQDL					MYTNVDQDL	MYTNVEQDL	MYTNVDQDL	MYTNVDQDL	MYTNVDQDL
	1153				LSPRSVSYF	LSPRSVSYF
	1165																																							SAGHVVGLF
	1172
	1202							DIVTRSPTF								DVITRSPSF	STQARSPSF	STQVRSPSF	NSQTRSPSF		SAQTRSPSF																					DATTRSPTF
	1215	SPPAVPQSF	SPPAVPQTF			TPPAVPQTF	TPPAVPQTF														TPPAVPQTF															TPPAVPHEF
	1222			SYQVAHLHA	TYQVAHLHA									ETIIRSPVF								TYQVAHLHA	TYQVAHLHA	TYQVAHLHA	TYQVAHLHA	TYQVAHLHA	TYQVAHLHA	TYQVAHLHA	TYQVAHLHA	TYQVAHLHA	TYQVAHLHA	TYQVAHLHA	TYQVAHLHA	SYQVAHLHA	SYQVAHLHA
	1226										GYLHAPTGI
	1236																																							AYASQGYKV
	1243	AYAAQGYKV	AYAAQGYKV	AYAAQGYKV	AYAAQGYKV	AYAAQGYKV	AYAAQGYKV	AYAAQGYKV	AYASQGYKV	AYAAQGYKV	AYAAQGYKV	AYAAQGYKV	AYAAQGYKV	AYAAQGYKV	AYAAQGYKV	AYAAQGYKV	AYVAQGYNV	AYVAQGYSV	AYVAQGYSV	AYVAQGYTV	SYVAQGYTV	AYAAQGYKV	AYAAQGYKV	AYAAQGYKV	AYAAQGYKV	AYAAQGYKV	AYAAQGYKV	AYAAQGYKV	AYAAQGYKV	AYAAQGYKV	AYAAQGYKV	AYAAQGYKV	AYAAQGYKV	AYAAQGYKV	AYAAQGYKV	AYAAQGYKV	AYASQGYKV	AYATQGYKV	AYASQGYKV		AYASQGYKV	AYASQGYKV	AYAAQGYKV	AYAAQGYKV	AYAAQGYKV	AYAAQGYKV	AYAAQGYKV	AYASQGYKV	AYASQGYKV
	1259																																							SYMSKAYGI
	1266	AYMSKAHGI	AYMSKAHGV	AYMSKAHGI	AYMSKAHGI	AYMSKAHGI	AYMSKAYGI	AYLSKAHGI	AYMSKAHGI	AYMSKAHGI	AYMAKAYGI	AYMSKAHGI	AYMSKAHGI	AYMSKAHGI	AYMSKAHGI	AYMSKAHGI	SFMSRAYGI	TYMSKAYGI	MYMSKAYGI	MYMSKAYGI	RFMSHAYGI	AYMSKAYGI	AYMSKAHGI	AYMSKAHGI	NYMSKAYGI	SYMSKAHGI	AYMSKAYGI	AYMSKAYGI	AYMSKAYGI	AYMSKAHGI	AYMSKAHGI	AYMSKAYGI	SYMSKAHGI	AYMSKAYGI	AYMSKAHGI	AYMSKAYGV	SYMRQAYGV	AYMSKAHGI	SYMSTAHGI		QYMSKAYGI	SYLSRAHGI	SYMSTSHGI	AYMSKAHGI	AYMSTAHGI	AYMSKAHGI	AYMSQAHGI	AYMSKAYGV	SYMSKAHGV
	1284																																							ITYSTYGKF
	1285																																							TYSTYGKFL
	1291	ITYSTYGKF	ITYSTYGKF	ITYSTYGKF	ITYSTYGKF	ITYSTYGKF	ITYSTYGKF	ITYSTYGKF	ITYSTYGKF	ITYSTYGKF	VTYSTYGKF	ITYSTYGKF	ITYSTYGKF	ITYSTYGKF	ITYSTYGKF	ITYSTYGKF	LTYSTYGKF	LTYSTYGKF	LTYSTYGKF	LTYSTYGKF	LTYSTYGKF	ITYSTYGKF	ITYSTYGKF	ITYSTYGKF	ITYSTYGKF	ITYSTYGKF	ITYSTYGKF	LTYSTYGKF	ITYSTYGKF	ITYSTYGKF	ITYSTYRKF	ITYSTYGKF	ITYSTYGKF	ITYSTYGKF	ITYSTYGKF	ITYSTYGKF	ITYSTYGKF	VTYSTYGKF	ITYSTYGKF		ITYSTYGKF	ITYSTYGKF	ITYSTYGKF	ITYSTYGKF	ITYSTYGKF	ITYSTYGKF	ITYSTYGKF	ITYSTYGKF	ITYSTYGKF
	1292	TYSTYGKFL	TYSTYGKFL	TYSTYGKFL	TYSTYGKFL	TYSTYGKFL	TYSTYGKFL	TYSTYGKFL	TYSTYGKFL	TYSTYGKFL	TYSTYGKFL	TYSTYGKFL	TYSTYGKFL	TYSTYGKFL	TYSTYGKFL	TYSTYGKFL	TYSTYGKFL	TYSTYGKFL	TYSTYGKFL	TYSTYGKFL	TYSTYGKFL	TYSTYGKFL	TYSTYGKFL	TYSTYGKFL	TYSTYGKFL	TYSTYGKFL	TYSTYGKFL	TYSTYGKFL	TYSTYGKFL	TYSTYGKFL	TYSTYRKFL	TYSTYGKFL	TYSTYGKFL	TYSTYGKFL	TYSTYGKFL	TYSTYGKFL	TYSTYGKFL	TYSTYGKFL	TYSTYGKFL		TYSTYGKFL	TYSTYGKFL	TYSTYGKFL	TYSTYGKFL	TYSTYGKFL	TYSTYGKFL	TYSTYGKFL	TYSTYGKFL	TYSTYGKFL
	1376																																							EYIKGGRHL
	1383			NYIKGGRHL				SYIKGGRHL																										DYIKGGRHL			EYIKGGRHL				EYIKGGRHL	EYIKGGRHL	EYIKGGRHL		EYIRGGRHL			EYIKGGRHL	EYIKGGRHL
	1417							YYRGLDVSI			FYRGLDVSI								FYRGLDVSI
	1443																																											GYTGNFDTV
	1456																																										VTVTQVVDF
	1458	VTQTVDFSL	VTQTVDFSL	VVQTVDFSL	VTQTVDFSL	VTQTVDFSL	VTQTVDFSL							VTQTVDFSL	VTQTVDFSL													VVQTVDFSL					VVQTVDFSL			VTQTVDFSL
	1469	TFTIETTTL				TFTIETVTL	TFTIETTTL				TFAITTQTV																		TFSIETTTL															TFTIETTTL
	1527
	1542																										YYNTPGLPV
	1557		FWESVFTGL	FWESVFTGL													FWESVFTGL	FWESVFTGL	FWESVFTGL			FWESVFTGL	FWESVFTGL	FWESVFTGL	FWESVFTGL	FWESVFTGL	FWESVFTGL	FWESVFTGL	FWESVFTGL	FWESVFTGL	FWESVFTGL	FWESVFTGL	FWESVFTGL	FWESVFTGL	FWESVFTGL					AYLVAYQAT
	1581																																							AYQATVCAR
	1584						PYLTAYQAT	AYLVAYQAT	AYLTAYQAT						AYLVAYQAT	AYLVAYQAT	SYLTAYQAT		AYQATVCAR	AYLVAYQAT	PYLTAYQAT						AYQATVCAR						AYLVAYQAT				AYLVAYQAT	AYLVAYQAT	AYLVAYQAT		SYLVAYQAT	AYLVAYQAT	AYLVAYQAT	AYLVAYQAT	AYLVAYQAT	AYLVAYQAT	AYLVAYQAT	AYLVAYQAT	AYLVAYQAT
	1588	AYQATVCAR	AYQATVCAR	AYQATVCAR	AYQATVCAR	AYQATVCAR	AYQATVCAK	AYQATVCAR	AYQATVCAR	AYQATVCAR	AYQATVCAR	AYQATVCAR	AYQATVCAR	AYQATVCAR	AYQATVCAR	AYQATVCAR	AYQATVCAR	AYQATVCAR		AYQATVCAR	AYQATVCAR	AYQATVCAR	AYQATVCAK	AYQATVCAR	AYQATVCAR	AYQATVCAR	SWDTMWKCL	AYQATVCAK	AYQATVCAR	AYQATVCAK	AYQATVCAR	AYQATVCAR	AYQATVCAR	AYQATVCAR	AYQATVCAR	AYQATVCVR	AYQATVCAR	AYQATVCAR	AYQATVCAR		AYQATVCAR	AYQATVCAR	AYQATVCAR	AYQATVCAR	AYQATVCAR	AYQATVCAR	AYQATVCAR	AYQATVCAR	AYQATVCAR
	1603										SWDTMWKCL	SWDTMWKCL	SWDTMWKCL			SWDTMWKCL						SWDTMWKCL	SWDTMWKCL	SWDTMWKCL				SWDTMWKCL	SWDTMWKCL	SWDTMWKCL	SWDTMWKCL	SWDTTWKCL	SWDTMWKCL	SWDTMWKCL	SWDTMWKCL		SWDTMWKCL					SWDTMWKCL
A26	1051																					DTNENCGEV	DTNENCGEI	DTNENCGEI	DTNENCGEV		DTNENCGEV	DTNENCGEV	DTNDNCGEV		DTNENCGEV				DTNENCGEV
	1054													EVEGEIQVL																												EAAGEIQIL
	1069																																				FLATSINGV	FLATTINGV						FLATTLNGV				FLASTINGV
	1072																																					TTINGVLWT										STINGVLWT
	1073																																				SINGVMWTV										SVNGVLWTV
	1075																																										NGVLWTVYY
	1116																																							CTCGASDLY
	1123	CTCGSSDLY	CTCGSSDLY	CTCGASDLY	CTCGSSDLY	CTCGASDLY		CTCGAVDLY	CTCGAVDLY	CTCGAVDLY	CTCGAVDLY	CTCGAVDLY	CTCGAVDLY	CTCGAVDLY	CTCGASDLY	CTCGAVDLY		CTCGASDLY	CTCGSSDLY	CTCGSSDLY	CTCGSADLY	CTCGASDLY		CTCGASDLY												CTCGSADLY	CTCGSSDLY	CTCGSSDLY	CTCGASDLY		CTCGASDLY	CTCGASDLY			CTCGTSDLY			CTCGASDLY
	1195																																							ETTMRSPVF
	1199							ETLDIVTRS
	1202	ETTMRSPVF	ETTMRSPVF	ETTMRSPVF	ETTMRSPVF	ETTMRSPVF	ETTMRSPVF	DIVTRSPTF	DIATRTPSF	DVVTRSPNF	DIVTRSPSF	DIVARSPSF	DVVARSPSF	ETIIRSPVF	DVAMRTPSF	DVITRSPSF						ETTMRSPVF	ETTMRSPVF	ETTMRSPVF	ETTMRSPVF	ETTMRSPVF	ETTMRSPVF	ETTMRSPVF	ETSMRSPVF	ETTMRSPVF	ETTMRSQVF	ETTMRSPVF	ETTMRSPVF	ETTMRSPVF	ETTMRSPVF	ETTMRSPVF	ETTMRSPSF		ETTMRSPVF		ETTMRSPVF			QTVQRSPSF				ETTMRSPVF	ETTMRSPVF
	1236																				ESTKVPASY
	1241							PVAYAAQGY																																		PVAYASQGY
	1244																YVAQGYNVL	YVAQGYSVL	YVAQGYSVL	YVAQGYTVL	YVAQGYTVL
	1253																																							ATLGFGSYM
	1259																		AATQGFGMY
	1260	ATLGFGAYM	ATLGFGAYM	ATLGFGAYM	ATLGFGAYM	ATLGFGAYM	ATLGFGAYM	ATLGFGAYL	ATLGFGAYM	ATLGFGAYM	ATLGFGAYM	ATLGFGAYM	ATLGFGAYM	ATLGFGAYM	ATLGFGAYM	ATLGFGAYM	ATLGFGSFM	ATLGFGTYM	ATQGFGMYM	ATLGFGMYM	ATLGFGRFM	ATLGFGAYM	ATLGFGAYM	ATLGFGAYM	ATLGFGNYM	ATLGFGSYM	ATLGFGAYM	ATLGFGAYM	ATLGFGAYM	ATLGFGAYM	ATLGFGAYM	ATLGFGAYM	ATLGFGSYM	ATLGFGAYM	ATLGFGAYM	ATLGFGAYM	ATLSFGSYM	ATLSFGAYM	ATLGFGSYM		ATLAFGQYM		ATLGFGSYM	ATLGFGAYM	ATLGFGAYM	ATLGFGAYM	ATLGFGAYM	ATLAFGAYM	ATLAFGSYM
	1283																		RTITTGAKL								RTINTGASI	RTITTGAPL
	1285												VTTGDSITY																								VTTGGAITY				TTTGGAITY		ITTGGAITY		ITTGGAITY	ITTGGAITY	ITTGGAITY
	1317																																							TTVLGIGTV
	1324						TTILGIGTV	TTILGIGTV	TTILGIGTV	TTILGIGTV	TTILGIGTV	TTILGIGTV	TTILGIGTV	TTILGIGTV	TTILGIGTV	TTILGIGTV						TTILGIGTV	TTVLGIGTV	TTILGIGTV	TTILGIGTV	TTILGIGTV	TTILGIGTV	TTILGIGTV	TTILGIGTV	TTILGIGTV	TTILGIGTV	TTILGIGTV	TTVLGIGTV	TTILGIGTV	TTILGIGTV	TTILGIGTV	TTVLGIGTV	TTVLGIGTV	TTVLGIGTV		TTVLGIGTV	TTVLGIGTV	TTVSGIGTV	TTILGIGTV	TTVLGIGTV	TTILGIGTV	TTVLGIGTV	TTVLGIGTV	TTILGIGTV
	1330																																							ETAGVRLTV
	1337	ETAGARLVV	ETAGARLVV	ETAGVRLTV	ETAGARLVV	ETAGARLVV	ETAGARLVV	ETAGVRLTV	ETAGARLVV	ETAGVRLVV	ETAGVRLVV	ETAGVRLTV	ETAGARLVV	ETAGARLVV	ETAGVRLVV	ETAGVRLVV	ETAGVRLTV	ETAGVRLTV	ETAGVRLTV	ETAGVRLTV	ETAGARLVV	ETAGVRLVV	ETAGARLVV	ETAGVRLVV	ETAGARLVV	ETAGVRLTV	ETAGARLVV	ETAGARLVV	ETAGARLVV	ETAGARLVV	ETAGVRLVV	ETAGARLVV	ETAGARLVV	ETAGARLVV	ETAGARLVV	ETAGARLVV	ETAGVRLTV	ETAGVRLTV	ETAGVRLTV		ETAGVRLTV	ETAGCRLTV				ETAGARLTV	ETAGVRLTV	ETAGVRLTV	ETAGVRLTV
	1361																																							PTTGEIPFY
	1365																																							EIPFYGKGI
	1368	STTGEIPFY	SNTGEIPFY	SAEGEIPFY			STTGEIPFY											TSDGEIPFY			TGEGEIPFY	PTTGEVPFY	PTTGEIPFY	PTTGEIPFY	PTTGEVPFY	PTTGEIPFY	PTTGEIPFY	PTTGEIPFY	PTTGEIPFY	PTTGEIPFY	PTTGEIPFY	PTTGEIPFY	PTTGEIPFY	PTTGEVPFY	PTTGEIPFY		PTTGEIPFY	PTTGEIPFY	PSTGEVPFY		PLTGEVPFY	PLTGEVPFY	PTTGEIPFY	PTTGEIPFY	PSTGEVPFY	PTTGEIPFY	PTTGEIPFY	PTTGEIPFY	PTTGEVPFY
	1372														EIPFYGKAI	EIPFYGKAI		EIPFYGKAL																									EIPFYGKAV	EIPFYGKGI					EVPFYGRGI
	1377																																							YIKGGRHLI
	1383	EVIKGGRHL	ETIKGGRHL				EVIKGGRHL															ELIKGGRHL		AVIKGGRHL	EVLKGGRHL	ELIKGGRHL		AVIKGGRHL	DVIKGGRHL				EVIKGGRHL					EFIKGGRHL	ECIKGGRHL							ELIKGGRHL	EFIKGGRHL
	1384							YIKGGRHLI																										YIKGGRHLI			YIKGGRHLI				YIKGGRHLI	YIKGGRHLI	YIKGGRHLI					YIKGGRHLI	YIKGGRHLI
	1395																																							ELAKQLRTL
	1402	ELAAKLVAL	ELAAKLSGL	ELAAKLVGL	ELAAKLTSL	ELAAKLVAL	ELAAKLTGL	ELAAALRGM	ELAAALRGM	ELATALRGM	ELAAALRGM	ELAAALRGM	ELASALRGM	ELAAKLRGL	ELAAALRSL	ELAAALRGM	EIASKLRGM	ELASKLRGM	ELASKLRGM	ELASKLRAM	ELAKQLTSL	ELAKQLTSL	ELAKQLSSL	ELAKNLSAL	ELAKQLTSL	ELAKQLSSL	ELAKQLSSL	ELAKQLSSL	ELQKQLSSL	ELAKQLSSL		EVAKQLSAL	ELAKQLSSL	ELAKQLSSL	ELAKQLSGL		ELAGKLKSL	ELSKQLTSL	ELAKQLRTL		ELAVQLRTM	ELAAQLRTL	ELAKQLVSL	ELAKQLTTL	ELARQLTSL	ELAGKLTAM	ELAKQLTSL	ELAKQLRVL	ELAKQLRSL
	1403																																							LGLNAVAFY
	1410	LGINAVAYY		LGVNAVAFY	LGVNAVAYY	LGVNAVAYY		MGLNAVAYY	MGVNAVAYY	MGLNAVAYY	MGLNAVAFY	MGLNAVAYY	MGLNAVAYY		LGVNAVAYY	MGLNAVAYY	MGLNAVAYY	MGVNAVAFY	MGVNAVAFY	MGLNAVAFY	LGVNAVAFY						LGVNAVAFY				QGVNAVAYY					QGVNAVAYY	LGLNAVAFY	LGLNAVAFY	LGLNAVAFY		MGLNAVAFY	LGLNAVAFY	LGLNAVAFY	LGINAVAFY	LGLNAVAFY	MGLNAVAFY	LGLNAVAFY	LGVNAVAFY	LGLNAVAFY
	1429																																							ATDALMTGY
	1433	VVVATDALM	VVVATDALM	VVVATDALM	VVVATDALM	VVVATDALM	VVVATDALM	VVVATDALM	VVVATDALM	VVVATDALM	VVVATDALM	VVVATDALM	VVVATDALM	VVVATDALM	VVVATDALM	VVVATDALM
	1436	ATDALMTGF	ATDALMTGF	ATDALMTGY	ATDALMTGF	ATDALMTGY	ATDALMTGY	ATDALMTGY	ATDALMTGY	ATDALMTGY	ATDALMTGY	ATDALMTGY	ATDALMTGY	ATDALMTGY	ATDALMTGF	ATDALMTGF	ATDALMTGF	ATDALMTGF	ATDALMTGF	ATDALMTGF	ATDALITGY	ATDALMTGF		ATDALMTGY	ATDALMTGY	ATDALMTGF	ATDALMTGY	ATDALMTGF	ATDALMTGF	ATDALMTGY	ATDALMTGF	ATDALMTGY	ATDALMTGF	ATDALMTGF	ATDALMTGF	STDALMTGF	ATDALMTGY	ATDALMTGY	ATDALMTGY		ATDALMTGY	ATDALMTGY	ATDALMTGY	ATDALMTGY	ATDALMTGY	ATDALMTGY	ATDALMTGY	ATDALMTGY	ATDALMTGY
	1443																																							SVIDCNVAV
	1450	SVIDCNTCV	SVIDCNTCV	SVIDCNTCV	SVIDCNSCV	SVIDCNTCV	SVIDCNTCV	SVIDCNVAV	SVIDCNVAV	SVIDCNVAV			SVIDCNVAV	SVIDCNVAV	SVIDCNVAV	SVIDCNVAV	SVIDCNVAV	SVIDCNVAV	SVIDCNVAV	SVIDCNVAV	SVIDCNVAV	SVIDCNTSV	TVIDCNTSV	SVIDCNTSV	SVIDCNTSV	SVIDCNTSV	SVIDCNTSV	SVIDCNTSV	SVIDCNTSV	SVIDCNTSV	SVIDCNTSV	SVIDCNTSV	SVIDCNTSV	SVIDCNVSV	SVIDCNTSV	SVIDCNSAV	SVIDCNVAV	SVIDCNVAV	SVIDCNVAV		SVIDCNVSV	SVIDCNVAV	SVIDCNVTV	TVIDCNVAV	SVIDCNVSV	SVIDCNVSV	SVIDCNVSV	SVIDCNVAV	SVIDCNVAV
	1470				FTIETITMP	FTIETVTLP
	1503							STGERASGM
	1506																																							DSIVLCEAY
	1513			DSVVLCECY				DSVVLCECY	DSVVLCECY	DSVVLCECY	DSVVLCECY	DSVVLCECY	DSVVLCECY	DSVVLCECY	DSVVLCECY	DTVVLCECY	DSVVLCECY	DSVVLCECY	DSVVLCECY	DTVVLCECY	DSVVLCECY	DTSVICECY	DTSVLCECY	DTSVLCECY	DTSVLCECY	DTSVLCECY	DTSVLCECY	DTSVLCECY		DTSVLCECY	DTSVLCECY	DTSVLCECY	DTAVLCECY	DTAVLCECY	DTSVLCECY	DSVVLCECY	DTVVLCEAY	DSVVLCEAY	DTVVLCEAY		DTIILCEAY	DTVVLCEAY	DSVILCEAY	DSVVLCEAY	DSVVLCEAY	DTVVLCEAY	DSVVLCEAY	DTVVLCEAY	DTVVLCEAY
	1519							ECYDAGAAW	ECYDAGAAW	ECYDAGAAW	ECYDAGAAW	ECYDAGAAW		ECYDAGAAW		ECYDAGAAW																	ECYDTGCSW						EAYDVGCAW			EAYDTGAAW							EAYDVGCAW
	1527																																							ETTVRLRAY
	1528																																							TTVRLRAYL
	1534	ETTVRLRAY	ETSVRLRAY	ETTVRLRAY	ETTVRLRAY	ETTVRLRAY	ETTVRLRAY	ETTVRLRAY	ETTVRLRAY	ETTVRLRAY	ETTVRLRAY	ETTVRLRAY	ETTVRLRAY	ETTVRLRAY	ETTVRLRAY	ETTVRLRAY	ETTVRLRAY	ETTVRLRAY	ETTVRLRAY	ETTVRLRAY	ETTVRLRAY	ETTTRLRAY	ETTIRLRAY	ETTTRLRAY	ETTARLRAY	ETTTRLRAY	ETTTRLRAY	ETTLRLRAY	ETTARLRAY	ETTTRLRAY	ETTTRLRAY	ETTTRLRAY	ETTARLRAY	ETTTRLRAY	ETTTRLRAY	ETTVRLRAY	ETTVRLRAY	ETTVRLRAY	ETTVRLRAY		ETTVRLRAY	ETTVRLRAY	ETTVRLRAY	ETTVRLRAY	ETTVRLRAY	ETTVRLRAY	ETTVRLRAY	ETTVRLRAY	ETTVRLRAY
	1535	TTVRLRAYM		TTVRLRAYL	TTVRLRAYL	TTVRLRAYL	TTVRLRAYL	TTVRLRAYF	TTVRLRAYF	TTVRLRAYF	TTVRLRAYF	TTVRLRAYL	TTVRLRAYF	TTVRLRAYL	TTVRLRAYF	TTVRLRAYF	TTVRLRAYL	TTVRLRAYL	TTVRLRAYL	TTVRLRAYL	TTVRLRAYL		TTIRLRAYF		TTARLRAYF		TTTRLRAYY		TTARLRAYF				TTARLRAYF			TTVRLRAYL	TTVRLRAYM	TTVRLRAYL	TTVRLRAYL		TTVRLRAYL	TTVRLRAYL	TTVRLRAYL	TTVRLRAYL	TTVRLRAYL	TTVRLRAYL	TTVRLRAYL	TTVRLRAYL	TTVRLRAYL
	1560		SVFTGLTHI	SVFTGLTHI													SVFTGLTHI	SVFTGLTHI	SVFTGLTHI			SVFTGLTQI	SVFTGLTHI	SVFTGLTNI	SVFTGLTHI	SVFTGLTHI		SVFTGLTHI	SVFTGLTNI	SVFTGLVHI	SVFTGLTNI	SVFTGLTNI	SVFTGLTHI	SVFTGLVHI	SVFTGLTNI
	1574																																							ENLAYLVAY
	1575				QTKQGGENF	QTKQGGENF																	QTKQAGDNY	QTKQAGDNY	QVKQAGENY	QTKQSGENY		QTKQQGENY			QTKQAGDNY	QTKQAGENY		QTKQAGENY	QTKQAGDNY	QTKQGGENF	QTKQGGENF	QTKQGGENF	QTKQGGENF			QTKQGGENF					QTKQGGENF	QTKQGGENF	QTKQGGENF
	1581	ENFPYLVAY	DNFPYLVAY	ENFPYLVAY	ENFPYLVAY	ENFPYLVAY	DNFPYLTAY	ENFAYLVAY	DNFAYLTAY	ENFPYLVAY	ENFPYLVAY	ENFPYLVAY	ENFPYLVAY	ENFPYLVAY	ENFAYLVAY	DNFAYLVAY						ENFPYLVAY	DNYPYLVAY	DNYPYLVAY	ENYPYLVAY	ENYPYLVAY	ENFPYLVAY	ENYPYLIAY	ENYPYLVAY	ENFPYLVAY	DNYPYLVAY	ENYPYLVAY	DNFAYLVAY	ENYPYLVAY	DNYPYLVAY	ENFPYLVAY	ENFAYLVAY	ENFAYLVAY	ENFAYLVAY		ENLSYLVAY	ENFAYLVAY	ENFAYLVAY	ESLAYLVAY	ENFAYLVAY	ENFAYLVAY	ENFAYLVAY	ENFAYLVAY	ENFAYLVAY
	1585																											YLIAYQATV
	1606																ETWKCLVRL				ETWKCLIRL											TTWKCLTRL
	1629																																							TTTHPITKY
	1634																																							ITKYIMTCM
	1636	TLTHPVTKY	TLTHPITKY	TLTHPITKY	TLTHPVTKY	TLTHPITKY	TLTHPITKY	TLTHPVTKY	TLTHPVTKY	TLTHPVTKY	TLTHPVTKY	TLTHPVTKY	TLTHPVTKY	TLTHPITKY	TLTHPVTKY	TLTHPVTKY		CTTHPITKY	CTTHPVTKY	CTSHPVTKY	CTTHPVTKY	TLTHPITKY		TLTHPITKY	TLTHPVTKY	TLTHPVTKY	TLTHPITKY	TLTHPVTKY	TLTHPITKY	TLTHPITKY	TLTHPITKY	TLTHPITKY	TLTHPITKY	TLTHPITKY	TLTHPITKY	TLTHPITKY	ITTHPITKY	VTTHPITKY	ITTHPITKY		TTTHPITKY		VTTHPITKY		TTTHPVTKY	TTTHPITKY	ITTHPITKY	TTTHPITKY	TTTHPITKY
	1641	VTKYIMTCM	ITKYIMACM	ITKYIMACM	VTKYIMTCM	ITKYIMTCM	ITKYIMTCM										VTKYIMACM	ITKYIMACM	VTKYIMACM	VTKYIMTCM		ITKYIMACM	ITKYIMACM	ITKYIMACM	VTKYIMACM	VTKYIMACM	ITKYIMACM	VTKYIMACM	ITKYIMACM	ITKYIMACM	ITKYIMACM	ITKYIMACM	ITKYIMACM	ITKYIMACM	ITKYIMACM	ITKYIMACM	ITKYIMTCM	ITKYIMTCM	ITKYIMTCM		ITKYIMTCM	VTKYIMACM	ITKYIMTCM	ITKYIMTCM	VTKYIMTCM	ITKYIITCM	ITKYIMTCM	ITKYIMTCM	ITKYIMTCM
B7	1032	YAQQTRGLL		YAQQTRGLL	YAQQTRGLL	YAQQTRGLM	YAQQTRGLL	YAQQTRGLL		YAQQTRGLL		YAQQTRGLL	YAQQTRGLL	YAQQTRGLL	YAQQTRGVL	YTQQTRGVL	YAQQTRGLL	YAQQTRGLF	YAQQTRGLF	YAQQTRGLL		YAQQTRGLF	YAQQTRGML	YAQQTRGLL	YAQQTRGLL	YAQQTRGLL	YAQQTRGLL	YAQQTRGLL		YAQQTRGLF	YAQQTRGLL	YAQQTRGLL	YAQQTRGLL	YAQQTRGLF		YAQQTRGVL						YAQQTRGLL	YAQQTRGIV	YAQQTRGLM		YAQQTRGVV		YAQQTRGLL
	1058													EIQVLSTAT									EIQVLSTAT	EIQVLSTAT		EIQVLSTAT													EIQVLSTAT
	1061														ILSTVTQTF
	1089					FLAARKGPV
	1090																LAGAKHPAL		LASSKRPAL	LAASKRPAL
	1124																																							YLVTRNADV
	1131	YLVTRHADV	YLVTRHADV	YLVTRHADV	YLVTRHADV	YLVTRHADV	YLVTRHADV	YLVTRNADV	YLVTRNADV	YLVTRNADV	YLVTRNADV	YLVTRNADV	YLVTRNADV	YLVTRNADV	YLVTRNADV	YLVTRNADV	YLVTRDADV	YLMTREADV			YLITRDADV	YLVTRHADV	FLVTRNADV	YLVTRHADV	FLVTRRADV	FLVTRRADV	FLVTRHADV	FLITRHADV	FLVTRHADV	FLVTRNADV	YLVTRNADV	FLVTRHADV	FLVTRHADV	FLVTRHADV	FLVTRHADV	YLVTRHADV		YLVTRGADV	YLVTRNADV		YLVTRNADV	YLITRQADV	YLVTRNADV	YLVTRNADV	YLVTRNADV	YLITRNADV	YLVTRNADV	YLVTRNADV	YLVTRNADV
	1140																																			IPARRRGDT		IPARRRGDT	IPARRRGDT		IPARRRGDT				IPARRRGDT			IPARRRGDT	IPARRRGDT
	1144									RRGDRRGAL	RRGDRRGAL	RRGDRRAAL	RRGDRRGAL	RRGDRRGAL	RRGDRRGAL	RRGDRRGAL
	1169							VLCPRGHAV	VLCPRGHAV	VLCPRGHAV	VLCPRGHAV	VLCPRAHAV	VLCPRGHAV	LLCPRGHAV																										VVGLFRAAV
	1171								CPRGHAVGL
	1176				VAGLFRAAV	VAGLFRAAV	VVGLFRAAV																													VVGVFRAAV	VVGLFRAAV	VVGLFRAAV	VVGLFRAAV			VVGLFRAAV				IAGIFRVAV
	1237																																							YASQGYKVL
	1244	YAAQGYKVL	YAAQGYKVL	YAAQGYKVL	YAAQGYKVL	YAAQGYKVL	YAAQGYKVL	YAAQGYKVL	YASQGYKVL	YAAQGYKVL	YAAQGYKVL	YAAQGYKVL	YAAQGYKVL	YAAQGYKVL	YAAQGYKVL	YAAQGYKVL	YVAQGYNVL	YVAQGYSVL	YVAQGYSVL	YVAQGYTVL	YVAQGYTVL	YAAQGYKVL	YAAQGYKVL	YAAQGYKVL	YAAQGYKVL	YAAQGYKVL	YAAQGYKVL	YAAQGYKVL	YAAQGYKVL	YAAQGYKVL	YAAQGYKVL	YAAQGYKVL	YAAQGYKVL	YAAQGYKVL	YAAQGYKVL	YAAQGYKVL	YASQGYKVL	YATQGYKVL	YASQGYKVL		YASQGYKVL	YASQGYKVL	YAAQGYKVL	YAAQGYKVL	YAAQGYKVL	YAAQGYKVL	YAAQGYKVL	YASQGYKVL	YASQGYKVL
	1264																				FGRFMSHAY																FGSYMRQAY				FGQYMSKAY
	1277
	1331																																							TAGVRLTVL
	1338			TAGVRLTVL				TAGVRLTVL		TAGVRLVVL	TAGVRLVVL	TAGVRLTVL			TAGVRLVVL	TAGVRLVVL	TAGVRLTVL	TAGVRLTVL	TAGVRLTVL	TAGVRLTVL		TAGVRLVVL		TAGVRLVVL		TAGVRLTVL					TAGVRLVVL						TAGVRLTVL	TAGVRLTVL	TAGVRLTVL		TAGVRLTVL						TAGVRLTVL	TAGVRLTVL	TAGVRLTVL
	1352																																							HPNITEVAL
	1359																																				HPNITETAL	HPNITETAL	HPNITETAL		HPNITETAL	HPNIQETAL	HPNITESAL	HPNITEEAL	HPNITETAL	HPNITESAL	HPNITESAL	HPNISEVAL	HPNISEVAL
	1376	YGKAIPLEV			YGKAIPLAV	YGKAIPLAA	YGKAIPLEV		YGKAIPLAF								YGKAIPIAL	YGKALPLAM	YGKAIPLAV			YGKAIPLEL	YGKAIPLSL	YGRAIPLAV		YGRAIPLEL		YGRAIPLAV		YGKAIPLAC	YGKAIPLTL				YGRAIPLAL	YGRAIPLAL		YGKCIPLEF								YGKAIPLEL	YGKAIPLEF
	1377																															YGRAIPLAL								YIKGGRHLI
	1384			YIKGGRHLI				YIKGGRHLI	FIKGGRHLI						QLKGGRHLI		LLKGGRHLI	MIKGGRHLV																YIKGGRHLI			YIKGGRHLI	FIKGGRHLI			YIKGGRHLI	YIKGGRHLI	YIKGGRHLI	FIKGGRHLI	YIRGGRHLI		FIKGGRHLI	YIKGGRHLI	YIKGGRHLI
	1385																	IKGGRHLVF
	1395																																							ELAKQLRTL			HPKKKCDEL
	1402	ELAAKLVAL			ELAAKLTSL	ELAAKLVAL														ELASKLRAM	ELAKQLTSL	ELAKQLTSL	ELAKQLSSL	ELAKNLSAL	ELAKQLTSL	ELAKQLSSL	ELAKQLSSL	ELAKQLSSL	ELQKQLSSL	ELAKQLSSL		EVAKQLSAL	ELAKQLSSL	ELAKQLSSL				ELSKQLTSL	ELAKQLRTL		ELAVQLRTM		ELAKQLVSL	ELAKQLTTL	ELARQLTSL	ELAGKLTAM	ELAKQLTSL	ELAKQLRVL	ELAKQLRSL
	1404							AAALRGMGL			AAALRGMGL	AAALRGMGL		AAKLRGLGL		AAALRGMGL	ASKLRGMGL			ASKLRAMGL																	AGKLKSLGL				AVQLRTMGL	AAQLRTLGL
	1409
	1410																																							FYRGVDVAV
	1416	YYRGLDVSV	YYRGLDVSV	FYRGLDVSV	YYRGLDVSV	YYRGLDVSV	YYRGLDVSV	YYRGLDVSI	YYRGLDVSV	YYRGLDVSV	FYRGLDVSI	YYRGLDVSV	YYRGLDVSV	YYRGLDVSV	YYRGLDVSV	YYRGLDVSV	YYRGLDVSV	FYRGLDVSV	FYRGLDVSI	FYRGLDVSV	FYRGLDVSV	YYRGLDVSV	YYRGLDVSV	YYRGLDVSV	YYRGLDVSV	YYRGLDVSV	FYRGLDVSV	YYRGLDVSV	YYRGLDVSV	YYRGLDVSV	YYRGLDVSV	YYRGLDVSV	YYRGLDVSV	YYRGLDVSV	YYRGLDVSV	YYRGLDVAV	FYRGVDVSV	FYRGVDVAV	FYRGVDVSV		FYRGVDVAV	FYRGVDVSV	FYRGVDVSV	FYRGVDVSV	FYRGVDVAV	FYRGIDVAV	FYRGVDVSV	FYRGVDVSV	FYRGVDVSV
	1493																										RGKLGTYRF
	1496																																											HGVYRYVSL
	1534
	1535
	1578																																							YLVAYQATV
	1583	FPYLVAYQA	FPYLVAYQA	FPYLVAYQA	FPYLVAYQA	FPYLVAYQA	FPYLTAYQA			FPYLVAYQA	FPYLVAYQA	FPYLVAYQA	FPYLVAYQA	FPYLVAYQA					FPYLVAYQA		FPYLTAYQA	FPYLVAYQA	YPYLVAYQA	YPYLVAYQA	YPYLVAYQA	YPYLVAYQA	FPYLVAYQA	YPYLIAYQA	YPYLVAYQA	FPYLVAYQA	YPYLVAYQA	YPYLVAYQA		YPYLVAYQA	YPYLVAYQA	FPYLVAYQA
	1585	YLVAYQATV	YLVAYQATV	YLVAYQATV	YLVAYQATV	YLVAYQATV		YLVAYQATV		YLVAYQATV	YLVAYQATV	YLVAYQATV	YLVAYQATV	YLVAYQATV	YLVAYQATV	YLVAYQATV		YLVAYQATV	YLVAYQATV	YLVAYQATV		YLVAYQATV	YLVAYQATV	YLVAYQATV	YLVAYQATV	YLVAYQATV	YLVAYQATV	YLIAYQATV	YLVAYQATV	YLVAYQATV	YLVAYQATV	YLVAYQATV	YLVAYQATV	YLVAYQATV	YLVAYQATV	YLVAYQATV	YLVAYQATV	YLVAYQATV	YLVAYQATV		YLVAYQATV	YLVAYQATV	YLVAYQATV	YLVAYQATV	YLVAYQATV	YLVAYQATV	YLVAYQATV	YLVAYQATV	YLVAYQATV
	1590						QATVCAKAL															QATVCARAL	QATVCAKAL	QATVCARAL			QATVCARAL	QATVCAKAL	QATVCARAL	QATVCAKAL	QATVCARAL	QATVCARAL			QATVCARAL
	1603																																							CLIRLKPVL
	1609
	1610																																															CLIRLKPVL
	1611																																																LLRLKPMLV
	1624							LLYRLGSVT	LLYRLGAVT	LLYRLGSVT				LLYRLGAVT
	1639							HPVTKYIAT	HPVTKYIAT	HPVTKYIAT	HPVTKYIAT		HPVTKYIAT	HPITKYIAA	HPVTKYIAT	HPVTKYIAT					HPVTKYIAT
B27	1082																		YHGAGSRTL
	1087																SRTLAGAKH		SRTLASSKR	SRSLAASKR
	1092					ARKGPVAQM
	1093							SRGPVTQMY		SRGPVTQMY		SRGPVTQMY	SRGPVTQMY			SRGPVTQMY
	1134																														TRNADVVPV
	1135																						TRNADVVPL		RRADVIPVR	RRADVIPVR																RQADVIPAR
	1137																																							RRGDTRAGL
	1141																																							TRAGLLSPR
	1143	RRRGDSRGS	RRRGDSRGS	RRRGDNRGS	RRRGDNRGA	RRRGDSRGA	RRRGDSRGA	RRRGDKRGA	RRKDDRRGA	RRRGDRRGA	RRRGDRRGA	RRRGDRRAA	RRRGDRRGA	RRRGDRRGA	RRRGDRRGA	RRRGDRRGA	RRRGDSTAS	RRRGDSTAS	RRRGDSTAS	RRRGDSTAS	RRRGDSTAS	RRRGDTRGA	RRRGDTRGA	RRRGDTRGA	RRRGDTRGA	RRRGDTRGA	RRRGDTRGA	RRRGDSRGA	RRRGDTRGA	RRRGDTRGA	RRRGDTRGS	RRRGDNRGA	RRRGDTRGA	RRRGDTRGS	RRRGDNRGA	RRRGDTRAS	RRRGDNRAA	RRRGDTRAA	RRRGDTRAG		RRRGDTRAG		RRRGDNRAA	RRRGDSRAA	RRRGDTRAA	RRRGDTRAA	RRRGDNRAA	RRRGDTRAG	RRRGDTRAG
	1144	RRGDSRGSL	RRGDSRGSL	RRGDNRGSL	RRGDNRGAL	RRGDSRGAL	RRGDSRGAL	RRGDKRGAL		RRGDRRGAL	RRGDRRGAL	RRGDRRAAL	RRGDRRGAL	RRGDRRGAL	RRGDRRGAL	RRGDRRGAL	RRGDSTASL	RRGDSTASL	RRGDSTASL	RRGDSTASL	RRGDSTASL	RRGDTRGAL	RRGDTRGAL	RRGDTRGAL	RRGDTRGAL	RRGDTRGAL	RRGDTRGAL	RRGDSRGAL	RRGDTRGAL	RRGDTRGAL	RRGDTRGSL	RRGDNRGAL	RRGDTRGAL	RRGDTRGSL	RRGDNRGAL	RRGDTRASL	RRGDNRAAL	RRGDTRAAL	RRGDTRAGL		RRGDTRAGL	RRGDNRAGL	RRGDNRAAL	RRGDSRAAL	RRGDTRAAL	RRGDTRAAL	RRGDNRAAL	RRGDTRAGL	RRGDTRAGL
	1148	SRGSLLSPR	SRGSLLSPR	NRGSLLSPR	NRGALLSPR	SRGALLSPR	SRGALLSPR	KRGALLSPR	RRGALLSPR	RRGALLSPR	RRGALLSPR	RRAALLSPR	RRGALLSPR	RRGALLSPR	RRGALLSPR	RRGALLSPR						TRGALLSPR	TRGALLSPR	TRGALLSPR	TRGALLSPK	TRGALLSPR	TRGALLSPK	SRGALLSPR	TRGALLSPR	TRGALLSPR	TRGSLLSPR	NRGALLSPR	TRGALLSPR	TRGSLLSPR	NRGALLSPR	TRASLLSPR	NRAALLSPR	TRAALLSPR	TRAGLLSPR		TRAGLLSPR	NRAGLISPR	NRAALLSPR	SRAALLSPR	TRAALLSPR	TRAALLSPR	NRAALLSPR	TRAGLLSPR	TRAGLLSPR
	1278																																								IRTGVRTTT
	1282																NRTVTTGAK	TRTITTGAK	NRTITTGAK	TRTVTTGAK	TRTITTGAK
	1334																																							VRLTVLATA
	1341	ARLVVLATA	ARLVVLATA	VRLTVLATA	ARLVVLATA	ARLVVLATA	ARLVVLATA	VRLTVLATA	ARLVVLATA			VRLTVLATA	ARLVVLATA	ARLVVLATA			VRLTVLATA	VRLTVLATA	VRLTVLATA	VRLTVLATA	ARLVVLATA		ARLVVLATA		ARLVVLATA	VRLTVLATA	ARLVVLATA	ARLVVLATA	ARLVVLATA	ARLVVLATA		ARLVVLATA	ARLVVLATA	ARLVVLATA	ARLVVLATA	ARLVVLATA	VRLTVLATA	VRLTVLATA	VRLTVLATA		VRLTVLATA		VRLTVLATA	ARLTVLATA	VRLTVLATA	ARLTVLATA	VRLTVLATA	VRLTVLATA	VRLTVLATA
	1377																							GRAIPLAVI				GRAIPLAVI				GRAIPLALI				GRAIPLALI
	1385															IRGGRHLIF																													IRGGRHLIF
	1388
	1397																									RKKCDELAK
	1398					RKCDELAAK											KKCDEIASK
	1404																																												ARQLTSLGL	YRGIDVAVI
	1408
	1411																																							YRGVDVAVI
	1418	YRGLDVSVI	YRGLDVSVI	YRGLDVSVI	YRGLDVSVI	YRGLDVSVI	YRGLDVSVI		YRGLDVSVI	YRGLDVSVI		YRGLDVSVI	YRGLDVSVI	YRGLDVSVI	YRGLDVSVI	YRGLDVSVI	YRGLDVSVI	YRGLDVSVI		YRGLDVSVI	YRGLDVSVI	YRGLDVSVI	YRGLDVSVI	YRGLDVSVI	YRGLDVSVI	YRGLDVSVI	YRGLDVSVI	YRGLDVSVI	YRGLDVSVI	YRGLDVSVI	YRGLDVSVI	YRGLDVSVI	YRGLDVSVI	YRGLDVSVI	YRGLDVSVI	YRGLDVAVI		YRGVDVAVI			YRGVDVAVI				YRGVDVAVI
	1480																																							RRGRTGRGK
	1485																																		RRGRTGRGR					GRGKPGIYR
	1487	RRGRTGRGK	RRGRTGRGR	RRGRTGRGK	RRGRTGRGR	RRGRTGRGR	RRGRTGRGR	RRGRTGRGR	RRGRTGRGR	RRGRTGRGK	RRGRTGRGR	RRGRTGRGR	RRGRTGRGR	RRGRTGRGR	RRGRTGRGR	RRGRTGRGR	RRGRTGRGR	RRGRTGRGR	RRGRTGRGR	RRGRTGRGR	RRGRTGRGK	RRGRTGRGR	RRGRTGRGR	RRGRTGRGR	RRGRTGRGR	RRGRTGRGR	RRGRTGRGK	RRGRTGRGK	RRGRTGRGR	RRGRTGRGR	RRGRTGRGR	RRGRTGRGR	RRGRTGRGR	RRGRTGRGK		RRGRTGRGR	RRGRTGRGK	RRGRTGRGK	RRGRTGRGK		RRGRTGRGK	RRGRTGRGK	RRGRTGRGK	RRGRTGRGK	RRGRTGRGK	RRGRTGRGK	RRGRTGRGK	RRGRTGRGK	RRGRTGRGK
	1492	GRGKPGIYR	GRGRRGIYR	GRGKHGIYR	GRGRHGIYR	GRGRHGVYR	GRGRQGIYR	GRGRLGIYR	GRGRLGIYR	GRGKLGIYR	GRGRSGTYR	GRGRHGIYR	GRGRLGIYR	GRGRLGIYR	GRGRLGIYR	GRGRLGIYR	GRGRLGTYR	GRGRQGTYR	GRGRTGIYR	GRGRQGIYR	GRGKSGTYR	GRGRLGIYR	GRGRLGIYR	GRGRLGIYR	GRGRLGIYR	GRGRLGIYR	GRGKLGTYR	GRGKLGIYR	GRGRLGIYR	GRGRLGIYR	GRGRLGVYR	GRGRLGVYR	GRGRLGIYR	GRGKLGIYR	GRGRLGTYR	GRGRHGIYR	GRGKPGVYR	GRGKPGVYR	GRGKPGVYR	YRYVSQGER	GRGKPGVYR	GRGKPGVYR	GRGKHGVYR	GRGKHGVYR	GRGKHGEYR	GRGKHGVYM	GRGKHGEYR	GRGKPGVYR	GRGKPGVYR
	1494	YRFVAPGER	GRRGIYRFV		GRHGIYRFV	GRHGVYRFV	GRQGIYRFV	GRLGIYRYV	GRLGIYRYV		GRSGTYRYV	GRHGIYRYV	GRLGIYRYV	GRLGIYRYV	GRLGIYRYV	GRLGIYRYV	GRLGTYRYV	GRQGTYRFV	GRTGIYRFV	GRQGIYRFV		GRLGIYRYV	GRLGIYRYV	GRLGIYRFV	GRLGIYRYV	GRLGIYRYV			GRLGIYRFV	GRLGIYRYV	GRLGVYRFV	GRLGVYRFV	GRLGIYRYV		GRLGTYRFV	GRHGIYRYV
	1495		RRGIYRFVT			YRFVSPGER
	1499		YRFVTPGER	YRYVSPGER	YRFVSPGER		YRFVAPGER	YRYVSTGER	YRYVSSGER	YRYVSSGER	YRYVASGER	YRYVSSGER	YRYVSSGER	YRYVTSGER	YRYVSQGER	YRYVSSGER	YRYVTPGER	YRFVTPGER	YRFVTPGER	YRFVTPGER	YRYVSPGER	YRYVTPGER	YRYVTPGER	YRFVTPGER	YRYVTPGER	YRYVTPGER	YRFVTPGER	YRFVTPGER	YRFVTPGER	YRYVTPGER	YRFVTPGER	YRFVTPGER	YRYVTPGER	YRFVTPGER	YRFVTPGER	YRYVSSGER	YRFVSQGER	YRFVSQGER	YRYVSQGER		YRYVSQGER	YRYVSQGER	YRYVSQGER	YRYVSLGER	YRYVSQGER		YRYVSQGER	YRYVSQGER	YRYVSQGER
	1537																VRLRAYLST	VRLRAYLST	VRLRAYLST	VRLRAYLST	VRLRAYLST
	1570																																							KQGGENLAY
	1577	KQSGENFPY	KQAGDNFPY	KQSGENFPY	KQGGENFPY	KQGGENFPY	KQAGDNFPY	KQAGENFAY	KQGGDNFAY	KQAGENFPY	KQAGENFPY	KQAGENFPY	KQSGENFPY	KQAGENFPY	KQSGENFAY	KQAGDNFAY	KQQGLNFSY	KQQGLNFAY	KQQGLNFPY	KQQGLNFAY	KQQGLNFPY	KQSGENFPY	KQAGDNYPY	KQAGDNYPY	KQAGENYPY	KQSGENYPY	KQSGENFPY	KQQGENYPY	KQAGENYPY	KQAGENFPY	KQAGDNYPY	KQAGENYPY	KQAGDNFAY	KQAGENYPY	KQAGDNYPY	KQGGENFPY	KQGGENFAY	KQGGENFAY	KQGGENFAY		KQSGENLSY	KQGGENFAY	KQAEENFAY	KQAGESLAY	KQSGENFAY	KQSGENFAY	KQGGENFAY	KQGGENFAY	KQGGENFAY
	1606						QQWKCLIRL
	1618																						LRGPTPLLY				LRGPTPLLY
	1619																																							YRLGAVQNE
	1626	YRLGAVQNE	YRLGAVQNE	YRLGGVQNE	YRLGAVQNE	YRLGAVQNE	YRLGAVQND	YRLGSVTNE	YRLGAVTNE	YRLGSVTNE	YRLGAVSNE	YRLGAVSNE	YRLGAVSNE	YRLGAVTNE	YRLGAVSNE	YRLGPVTNE	YRLGPVQNE				YRLGAVQNE	YRLGSVQNE	YRLGSVQNE	YRLGAVQNE	YRLGSVQNE	YRLGSVQNE	YRMGSVQNE	YRLGGVQNE	YRLGSVQNE	YRLGAVQNE	YRLGAVQNE	YRLGSVQNE	YRLGAVQNE	YRLGSVQNE	YRLGSVQNE	YRLGAVQNE	YRLGAVQNE	YRLGAVQNE	YRLGAVQNE			YRLGAVQNE	YRLGPVQNE	YRLGAVQNE	YRLGAVQNE	YRLGAVQNE	YRLGAVQND	YRLGAVQNE	YRLGAVQNE
B-39	1031																				AHAQQTRGL
	1032		YSQQTRGLL												YAQQTRGVL	YTQQTRGVL																				YAQQTRGVL					YHQQTRGLL								YHQQTRGLL
	1054				TVEGEIQIL			EQAGEIQVL	EQAGQVQVL	DQAGEIQVL	AQAGEVQVL	EQAGEVQVL	ECAGEVQVL	EVEGEIQVL	DHAGEVQIL	EQAGEIQVL																				EAEGEVQVL			VVEGEIQVL		EAEGEVQVL	EAAGEIQIL
	1066																																											TQSFLATTL
	1075																																							YHGAGSKTL
	1082	YHGAGTRTI	YHGAGSKTL	YHGAGSRTI	YHGAGTKFL	YHGAGTRFL	YHGAGSRNL	YHGAGNKTL	YHGAGNKTL	FHGAGNKTL	FHGAGNKTL	FHGAGNKTL	FHGAGNKTL	YHGAGNKTL	YHGAGSKTL	FHGAGNKTL	YHGAGSRTL	YHGAGSRTL		YHGAGSRSL	YHGAGSRTL	YHGAGSKTI	YHGAGSKTI	YHGAGSKTL	YHGAGSKTI	YHGAGSKTI	YHGAGSKTI	YHGAGGKTI	YHGAGSKTL	YHGAGSKTI	YHGAGSKTI	YHGAGSKTI	YHGAGSKTI	YHGAGSKTI	YHGAGSKTI	FHGAGSKTL	YHGAGSKTL	YHGAGSKNL	YHGAGSKTL		YHGAGSKTL	YHGAGSKTL	YYGAGSKTL	YHGAGSKTL	YHGAGSKTL	YHGAGSKTL	YHGAGSKTL	YHGAGSKTL	YHGAGSKTL
	1098						IQMYTNVDL
	1134																						TRNADVVPL
	1137																																							RRGDTRAGL
	1144	RRGDSRGSL	RRGDSRGSL	RRGDNRGSL	RRGDNRGAL	RRGDSRGAL	RRGDSRGAL	RRGDKRGAL	RKDDRRGAL	RRGDRRGAL	RRGDRRGAL	RRGDRRAAL	RRGDRRGAL	RRGDRRGAL	RRGDRRGAL	RRGDRRGAL	RRGDSTASL	RRGDSTASL	RRGDSTASL	RRGDSTASL	RRGDSTASL	RRGDTRGAL	RRGDTRGAL	RRGDTRGAL	RRGDTRGAL	RRGDTRGAL	RRGDTRGAL	RRGDSRGAL	RRGDTRGAL	RRGDTRGAL	RRGDTRGSL	RRGDNRGAL	RRGDTRGAL	RRGDTRGSL	RRGDNRGAL	RRGDTRASL	RRGDNRAAL	RRGDTRAAL	RRGDTRAGL		RRGDTRAGL	RRGDNRAGL	RRGDNRAAL	RRGDSRAAL	RRGDTRAAL	RRGDTRAAL	RRGDNRAAL	RRGDTRAGL	RRGDTRAGL
	1193																LQFIPVETL	LQFIPVETL	LQFIPVEAL	LQFVPVEAL	LQFIPVESL
	1237																																							YASQGYKVL
	1239																																							SQGYKVLVL
	1244	YAAQGYKVL	YAAQGYKVL	YAAQGYKVL	YAAQGYKVL	YAAQGYKVL	YAAQGYKVL	YAAQGYKVL	YASQGYKVL	YAAQGYKVL	YAAQGYKVL	YAAQGYKVL	YAAQGYKVL	YAAQGYKVL	YAAQGYKVL	YAAQGYKVL	YVAQGYNVL	YVAQGYSVL	YVAQGYSVL	YVAQGYTVL	YVAQGYTVL	YAAQGYKVL	YAAQGYKVL	YAAQGYKVL	YAAQGYKVL	YAAQGYKVL	YAAQGYKVL	YAAQGYKVL	YAAQGYKVL	YAAQGYKVL	YAAQGYKVL	YAAQGYKVL	YAAQGYKVL	YAAQGYKVL	YAAQGYKVL	YAAQGYKVL	YASQGYKVL	YATQGYKVL	YASQGYKVL		YASQGYKVL	YASQGYKVL	YAAQGYKVL	YAAQGYKVL	YAAQGYKVL	YAAQGYKVL	YAAQGYKVL	YASQGYKVL	YASQGYKVL
	1246	AQGYKVLVL	AQGYKVLVL	AQGYKVLVL	AQGYKVLVL	AQGYKVLVL	AQGYKVLVL	AQGYKVLVL	SQGYKVLVL	AQGYKVLVL	AQGYKVLVL	AQGYKVLVL	AQGYKVLVL	AQGYKVLVL	AQGYKVLVL	AQGYKVLVL	AQGYNVLVL	AQGYSVLVL	AQGYSVLVL	AQGYTVLVL	AQGYTVLVL	AQGYKVLVL	AQGYKVLVL	AQGYKVLVL	AQGYKVLVL	AQGYKVLVL	AQGYKVLVL	AQGYKVLVL	AQGYKVLVL	AQGYKVLVL	AQGYKVLVL	AQGYKVLVL	AQGYKVLVL	AQGYKVLVL	AQGYKVLVL	AQGYKVLVL	SQGYKVLVL	TQGYKVLVL	SQGYKVLVL		SQGYKVLVL	SQGYKVLVL	AQGYKVLVL	AQGYKVLVL	AQGYKVLVL	AQGYKVLVL	AQGYKVLVL	SQGYKVLVL	SQGYKVLVL
	1312																																							HSTDATTVL
	1318							CHAVDATTI		CHSVDSTTI	CHSVDSTTI	CHSVDSTTI	CHSVDSTTI
	1319	HSTDATSIL	HSTDSTSIL	HSVDATSIL	HSTDATSIL	HSTDSTSIL	HSTDSTTIL	HAVDATTIL	HSVDATTIL	HSVDSTTIL	HSVDSTTIL	HSVDSTTIL	HSVDSTTIL	HSTDSTTIL	HSIDATTIL	HSVDATTIL	HAQDATSIL	HAQDATSIL	HAQDATSIL	HAQDATSIL	HAQDATSIL	HSTDSTTIL	HSTDATTVL	HSTDSTTIL	HSTDATTIL	HSTDSTTIL	HSTDATTIL	HSTDATTIL	HSTDSTTIL	HSTDSTTIL	HSTDSTTIL	HSTDSTTIL	HSTDATTVL	HSTDATTIL	HSTDATTIL	HSQDATTIL	HSTDPTTVL	HSTDPTTVL	HSTDPTTVL		HSTDATTVL	HSTDPTTVL		HSTDPTTIL	HSTDPTTVL	HSTDPTTIL	HSTDPTTVL	HSTDPTTVL	HSTDPTTIL
	1325																																										TVSGIGTVL
	1352																																							HPNITEVAL
	1359	HPNIEEVAL	HPNIEEVAL	HSNIEEVAL		HPNIEEVAL	HPNIEEVAL	HPNIEEVAL	HSNIEEVAL	HPNIEEVAL		HPNIEEVAL	HPNIEEVAL	HPNIEEVAL	HPNIEEVAL		HSNIEEVAL	HPNIEEVAL	HSNIEEVAL	HSNIEEVAL	HSNIEEVAL	HSNIEEVAL	HSNIEEVAL	HPNIEEVAL	HANIEEIAL	HANIEEVAL	HPNIEEVAL	HANIEEVAL	HSNIEEVAL	HSNIEEVAL	HPNIEEVAL	HANIEEVAL	HANIEEVAL	HSNIEEIAL	HANIEEVAL	HPNIEEVAL	HPNITETAL	HPNITETAL	HPNITETAL		HPNITETAL		HPNITESAL		HPNITETAL	HPNITESAL	HPNITESAL	HPNISEVAL	HPNISEVAL
	1376																YGKAIPIAL					YGKAIPLEL	YGKAIPLSL								YGKAIPLTL															YGKAIPLEL
	1377																		GKAIPLAVL	GKAIPIAQL					GRAIPLEVL
	1383															AHIRGGRHL
	1385															IRGGRHLIF		IKGGRHLVF																											IRGGRHLIF
	1388
	1402																							ELAKNLSAL
	1404																																												ARQLTSLGL
	1411																																							YRGVDVAVI
	1418	YRGLDVSVI	YRGLDVSVI	YRGLDVSVI	YRGLDVSVI	YRGLDVSVI	YRGLDVSVI	YRGLDVSII	YRGLDVSVI	YRGLDVSVI	YRGLDVSII	YRGLDVSVI	YRGLDVSVI	YRGLDVSVI	YRGLDVSVI	YRGLDVSVI	YRGLDVSVI	YRGLDVSVI	YRGLDVSII	YRGLDVSVI	YRGLDVSVI	YRGLDVSVI	YRGLDVSVI	YRGLDVSVI	YRGLDVSVI	YRGLDVSVI	YRGLDVSVI	YRGLDVSVI	YRGLDVSVI	YRGLDVSVI	YRGLDVSVI	YRGLDVSVI	YRGLDVSVI	YRGLDVSVI	YRGLDVSVI	YRGLDVAVI	YRGVDVSVI	YRGVDVAVI	YRGVDVSVI		YRGVDVAVI	YRGVDVSVI	YRGVDVSVI	YRGVDVSVI	YRGVDVAVI	YRGIDVAVI	YRGVDVSVI	YRGVDVSVI	YRGVDVSVI
	1420																						GLDVSVIPL			GLDVSVIPL							GLDVSVIPL
	1457																																							FSLDPTFTI
	1464	FSLDPTFTI	FSLDPTFTI		FSLDPTFTI	FSLDPTFTI	FSLDPTFTI	FSLDPTFTI	FSLDPTFTI	FSLDPTFTI	FSLDPTFAI	FSLDPTFTI	FSLDPTFTI	FSLDPTFTI	FSLDPTFTI	FSLDPTFTI																		FSLDPTFSL		FSLDPTFTI					FSLDPTFTI		FSLDPTFTI	FSLDPTFTI	FSLDPTFTI	FSLDPTFTI		FSLDPTFTI	FSLDPTFTI
	1469	TFTIETTTL				TFTIETVTL	TFTIETTTL																						TFSIETTTL															TFTIETTTL
	1496																																											HGVYRYVSL
	1502																																							SGMFDSIVL								SGTFDTVVL
	1509	SGMFDSSVL	SGMFDSSVL	SGMFDSVVL	SGMFDSSVL	SGMFDSSVL	SGMFDSSVL	SGMFDSVVL	SGMFDSVVL	SGMFDSVVL	SGMFDSVVL	SGMFDSVVL	SGMFDSVVL	SGMFDSVVL	SGMFDSVVL	SGMFDTVVL	SGMFDSVVL	SGMFDSVVL	SGMFDSVVL	SGMFDTVVL	SGMFDSVVL			SGMFDTSVL	SGMFDTSVL	SGMFDTSVL					SGMFDTSVL		SGMFDTAVL				SGMFDTVVL	SGMFDSVVL	SGMFDTVVL			SGMFDTVVL	SGMFDSVIL	SGLFDSVVL		SGIFDTVVL	SGMFDSVVL		SGTFDTVVL
	1524																																							TPSETTVRL
	1531	TPAETTVRL	TPAETSVRL	TPAETTVRL	TPAETTVRL	TPAETTVRL	TPAETTVRL	TPAETTVRL	TPAETTVRL	TPAETTVRL	TPAETTVRL	TPAETTVRL	TPAETTVRL	TPAETTVRL	TPGETTVRL	TPAETTVRL	QPAETTVRL	QPAETTVRL	APSETTVRL	TPAETTVRL	TPSETTVRL	TPAETTTRL	TPAETTIRL	TPAETTTRL	TPAETTARL	TPAETTTRL	TPAETTTRL	TPAETTLRL	TPAETTARL	TPAETTTRL	TPAETTTRL	TPAETTTRL	TPAETTARL	TPAETTTRL	TPAETTTRL	TPAETTVRL	TPSETTVRL	TPAETTVRL	TPSETTVRL		TPSETTVRL	TPAETTVRL	TPAETTVRL	TPAETTVRL	TPSETTVRL	TPAETTVRL	TPAETTVRL	TPSETTVRL	TPSETTVRL
	1550																																							FWEGVFTGL
	1554		HLEFWESVF	HLEFWESVF				HLEFWEAVF	HLEFWEAVF	HLEFWEAVF	HLEFWEAVF	HLEFWEAVF			HLEFWEAVF	HLEFWEAVF	HLDFWESVF	HLDFWESVF	HLDFWESVF			HLEFWESVF	HLEFWESVF	HLEFWESVF	HLEFWESVF	HLEFWESVF	HLEFWESVF	HLEFWESVF	HLEFWESVF	HLEFWESVF	HLEFWESVF	HLEFWESVF	HLEFWESVF	HLEFWESVF	HLEFWESVF							HLEFWEAVF
	1557	FWEGVFTGL			FWEGVFTGL	FWEGVFTGL	FWEGVFTGL						HLEFWEAVF	HLEFWEAVF						FWEGVFTGL	FWEGVFTGL															FWEGVFTGL	FWEGVFTGL	FWEGVFTGL			FWEGVFTGL		FWEGVFTGL	FWEGVFTGL	FWEGVFTGL	FWEGVFTGL	FWEGVFTGL	FWEGVFTGL	FWEGVFTGL
	1578														QSGENFAYL			QQGLNFAYL		QQGLNFAYL								QQGENYPYL															QAEENFAYL		QSGENFAYL	QSGENFAYL
	1603																SWDETWKCL				SWDETWKCL
	1617																		TLHGQTPIL
	1629																						GSVQNEVVL
	1631																																							THPITKYIM
	1638	THPVTKYIM	THPITKYIM	THPITKYIM	THPVTKYIM	THPITKYIM	THPITKYIM										THPVTKYIM	THPITKYIM	THPVTKYIM	SHPVTKYIM		THPITKYIM	THPITKYIM	THPITKYIM	THPVTKYIM	THPVTKYIM	THPITKYIM	THPVTKYIM	THPITKYIM	THPITKYIM	THPITKYIM	THPITKYIM	THPITKYIM	THPITKYIM	THPITKYIM	THPITKYIM	THPITKYIM	THPITKYIM	THPITKYIM		THPITKYIM	THPVTKYIM	THPITKYIM	THPITKYIM	THPVTKYIM		THPITKYIM	THPITKYIM
	1645		IMACMSADL	IMACMSADL													IMACMSADL	IMACMSADL	IMACMSADL			IMACMSADL	IMACMSADL	IMACMSADL	IMACMSADL	IMACMSADL	IMACMSADL	IMACMSADL	IMACMSADL	IMACMSADL	IMACMSADL	IMACMSADL	IMACMSADL	IMACMSADL	IMACMSADL														THPITKYIM
B58	1054																																							VVSTATQTF
	1055																																							VSTATQTFL
	1061	IVSTAAQTF	VVSTATQSF	IVSTATQTF	ILSTATQTF	IVSTANQTF	IVSTATQTF	VLSTVTQSF	VLSSVTQSF	VLSTVTQSF	VLSTVTQTF	VLSTITQSF	VLSTVTQSF	VLSTATQSF	ILSTVTQTF	VLSTVTQSF	VLSTATQTF	VLSTATQTF	VLSTATQTF	VLSTTTQTF	VLSTSTQTF	VLSTATQSF	VLSTATQSF	VLSTATQSF	VLSTATQTF	VLSTATQTF	VLSTTTQSF	VLSTATQSF	VLSTATQSF	VLSTATQSF	VLSTATQSF	VLSTATQSF	VLSTATQTF	VLSTATQSF	VLSTATQSF	VLSTATQTF	VVSTATQSF	VVSTATQSF	VLSTATQSF		VLSTATQTF	ILSTATQTF	VVSTATQSF	VVSTATQSF	VVSTATQSF	VVSTATQSF	VVSTATQTF	VISTATQTF	VVSTATQTF
	1062	VSTAAQTFL		VSTATQTFL	LSTATQTFL		VSTATQTFL		LSSVTQSFL		LSTVTQTFL				LSTVTQTFL		LSTATQTFL	LSTATQTFL	LSTATQTFL		LSTSTQTFL				LSTATQTFL	LSTATQTFL							LSTATQTFL			LSTATQTFL					LSTATQTFL	LSTATQTFL					VSTATQTFL	ISTATQTFL	VSTATQTFL
	1064																																							ATAINGVLW
	1071		ATCVNGVCW	ATCVNGVCW	GTTVNGVVW	ATCVNGVLW	ATCVNGACW	GTSISGVLW	GTSISGVLW	GTSISGVLW	GTTISGVLW	GTTISGVLW	GTSISGVLW	GTTISGVLW	GTCVSGVMW	GTTISGVLW	GTTVGGVMW	GTTVGGVMW	GTTVGGVMW	GTTVGGVMW	GTSVGGVMW	GTAVNGVMW	GTAINGVMW	GTAVNGVMW	GTGISGVMW	GTGINGVMW	GTAVNGVMW	GTAVNGVMW	GTAVNGVMW	GTAINGVMW	GTAVNGVMW	GTAVNGVMW	GTGINGVMW	GTAINGVMW	GTAVNGVMW	GTCINGVMW	ATSINGVMW	ATTINGVLW	GTAINGVMW		ASCINGVLW	ATCVNGVCW	ATAVNGVLW	ATTLNGVLW	ATTVNGVLW	ATAVNGVLW	ATSVNGVLW	ASTINGVLW	ATAVNGVLW
	1074	ATCINGVCW						ISGVLWTVY	ISGVLWTVY	ISGVLWTVF	ISGVLWTVF	ISGVLWTVF	ISGVLWTVF	ISGVLWTVY	VSGVMWTVY	ISGVLWTVF									ISGVMWTVY
	1090	IASPKGPVI
	1093			ASGPVVQMY
	1103							SAEGDLVGW	SAEGDLVGW	SAEGDLVGW	SAEGDLVGW	SAEGDLVGW	SAEGDLVGW	SAEGDLVGW		SAEGDLVGW
	1152	LLSPRPISY	LLSPRPVSY	LLSPRPISY	LLSPRSVSY	LLSPRSVSY	LLSPRPLSY																													LLSPRPISY
	1153				LSPRSVSYF	LSPRSVSYF
	1155																																							KGSSGGPVM
	1162							KGSSGGPVL	KGSSGGPVL	KGSSGGPVL	KGSSGGPVL	KGSSGGPVL	KGSSGGPVL		KGSSGGPVL	KGSSGGPVL	KGSSGGPVM																			KGSSGGPVM											KGSSGGPVL	KGSSGGPVL
	1172
	1180																																							RGVAKAIDF
	1187	RGVAKAVDF	RGVAKAVDF	RGVAKAVDF	RGVAKAVDF	RGVAKAVDF	RGVAKAVDF	RGVAKSIDF	RGVAKSIDF	RGVAKSIDF	RGVAKSIDF	RGVAKSIDF	RGVAKSIDF	RGVAKAIDF	RGVAKAIDF	RGVAKSIDF	RGVAKALQF	RGVAKALQF	RGVAKSLQF	RGVAKALQF	RGVAKALQF	RGVAKAVDF	RGVAKAVDF	RGVAKAVDF	RGVAKAVDF	RGVAKAVDF	RGVAKAVDF	RGVAKAVDF	RGVAKAVDF	RGVAKAVDF	RGVAKAVDF	RGVAKAVDF	RGVAKAVDF	RGVAKAVDF	RGVAKAVDF	RGVAKALDF	RGVAKSLDF	RGVAKALDF	RGVAKALDF		RGVAKAIDF	RGVAKALDF	RGVAKSLDF	RGVAKSLDF	RGVAKSLDF	RGVAKSLDF	RGVAKSLDF	RGVAKAIDF	RGVAKAIDF
	1202													ETIIRSPVF			STQARSPSF	STQVRSPSF		ASQVRSPSF									ETSMRSPVF														QSSQRSPSF	QTVQRSPSF	QTTARSPSF	QTTARSPSF	QSTARSPSF
	1229																																							KSTKVPAAY
	1236	KSTKVPAAY	KSTKVPAAY	KSTKVPAAY	KSTKVPAAY	KSTKVPAAY	KSTKVPSAY	KSTKVPVAY	KSTKVPAAY	KSTKVPAAY	KSTKVPAAY	KSTKVPAAY	KSTKVPAAY	KSTKVPAAY	KSTKVPAAY	KSTKVPAAY	KSTKVPAAY	KSTKVPAAY	KSTKVPAAY	KSTKVPAAY	ESTKVPASY	KSTKVPAAY	KSTKVPAAY	KSTKVPAAY	KSTKVPAAY	KSTRVPAAY	KSTKVPAAY	KSTKVPAAY	KSTKVPAAY	KSTKVPAAY	KSTRVPAAY	KSTKVPAAY	KSTKVPAAY	KSTKVPAAY	KSTKVPAAY	KSTKVPAAY	KSTRVPAAY	KSTRVPAAY	KSTKVPAAY		KSTKVPAAY	KSTKVPVAY	KSTKVPAAY	KSTKVPAAY	KSTKVPAAY	KSTKVPAAY	KSTKVPAAY	KSTKVPAAY	KSTKVPAAY
	1249																																							PSVAATLGF
	1256	PSVAATLGF	PSVAATLGF	PSVAATLGF	PSVAATLGF	PSVAATLGF	PSVAATLGF	PSVAATLGF	PSVAATLGF	PSVAATLGF	PSVAATLGF	PSVAATLGF	PSVAATLGF	PSVAATLGF	PSVAATLGF	PSVAATLGF	PSVAATLGF	PSVAATLGF		PSVAATLGF	PSVAATLGF	PSVAATLGF	PSVAATLGF	PSVAATLGF	PSVAATLGF	PSVAATLGF	PSVAATLGF	PSVAATLGF	PSVAATLGF	PSVAATLGF	PSVAATLGF	PSVAATLGF	PSVAATLGF	PSVAATLGF	PSVAATLGF	PSVAATLGF	PSVAATLSF	PSVAATLSF	PSVAATLGF		PSVAATLAF	PSVAATLSF	PSVAATLGF	PSVAATLGF	PSVAATLGF	PSVAATLGF	PSVAATLGF	PSVAATLAF	PSVAATLAF
	1258				ITTGSPITY														VAATQGFGM	VAATLGFGM											ITTGAPITY
	1263																																							KAYGIDPNI
	1270		KAHGVDPNI				KAYGIDPNI				KAYGINPNI						RAYGIDPNI	KAYGIDPNI	KAYGIDPNI	KAYGIDPNI		KAYGIDPNI		KAHGIDPNI	KAYGIDPNI		KAYGIDPNI	KAYGIDPNI	KAYGIDPNI			KAYGIDPNI		KAYGIDPNI		KAYGVDPNI					KAYGIDPNI							KAYGVDPNI	KAHGVDPNI
	1278																																							VTTGGPITY
	1283													RTITTGESI			RTVTTGAKL	RTITTGAKL	RTITTGAKL	RTVTTGAKL	RTITTGAKL							RTITTGAPL
	1284																																							ITYSTYGKF
	1285	ITTGSPITY	ITTGAPITY	ITTGSPITY		ITTGSPITY	VTTGAAITY	VTTGEAITY	VTTGDPITY	VTTGDAITY	VTTGESVTY	VTTGESITY	VTTGDSITY	ITTGESITY	ITTGDAITY	VTTGESITY	VTTGAKLTY	ITTGAKLTY	ITTGAKLTY	VTTGAKLTY	ITTGAKLTY	ITTGAPITY	ITTGAPITY	ISTGAPITY	ITTGAPITY	ITTGAPITY		ITTGAPLTY	ITTGAPITY	ITTGAPITY		ITTGAAITY	ITTGAPITY	ITTGAPITY	ITTGAPITY	VTTGAAITY	VTTGGAITY	ITTGGPVTY	ITTGGPITY		TTTGGAITY	ITTGAPITY	ITTGGAITY	ITTGGPITY	ITTGGAITY	ITTGGAITY	ITTGGAITY	ITTGGPITY	ITTGGPITY
	1288						GAAITYSTY																				GASITYSTY					GAAITYSTY				GAAITYSTY
	1291	ITYSTYGKF	ITYSTYGKF	ITYSTYGKF	ITYSTYGKF	ITYSTYGKF	ITYSTYGKF	ITYSTYGKF	ITYSTYGKF	ITYSTYGKF	VTYSTYGKF	ITYSTYGKF	ITYSTYGKF	ITYSTYGKF	ITYSTYGKF	ITYSTYGKF	LTYSTYGKF	LTYSTYGKF	LTYSTYGKF	LTYSTYGKF	LTYSTYGKF	ITYSTYGKF	ITYSTYGKF	ITYSTYGKF	ITYSTYGKF	ITYSTYGKF	ITYSTYGKF	LTYSTYGKF	ITYSTYGKF	ITYSTYGKF	ITYSTYRKF	ITYSTYGKF	ITYSTYGKF	ITYSTYGKF	ITYSTYGKF	ITYSTYGKF	ITYSTYGKF	VTYSTYGKF	ITYSTYGKF		ITYSTYGKF	ITYSTYGKF	ITYSTYGKF	ITYSTYGKF	ITYSTYGKF	ITYSTYGKF	ITYSTYGKF	ITYSTYGKF	ITYSTYGKF
	1312																LGSEGEIPF																							HSTDATTVL
	1319														HSIDATTIL								HSTDATTVL										HSTDATTVL								HSTDATTVL
	1359															HPNIEEVSL
	1367	LSTTGEIPF	LSNTGEIPF	LSAEGEIPF	LTNDGEIPF	LTNEGEIPF	LSTTGEIPF											LTSDGEIPF	LTNDGEIPF	LTNDGEIPF	LTGEGEIPF																											YGRAIPLEY
	1368	STTGEIPFY					STTGEIPFY											TSDGEIPFY
	1376								YGKAIPLAF																																		YGKAVPLEY				YGKAIPLEF
	1410	LGINAVAYY
	1436																																			STDALMTGF
	1440			RAYLNTPGL											LMTGFSGNF																													LMTGYTGNF
	1449																																							VAVTQIVDF
	1451																																							VTQIVDFSL
	1456							VAVTQVVDF	VAVTQIVDF	VAVTQVVDF	VAVTQVVDF	VAVTQVVDF	VAVTQVVDF	VAVTQTVDF	VAVTQTVDF	VAVTQVVDF	VAVEQYVDF	VAVEQYVDF	VAVEQYVDF	VAVEQYVDF	VAVEQYVDF	TSVIQTVDF	TSVIQTVDF	TSVIQTVDF	TSVIQTVDF	TSVIQTVDF	TSVIQTIDF	TSVVQTVDF	TSVIQTVDF	TSVIQTVDF	TSVIQTVDF	TSVIQTVDF	TSVVQTVDF	VSVVQNIDF	TSVIQTVDF	SAVTQTVDF	VAVTQVVDF	VAVTQVVDF	VAVTQIVDF		VSVTQVVDF	VAVTQIVDF	VTVTQVVDF	VAVTQVVDF	VSVTQVVDF	VSVTQIVDF	VSVTQIVDF	VAVTQVVDF	VAVTQVVDF
	1458							VTQVVDFSL	VTQIVDFSL	VTQVVDFSL	VTQVVDFSL	VTQVVDFSL	VTQVVDFSL			VTQVVDFSL																					VTQVVDFSL	VTQVVDFSL	VTQIVDFSL		VTQVVDFSL	VTQIVDFSL	VTQVVDFSL	VTQVVDFSL	VTQVVDFSL	VTQIVDFSL	VTQIVDFSL	VTQVVDFSL	VTQVVDFSL
	1493	RGKPGIYRF	RGRRGIYRF				RGRQGIYRF											RGRQGTYRF		RGRQGIYRF																	RGKPGVYRF	RGKPGVYRF
	1512																																							EAYDTGCAW
	1519														ECYDAGLSW		ECYDAGCSW	ECYDAGCSW																			EAYDTGCAW	EAYDTGCAW	EAYDVGCAW		EAYDTGCAW	EAYDTGAAW	EAYDTGCAW	EAYDTGCAW	EAYDTGCAW	EAYDTGCAW	EAYDTGCAW	EAYDTGCAW	EAYDVGCAW
	1533																																							RAYLNTPGL
	1535							TTVRLRAYF	TTVRLRAYF	TTVRLRAYF	TTVRLRAYF		TTVRLRAYF		TTVRLRAYF	TTVRLRAYF						TTTRLRAYF	TTIRLRAYF	TTTRLRAYF	TTARLRAYF	TTTRLRAYF	TTTRLRAYY	TTLRLRAYF	TTARLRAYF	TTTRLRAYF	TTTRLRAYF	TTTRLRAYF	TTARLRAYF	TTTRLRAYF	TTTRLRAYF
	1540	RAYMNTPGL	RAYLNTPGL		RAYLNTPGL	RAYLNTPGL	RAYLNTPGL	RAYFNTPGL	RAYFNTPGL	RAYFNTPGL	RAYFNTPGL	RAYLNTPGL	RAYFNTPGL	RAYLNTPGL	RAYFNTPGL	RAYFNTPGL	RAYLSTPGL	RAYLSTPGL	RAYLSTPGL	RAYLSTPGL	RAYLSTPGL	RAYFNTPGL	RAYFNTPGL	RAYFNTPGL	RAYFNTPGL	RAYFNTPGL	RAYYNTPGL	RAYFNTPGL	RAYFNTPGL	RAYFNTPGL	RAYFNTPGL	RAYFNTPGL	RAYFNTPGL	RAYFNTPGL	RAYFNTPGL	RAYLNTPGL	RAYMNTPGL	RAYLNTPGL	RAYLNTPGL		RAYLNTPGL	RAYLNTPGL	RAYLNTPGL	RAYLNTPGL	RAYLNTPGL	RAYLNTPGL	RAYLNTPGL	RAYLNTPGL	RAYLNTPGL
	1564																																						GMTHIDAHF
	1577	KQSGENFPY	KQAGDNFPY	KQSGENFPY			KQAGDNFPY	KQAGENFAY		KQAGENFPY	KQAGENFPY	KQAGENFPY	KQSGENFPY	KQAGENFPY	KQSGENFAY	KQAGDNFAY						KQSGENFPY					KQSGENFPY			KQAGENFPY			KQAGDNFAY								KQSGENLSY		KQAEENFAY	KQAGESLAY	KQSGENFAY	KQSGENFAY
	1589																																							RAKAPPPSW
	1596	RAQAPPPSW	RAQAPPPSW	RAKAPPPSW	RAQAPPPSW	RAQAPPPSW	KALAPPPSW	RAKAPPPSW	RAKAPPPSW	RAKAPPPSW	RAKAPPPSW	RAKAPPPSW	RAKAPPPSW	RAKAPPPSW	RARAPPPSW	RAKAPPPSW	RAQAPPPSW	RAKASPPSW	RAQAPPPSW	RAQASPPSW	RAAALPPSW	RALAPPPSW	KALAPPPSW	RALAPPPSW	RAQAPPPSW	RAQAPPPSW	RALAPPPSW		RALAPPPSW		RALAPPPSW		RAKAPPPSW	RAKAPPPSW	RALAPPPSW	RAKAPPPSW	RAKAPPPSW	RAKAPPPSW	RAKAPPPSW		RAKAPPPSW	RAKAPPPSW	RAKAPPPSW	RAKAPPPSW	RAKAPPPSW	RAKAPPPSW	RAKAPPPSW	RAKAPPPSW	RAKAPPPSW
	1611																											KALAPPPSW		KALAPPPSW		RALAPPPSW								LTGPTPLLY
	1618			LTGATPLLY				LVGPTPLLY	LTGPTPLLY	LVGPTPLLY	LVGPTPLLY	LTGPTPLLY	LVGPTPLLY	LTGPTPLLY																							LTGPTPLLY	LTGPTPLLY	LTGPTPLLY		LTGPTPLLY	LTGPTPLLY	LTGPTPLLY	LTGPTPLLY	LTGPTPLLY	LTGPTPLLY	LTGPTPLLY	LTGPTPLLY	LVGPTPLLY
	1629																																			LTGPTPLLY				TTTHPITKY
	1636																	CTTHPITKY		CTSHPVTKY																	ITTHPITKY	VTTHPITKY	ITTHPITKY		TTTHPITKY		VTTHPITKY		TTTHPVTKY	TTTHPITKY	ITTHPITKY	TTTHPITKY	TTTHPITKY
B62	1032																	YAQQTRGLF	YAQQTRGLF			YAQQTRGLF								YAQQTRGLF				YAQQTRGLF
	1039					LMGCIVTSL		LLGAIVVSM	LLGAIVVSL	LLGAIVVSM		LLGAIVVSL														LLSTIVTSL		LLSTIVTSL			LLSTIVTSL													LMGTIVTSL
	1054							EQAGEIQVL	EQAGQVQVL	DQAGEIQVL	AQAGEVQVL	EQAGEVQVL				EQAGEIQVL				IVTGEVQVL	IVTGEIQVL																			VVSTATQTF
	1059	VQIVSTAAQ		VQIVSTATQ	IQILSTATQ		VQIVSTATQ																																			IQILSTATQ
	1061	IVSTAAQTF	VVSTATQSF	IVSTATQTF	ILSTATQTF	IVSTANQTF	IVSTATQTF	VLSTVTQSF	VLSSVTQSF	VLSTVTQSF	VLSTVTQTF	VLSTITQSF	VLSTVTQSF	VLSTATQSF	ILSTVTQTF	VLSTVTQSF	VLSTATQTF	VLSTATQTF	VLSTATQTF	VLSTTTQTF	VLSTSTQTF	VLSTATQSF	VLSTATQSF	VLSTATQSF	VLSTATQTF	VLSTATQTF	VLSTTTQSF	VLSTATQSF	VLSTATQSF	VLSTATQSF	VLSTATQSF	VLSTATQSF	VLSTATQTF	VLSTATQSF	VLSTATQSF	VLSTATQTF	VVSTATQSF	VVSTATQSF	VLSTATQSF		VLSTATQTF	ILSTATQTF	VVSTATQSF	VVSTATQSF	VVSTATQSF	VVSTATQSF	VVSTATQTF	VISTATQTF	VVSTATQTF
	1066							TQSFLGTSI	TQSFLGTSI	TQSFLGTSI		TQSFLGTTI	TQSFLGTSI	TQSFLGTTI		TQSFLGTTI						TQSFLGTAV	TQSFLGTAI	TQSFLGTAV			TQSFLGTAV	TQSFLGTAV	TQSFLGTAV	TQSFLGTAI	TQSFLGTAV	TQSFLGTAV		TQSFLGTAI	TQSFLGTAV				TQSFLGTAI				TQSFLATAV	TQSFLATTL		TQSFLATAV
	1067																																							INGVLWTVY
	1074	INGVCWTVY			VNGVVWSVY		VNGACWTVY	ISGVLWTVY	ISGVLWTVY	ISGVLWTVF	ISGVLWTVF	ISGVLWTVF	ISGVLWTVF	ISGVLWTVY	VSGVMWTVY	ISGVLWTVF							INGVMWTVY		ISGVMWTVY	INGVMWTVY				INGVMWTVY			INGVMWTVY	INGVMWTVY			INGVMWTVY	INGVLWTVY	INGVMWTVY		INGVLWTVY			LNGVLWTVY				INGVLWTVY
	1075																																										NGVLWTVYY
	1092				GLKGPVTQM
	1093			ASGPVVQMY
	1098						IQMYTNVDL
	1112																																									PAPAGTRSY
	1135																																									RQADVIPAR
	1152	LLSPRPISY	LLSPRPVSY	LLSPRPISY	LLSPRSVSY	LLSPRSVSY	LLSPRPLSY																													LLSPRPISY
	1153				LSPRSVSYF	LSPRSVSYF
	1169																	IMCPSGHVV	IMCPAGHVV		IMCPSGHVA			LLCPSGHAV												VMCPSGHVV	IMCPSGHVV	LMCPSGHVV	LMCPSDHVV		ILCPSGHAV								ILCPSGHAV
	1187							RGVAKSIDF	RGVAKSIDF	RGVAKSIDF	RGVAKSIDF	RGVAKSIDF	RGVAKSIDF			RGVAKSIDF	RGVAKALQF	RGVAKALQF	RGVAKSLQF	RGVAKALQF	RGVAKALQF															RGVAKALDF	RGVAKSLDF	RGVAKALDF	RGVAKALDF			RGVAKALDF	RGVAKSLDF	RGVAKSLDF	RGVAKSLDF	RGVAKSLDF	RGVAKSLDF
	1193																LQFIPVETL	LQFIPVETL	LQFIPVEAL	LQFVPVEAL	LQFIPVESL
	1202											DIVARSPSF	DVVARSPSF	ETIIRSPVF	DVAMRTPSF	DVITRSPSF	STQARSPSF	STQVRSPSF	NSQTRSPSF	ASQVRSPSF	SAQTRSPSF								ETSMRSPVF														QSSQRSPSF	QTVQRSPSF	QTTARSPSF	QTTARSPSF	QSTARSPSF
	1223			YQVAHLHAP	YQVAHLHAP																	YQVAHLHAP	YQVAHLHAP	YQVAHLHAP	YQVAHLHAP	YQVAHLHAP	YQVAHLHAP	YQVAHLHAP	YQVAHLHAP	YQVAHLHAP	YQVAHLHAP	YQVAHLHAP	YQVAHLHAP	YQVAHLHAP	YQVAHLHAP
	1229																																							KSTKVPAAY
	1236	KSTKVPAAY	KSTKVPAAY	KSTKVPAAY	KSTKVPAAY	KSTKVPAAY	KSTKVPSAY	KSTKVPVAY	KSTKVPAAY	KSTKVPAAY	KSTKVPAAY	KSTKVPAAY	KSTKVPAAY	KSTKVPAAY	KSTKVPAAY	KSTKVPAAY	KSTKVPAAY	KSTKVPAAY	KSTKVPAAY	KSTKVPAAY		KSTKVPAAY	KSTKVPAAY	KSTKVPAAY	KSTKVPAAY	KSTRVPAAY	KSTKVPAAY	KSTKVPAAY	KSTKVPAAY	KSTKVPAAY	KSTRVPAAY	KSTKVPAAY	KSTKVPAAY	KSTKVPAAY	KSTKVPAAY	KSTKVPAAY	KSTRVPAAY	KSTRVPAAY	KSTKVPAAY		KSTKVPAAY	KSTKVPVAY	KSTKVPAAY	KSTKVPAAY	KSTKVPAAY	KSTKVPAAY	KSTKVPAAY	KSTKVPAAY	KSTKVPAAY
	1237		YAAQGYKVL																																					YASQGYKVL
	1239																																							SQGYKVLVL
	1241							PVAYAAQGY																																		PVAYASQGY
	1244	YAAQGYKVL		YAAQGYKVL	YAAQGYKVL	YAAQGYKVL	YAAQGYKVL	YAAQGYKVL	YASQGYKVL	YAAQGYKVL	YAAQGYKVL	YAAQGYKVL	YAAQGYKVL	YAAQGYKVL	YAAQGYKVL	YAAQGYKVL	YVAQGYNVL	YVAQGYSVL	YVAQGYSVL	YVAQGYTVL	YVAQGYTVL	YAAQGYKVL	YAAQGYKVL	YAAQGYKVL	YAAQGYKVL	YAAQGYKVL	YAAQGYKVL	YAAQGYKVL	YAAQGYKVL	YAAQGYKVL	YAAQGYKVL	YAAQGYKVL	YAAQGYKVL	YAAQGYKVL	YAAQGYKVL	YAAQGYKVL	YASQGYKVL		YASQGYKVL		YASQGYKVL	YASQGYKVL	YAAQGYKVL	YAAQGYKVL	YAAQGYKVL	YAAQGYKVL	YAAQGYKVL	YASQGYKVL	YASQGYKVL
	1246	AQGYKVLVL	AQGYKVLVL	AQGYKVLVL	AQGYKVLVL	AQGYKVLVL	AQGYKVLVL	AQGYKVLVL	SQGYKVLVL	AQGYKVLVL	AQGYKVLVL	AQGYKVLVL	AQGYKVLVL	AQGYKVLVL	AQGYKVLVL	AQGYKVLVL	AQGYNVLVL	AQGYSVLVL	AQGYSVLVL	AQGYTVLVL	AQGYTVLVL	AQGYKVLVL	AQGYKVLVL	AQGYKVLVL	AQGYKVLVL	AQGYKVLVL	AQGYKVLVL	AQGYKVLVL	AQGYKVLVL	AQGYKVLVL	AQGYKVLVL	AQGYKVLVL	AQGYKVLVL	AQGYKVLVL	AQGYKVLVL	AQGYKVLVL	SQGYKVLVL	TQGYKVLVL	SQGYKVLVL		SQGYKVLVL	SQGYKVLVL	AQGYKVLVL	AQGYKVLVL	AQGYKVLVL	AQGYKVLVL	AQGYKVLVL	SQGYKVLVL	SQGYKVLVL
	1252																																							AATLGFGSY
	1256			AATLGFGAY		AATLGFGAY	AATLGFGAY	AATLGFGAY							AATLGFGAY	AATLGFGAY					PSVAATLGF																PSVAATLSF	PSVAATLSF			PSVAATLAF	PSVAATLSF						PSVAATLAF	PSVAATLAF
	1257																																							FGSYMSKAY
	1259	AATLGFGAY	AATLGFGAY		AATLGFGAY				AATLGFGAY	AATLGFGAY	AATLGFGAY	AATLGFGAY	AATLGFGAY	AATLGFGAY			AATLGFGSF	AATLGFGTY	AATQGFGMY	AATLGFGMY		AATLGFGAY	AATLGFGAY	AATLGFGAY	AATLGFGNY	AATLGFGSY	AATLGFGAY	AATLGFGAY	AATLGFGAY	AATLGFGAY	AATLGFGAY	AATLGFGAY	AATLGFGSY	AATLGFGAY	AATLGFGAY	AATLGFGAY	AATLSFGSY	AATLSFGAY	AATLGFGSY			AATLSFGSY	AATLGFGSY	AATLGFGAY	AATLGFGAY	AATLGFGAY	AATLGFGAY	AATLAFGAY	AATLAFGSY
	1264						FGAYMSKAY				FGAYMAKAY						FGSFMSRAY	FGTYMSKAY	FGMYMSKAY	FGMYMSKAY	FGRFMSHAY	FGAYMSKAY			FGNYMSKAY		FGAYMSKAY	FGAYMSKAY	FGAYMSKAY			FGAYMSKAY		FGAYMSKAY		FGAYMSKAY	FGSYMRQAY				FGQYMSKAY							FGAYMSKAY
	1278																																							VTTGGPITY
	1283																										RTINTGASI	RTITTGAPL				RTITTGAAI
	1284																																							ITYSTYGKF
	1285	ITTGSPITY	ITTGAPITY	ITTGSPITY	ITTGSPITY	ITTGSPITY	VTTGAAITY	VTTGEAITY	VTTGDPITY	VTTGDAITY	VTTGESVTY	VTTGESITY	VTTGDPITY	ITTGESITY	ITTGDAITY	VTTGESITY	VTTGAKLTY	ITTGAKLTY	ITTGAKLTY	VTTGAKLTY	ITTGAKLTY	ITTGAPITY	ITTGAPITY	ISTGAPITY	ITTGAPITY	ITTGAPITY	INTGASITY	ITTGAPLTY	ITTGAPITY	ITTGAPITY	ITTGAPITY	ITTGAAITY	ITTGAPITY	ITTGAPITY	ITTGAPITY	VTTGAAITY	VTTGGAITY	ITTGGPVTY	ITTGGPITY		TTTGGAITY	ITTGAPITY	ITTGGAITY	ITTGGPITY	ITTGGAITY	ITTGGAITY	ITTGGAITY	ITTGGPITY	ITTGGPITY
	1288	GSPITYSTY	GAPITYSTY	GSPITYSTY	GSPITYSTY	GSPITYSTY	GAAITYSTY	GEAITYSTY			GESVTYSTY	GESITYSTY		GESITYSTY		GESITYSTY	GAKLTYSTY	GAKLTYSTY	GAKLTYSTY	GAKLTYSTY	GAKLTYSTY	GAPITYSTY	GAPITYSTY	GAPITYSTY	GAPITYSTY	GAPITYSTY	GASITYSTY	GAPLTYSTY	GAPITYSTY	GAPITYSTY	GAPITYSTY	GAAITYSTY	GAPITYSTY	GAPITYSTY	GAPITYSTY	GAAITYSTY	GGAITYSTY				GGAITYSTY	GAPITYSTY	GGAITYSTY		GGAITYSTY	GGAITYSTY	GGAITYSTY
	1291	ITYSTYGKF	ITYSTYGKF	GSPITYSTY	ITYSTYGKF	ITYSTYGKF	ITYSTYGKF	ITYSTYGKF	ITYSTYGKF	ITYSTYGKF	VTYSTYGKF	ITYSTYGKF	ITYSTYGKF	ITYSTYGKF	ITYSTYGKF	ITYSTYGKF	LTYSTYGKF	LTYSTYGKF	LTYSTYGKF	LTYSTYGKF	LTYSTYGKF	ITYSTYGKF	ITYSTYGKF	ITYSTYGKF	ITYSTYGKF	ITYSTYGKF	ITYSTYGKF	LTYSTYGKF	ITYSTYGKF	ITYSTYGKF	ITYSTYRKF	ITYSTYGKF	ITYSTYGKF	ITYSTYGKF	ITYSTYGKF	ITYSTYGKF	ITYSTYGKF	VTYSTYGKF	ITYSTYGKF		ITYSTYGKF	ITYSTYGKF	ITYSTYGKF	ITYSTYGKF	ITYSTYGKF	ITYSTYGKF	ITYSTYGKF	ITYSTYGKF	ITYSTYGKF
	1318																																							TVLGIGTVL
	1325																						GSPITYSTY										TVLGIGTVL				TVLGIGTVL	TVLGIGTVL	TVLGIGTVL		TVLGIGTVL	TVLGIGTVL	TVSGIGTVL		TVLGIGTVL		TVLGIGTVL	TVLGIGTVL
	1367	LSTTGEIPF	LSNTGEIPF	LSAEGEIPF	LTNDGEIPF	LTNEGEIPF	LSTTGEIPF	LGQEGEIPF	LGHEGEIPF	LGHEGEIPF	LGHEGEIPF	LGHEGEIPF	LGHEGEIPF	LGNEGEIPF	LGHEGEIPF	LGHEGEIPF	LGSEGEIPF	LTSDGEIPF	LTNDGEIPF	LTNDGEIPF	LTGEGEIPF
	1368	STTGEIPFY					STTGEIPFY	GQEGEIPFY
	1369																																							YGKGIPLEY
	1376			YGKAIPLNY				YGRAIPLSY	YGKAIPLAF									YGKALPLAM														YGRAIPLAL		YGRAIPLDY	YGRAIPLAL	YGRAIPLAL	YGKAIPLEY	YGKCIPLEF			YGKAIPLEY	YGKAIPLEY	YGKAVPLEY	YGKGIPLDF	YGKAIPLEY		YGKAIPLEF	YGRAIPLEY	YGRGIPLEY
	1383													EQIKGGRHL	SQLKGGRHL			AMIKGGRHL		AQLKGGRHL				AVIKGGRHL				AVIKGGRHL			TLIKGGRHL	ALIKGGRHL				ALIKGGRHL
	1402																																							TLGLNAVAF
	1403																																							LGLNAVAFY
	1407	LVALGINAV				LVALGVNAV
	1408
	1409	ALGINAVAY	GLGLNAVAY	GLGVNAVAF	SLGVNAVAY	ALGVNAVAY	GLGLNAVAY	GMGLNAVAY	GMGVNAVAF	GMGLNAVAY	GMGLNAVAF	GMGLNAVAY	GMGLNAVAY	GLGLNAVAY	SLGVNAVAY	GMGLNAVAY	GMGLNAVAY	GMGVNAVAF	GMGVNAVAF	AMGLNAVAF	SLGVNAVAF	SLGLNAVAY	SLGLNAVAY	ALGLNAVAY	SLGLNAVAY	SLGLNAVAY	SLGVNAVAF	SLGLNAVAY	SLGLNAVAY	SLGLNAVAY	AQGVNAVAY	ALGLNAVAY	SLGLNAVAY	SLGLNAVAY	GLGLNAVAY	SQGVNAVAY	SLGLNAVAF	SLGLNAVAF	TLGLNAVAF		TMGLNAVAF	TLGLNAVAF	SLGLNAVAF	TLGINAVAF	SLGLNAVAF	AMGLNAVAF	SLGLNAVAF	VLGVNAVAF	SLGLNAVAF
	1410	LGINAVAYY	LGLNAVAYY	LGVNAVAFY	LGVNAVAYY	LGVNAVAYY	LGLNAVAYY	MGLNAVAYY	MGVNAVAYY	MGLNAVAYY	MGLNAVAFY	MGLNAVAYY	MGLNAVAYY	LGLNAVAYY	LGVNAVAYY	MGLNAVAYY	MGLNAVAYY	MGVNAVAFY	MGVNAVAFY	MGLNAVAFY	LGVNAVAFY	LGLNAVAYY	LGLNAVAYY	LGLNAVAYY	LGLNAVAYY	LGLNAVAYY	LGVNAVAFY	LGLNAVAYY	LGLNAVAYY	LGLNAVAYY	QGVNAVAYY	LGLNAVAYY	LGLNAVAYY	LGLNAVAYY	LGLNAVAYY	QGVNAVAYY	LGLNAVAFY	LGLNAVAFY	LGLNAVAFY		MGLNAVAFY	LGLNAVAFY	LGLNAVAFY	LGINAVAFY	LGLNAVAFY	MGLNAVAFY	LGLNAVAFY	LGVNAVAFY	LGLNAVAFY
	1433																																							LMTGYTGDF
	1436																				ATDALITGY
	1440	LMTGFTGDF	LMTGFTGDF	LMTGYTGDF	LMTGFTGDF	LMTGYTGDF	LMTGYTGDF	LMTGYTGDF	LMTGYTGDF	LMTGYTGDF	LMTGYTGDF	LMTGYTGDF	LMTGYTGDF	LMTGYTGDF	LMTGFSGNF	LMTGFTGDF	LMTGFTGDF	LMTGFTGDF	LMTGFTGDF	LMTGFTGDF	LITGYTGDF	LMTGFTGDF	LMTGFTGDF	LMTGYTGDF	LMTGYTGDF	LMTGFTGDF	LMTGYTGDF	LMTGFTGDF	LMTGFTGDF	LMTGYTGDF	LMTGFTGDF	LMTGYTGDF	LMTGFTGDF	LMTGFTGDF	LMTGFTGDF	LMTGFTGDF	LMTGYTGDF	LMTGYTGDF	LMTGYTGDF		LMTGYTGDF	LMTGYTGDF	LMTGYTGDF	LMTGYTGNF	LMTGYTGDF	LMTGYTGDF	LMTGYTGDF	LMTGYTGDF	LMTGYTGDF
	1456																VAVEQYVDF	VAVEQYVDF	VAVEQYVDF	VAVEQYVDF	VAVEQYVDF							TSVVQTVDF					TSVVQTVDF	VSVVQNIDF							VSVTQVVDF				VSVTQVVDF	VSVTQIVDF	VSVTQIVDF
	1464																											RGKLGIYRF						FSLDPTFSL
	1486																		TGRGRTGIY																					RGKPGIYRY
	1491		TGRGRRGIY	TGRGKHGIY	TGRGRHGIY	TGRGRHGVY	TGRGRQGIY	TGRGRLGIY	TGRGRLGIY		TGRGRSGTY	TGRGRHGIY	TGRGRLGIY	TGRGRLGIY	TGRGRLGIY	TGRGRLGIY	TGRGRLGTY	TGRGRQGTY		TGRGRQGIY	TGRGKSGTY	TGRGRLGIY	TGRGRLGIY	TGRGRLGIY	TGRGRLGIY	TGRGRLGIY	TGRGKLGTY		TGRGRLGIY	TGRGRLGIY	TGRGRLGVY	TGRGRLGVY	TGRGRLGIY		TGRGRLGTY	TGRGRHGIY	TGRGKPGVY	TGRGKPGVY	TGRGKPGVY		TGRGKPGVY	TGRGKPGVY	TGRGKHGVY	TGRGKHGVY	TGRGKHGEY	TGRGKHGVY	TGRGKHGEY	TGRGKPGVY	TGRGKPGVY
	1493	RGKPGIYRF	RGRRGIYRF	RGKHGIYRY	RGRHGIYRF	RGRHGVYRF	RGRQGIYRF	RGRLGIYRY	RGRLGIYRY	RGKLGIYRY	RGRSGTYRY	RGRHGIYRY	RGRLGIYRY	RGRLGIYRY	RGRLGIYRY	RGRLGIYRY	RGRLGTYRY	RGRQGTYRF	RGRTGIYRF	RGRQGIYRF	RGKSGTYRY	RGRLGIYRY	RGRLGIYRY	RGRLGIYRF	RGRLGIYRY	RGRLGIYRY	RGKLGTYRF		RGRLGIYRF	RGRLGIYRY	RGRLGVYRF	RGRLGVYRF	RGRLGIYRY	RGKLGIYRF	RGRLGTYRF	RGRHGIYRY	RGKPGVYRF	RGKPGVYRF	RGKPGVYRY		RGKPGVYRY	RGKPGVYRY	RGKHGVYRY	RGKHGVYRY	RGKHGEYRY	RGKHGVYMY	RGKHGEYRY	RGKPGVYRY	RGKPGVYRY
	1506																																							DSIVLCEAY
	1513
	1527																																							ETTVRLRAY
	1534	ETTVRLRAY	ETSVRLRAY	ETTVRLRAY	ETTVRLRAY	ETTVRLRAY	ETTVRLRAY	ETTVRLRAY	ETTVRLRAY	ETTVRLRAY	ETTVRLRAY	ETTVRLRAY	ETTVRLRAY	ETTVRLRAY	ETTVRLRAY	ETTVRLRAY	ETTVRLRAY	ETTVRLRAY	ETTVRLRAY	ETTVRLRAY	ETTVRLRAY				ETTARLRAY			ETTLRLRAY	ETTARLRAY				ETTARLRAY			ETTVRLRAY	ETTVRLRAY	ETTVRLRAY	ETTVRLRAY		ETTVRLRAY	ETTVRLRAY	ETTVRLRAY	ETTVRLRAY	ETTVRLRAY	ETTVRLRAY	ETTVRLRAY	ETTVRLRAY	ETTVRLRAY
	1535							TTVRLRAYF	TTVRLRAYF	TTVRLRAYF	TTVRLRAYF		TTVRLRAYF		TTVRLRAYF	TTVRLRAYF							TTIRLRAYF		TTARLRAYF		TTTRLRAYY		TTARLRAYF				TTARLRAYF		HLEFWESVF					YLNTPGLPV
	1542	YMNTPGLPV	YLNTPGLPV	YLNTPGLPV	YLNTPGLPV	YLNTPGLPV	YLNTPGLPV					YLNTPGLPV		YLNTPGLPV			YLSTPGLPV	YLSTPGLPV	YLSTPGLPV	YLSTPGLPV	YLSTPGLPV															YLNTPGLPV	YMNTPGLPV	YLNTPGLPV	YLNTPGLPV		YLNTPGLPV	YLNTPGLPV	YLNTPGLPV	YLNTPGLPV	YLNTPGLPV	YLNTPGLPV	YLNTPGLPV	YLNTPGLPV	YLNTPGLPV
	1547																		HLDFWESVF																					HLEFWEGVF
	1554	HLEFWEGVF	HLEFWESVF	HLEFWESVF	HLEFWEGVF	HLEFWEGVF	HLEFWEGVF	HLEFWEAVF	HLEFWEAVF	HLEFWEAVF	HLEFWEAVF	HLEFWEAVF	HLEFWEAVF	HLEFWEAVF	HLEFWEAVF	HLEFWEAVF	HLDFWESVF	HLDFWESVF			HLEFWEGVF	HLEFWESVF	HLEFWESVF	HLEFWESVF	HLEFWESVF	HLEFWESVF	HLEFWESVF	HLEFWESVF	HLEFWESVF	HLEFWESVF	HLEFWESVF	HLEFWESVF	HLEFWESVF	HLEFWESVF		HLEFWEGVF	HLEFWEGVF	HLEFWEGVF	HLEFWEGVF		HLEFWEGVF	HLEFWEAVF	HLEFWEGVF	HLEFWEGVF	HLEFWEGVF	HLEFWEGVF	HLEFWEGVF	HLEFWEGVF	HLEFWEGVF
	1557																				GLTHIDAHF															QTKQGGENF				GLTHIDAHF
	1564	GLTHIDAHF	GLTHIDAHF	GLTHIDAHF	GLTHIDAHF	GLTHIDAHF	GLTHIDAHF	GLTHIDAHF	GLTHIDAHF	GLTHIDAHF	GLTHIDAHF	GLTHIDAHF	GLTHIDAHF	GLTHIDAHF	GLTHIDAHF	GLTHIDAHF	GLTHIDAHF	GLTHIDAHF	GLTHIDAHF	GLTHIDAHF		GLTQIDGHF	GLTHIDGHF	GLTNIDAHF	GLTHIDAHF	GLTHIDAHF	GLVNIDGHF	GLTHIDGHF	GLTNIDGHF	GLVHIDGHF	GLTNIDAHF	GLTNIDGHF	GLTHIDAHF	GLVHIDGHF	GLTNIDAHF		GLTHIDAHF	GLTHIDAHF	GMTHIDAHF		GLTHIDAHF	GLTHIDAHF	GLTHIDAHF	GLTHIDAHF	GLTHIDAHF	GLTHIDAHF	GLTHIDAHF	GLTHIDAHF	GLTHIDAHF
	1570																																							KQGGENLAY
	1575	QTKQSGENF	QTKQAGDNF	QTKQSGENF	QTKQGGENF	QTKQGGENF	QTKQAGDNF	QTKQAGENF	QTKQGGDNF	QTKQAGENF	QTKQAGENF	QTKQAGENF	QTKQSGENF	QTKQAGENF	QTKQSGENF	QTKQAGDNF	QTKQQGLNF	QTKQQGLNF	QTKQQGLNF	QTKQQGLNF	QTKQQGLNF	QTKQSGENF	QTKQAGDNY	QTKQAGDNY	QVKQAGENY	QTKQSGENY	QTKQSGENF	QTKQQGENY	QAKQAGENY	QTKQAGENF	QTKQAGDNY	QTKQAGENY	QTKQAGDNF	QTKQAGENY	QTKQAGDNY		QTKQGGENF	QTKQGGENF	QTKQGGENF		KQSGENLSY	QTKQGGENF			QTKQSGENF	QTKQSGENF	QTKQGGENF	QTKQGGENF	QTKQGGENF
	1577	KQSGENFPY	KQAGDNFPY	KQSGENFPY	KQGGENFPY	KQGGENFPY	KQAGDNFPY	KQAGENFAY	KQGGDNFAY	KQAGENFPY	KQAGENFPY	KQAGENFPY	KQSGENFPY	KQAGENFPY	KQSGENFAY	KQAGDNFAY	KQQGLNFSY	KQQGLNFAY	KQQGLNFPY	KQQGLNFAY	KQQGLNFPY	KQSGENFPY	KQAGDNYPY	KQAGDNYPY	KQAGENYPY	KQSGENYPY	KQSGENFPY	KQQGENYPY	KQAGENYPY	KQAGENFPY	KQAGDNYPY	KQAGENYPY	KQAGDNFAY	KQAGENYPY	KQAGDNYPY	KQGGENFPY	KQGGENFAY	KQGGENFAY	KQGGENFAY			KQGGENFAY	KQAEENFAY	KQAGESLAY	KQSGENFAY	KQSGENFAY	KQGGENFAY	KQGGENFAY	KQGGENFAY
	1578																											QQGENYPYL												YLVAYQATV			ENFAYLVAY
	1581	ENFPYLVAY		ENFPYLVAY	ENFPYLVAY	ENFPYLVAY		ENFAYLVAY		ENFPYLVAY	ENFPYLVAY	ENFPYLVAY	ENFPYLVAY	ENFPYLVAY	ENFAYLVAY		LNFSYLTAY	LNFAYLVAY	LNFPYLVAY	LNFAYLVAY	LNFPYLTAY	ENFPYLVAY			ENYPYLVAY	ENYPYLVAY	ENFPYLVAY	ENYPYLIAY	ENYPYLVAY	ENFPYLVAY		ENYPYLVAY		ENYPYLVAY		ENFPYLVAY	ENFAYLVAY	ENFAYLVAY	ENFAYLVAY			ENFAYLVAY	YLVAYQATV	ESLAYLVAY	ENFAYLVAY	ENFAYLVAY	ENFAYLVAY	ENFAYLVAY	ENFAYLVAY
	1585	YLVAYQATV	YLVAYQATV	YLVAYQATV		YLVAYQATV		YLVAYQATV		YLVAYQATV	YLVAYQATV	YLVAYQATV	YLVAYQATV	YLVAYQATV	YLVAYQATV	YLVAYQATV		YLVAYQATV	YLVAYQATV	YLVAYQATV		YLVAYQATV	YLVAYQATV	YLVAYQATV	YLVAYQATV	YLVAYQATV	YLVAYQATV	YLIAYQATV	YLVAYQATV	YLVAYQATV	YLVAYQATV	YLVAYQATV	YLVAYQATV	YLVAYQATV	YLVAYQATV	YLVAYQATV	YLVAYQATV	YLVAYQATV	YLVAYQATV		YLVAYQATV	YLVAYQATV		YLVAYQATV	YLVAYQATV	YLVAYQATV	YLVAYQATV	YLVAYQATV	YLVAYQATV
	1592				YLVAYQATV																TVCARAAAL
	1611																																							LTGPTPLLY
	1617																						TLRGPTPLL				TLRGPTPLL																						MLVGPTPLL
	1618			LTGATPLLY				LVGPTPLLY	LTGPTPLLY	LVGPTPLLY	LVGPTPLLY	LTGPTPLLY	LVGPTPLLY	LTGPTPLLY				LQGPTPLLY															LQGATPLLY	LQGPTPLLY		LTGPTPLLY	LTGPTPLLY	LTGPTPLLY	LTGPTPLLY		LTGPTPLLY	LTGPTPLLY	LTGPTPLLY	LTGPTPLLY	LTGPTPLLY	LTGPTPLLY	LTGPTPLLY	LTGPTPLLY	LVGPTPLLY
	1624																																							VQNEITTTH
	1629																																							TTTHPITKY
	1631	VQNEVTLTH	VQNEVTLTH	VQNEITLTH	VQNEVTLTH	VQNEVTLTH	VQNDITLTH										VQNEICLTH	IQNDICTTH	IQNEVCTTH	VQNDVCTSH	VQNEICTTH	VQNEVTLTH	VQNEVVLTH	VQNEVTLTH	VQNEVTLTH	VQNEVTLTH	VQNEVTLTH	VQNEVTLTH	VQNEVTLTH	VQNEVTLTH	VQNEVTLTH	VQNEVTLTH	VQNEVTLTH	VQNEVTLTH	VQNEVTLTH	VQNEITLTH	VQNEIITTH	VQNEIVTTH	VQNEIITTH			VQNEVTPTH	VQNEVVTTH	VQNEICLTH	VQNEITTTH	VQNEITTTH	VQNDIITTH	VQNEITTTH	VQNEVTTTH
	1636	TLTHPVTKY	TLTHPITKY	TLTHPITKY	TLTHPVTKY	TLTHPITKY	TLTHPITKY	TLTHPVTKY	TLTHPVTKY	TLTHPVTKY	TLTHPVTKY	TLTHPVTKY	TLTHPVTKY	TLTHPITKY	TLTHPVTKY	TLTHPVTKY	IMACMSADL					TLTHPITKY	VLTHPITKY	TLTHPITKY	TLTHPVTKY	TLTHPVTKY	TLTHPITKY	TLTHPVTKY	TLTHPITKY	TLTHPITKY	TLTHPITKY	TLTHPITKY	TLTHPITKY	TLTHPITKY	TLTHPITKY	TLTHPITKY	ITTHPITKY	VTTHPITKY	ITTHPITKY		TTTHPITKY		VTTHPITKY		TTTHPVTKY	TTTHPITKY	ITTHPITKY	TTTHPITKY	TTTHPITKY
	1645		IMACMSADL	IMACMSADL														IMACMSADL	IMACMSADL			IMACMSADL	IMACMSADL	IMACMSADL	IMACMSADL	IMACMSADL	IMACMSADL	IMACMSADL	IMACMSADL	IMACMSADL	IMACMSADL	IMACMSADL	IMACMSADL	IMACMSADL	IMACMSADL	IMACMSADL						IMACMSADL
	total epitopes	8054
Verified	total epitopes	8054
[truncated: 5 more columns]

## Sheet: NS3 Conserved epitopes
s.no	Commom in all GT	NS3_ MHC Subtype	1a_Position	1a epitope Peptide seq	1a_COMB _<-E	1b	1b_Aff	1b_COMB <-E	1c	1c_COMB <-E	1e	1e_COMB <-E	1g	1g__COMB <-E	1l	1l_COMB <-E	2a	2a_COMB <-E	2b	2b_COMB <-E	2c	2c_COMB <-E	2f	2f_COMB <-E	2i	2i_COMB <-E	2j	2j_COMB <-E	2k	2k_COMB <-E	2l	2l_COMB <-E	2m	2m__COMB <-E	3a	3a__COMB <-E	3b	3b__COMB <-E	3g	3g__COMB <-E	3i	3i_COMB <-E	3k	3k_COMB <-E	4a	4a_COMB <-E	4d	4d_COMB <-E	4f
1	A1_1236	A1	1236	KSTKVPAAY	1.526	KSTKVPAAY	0.2905	1.526	KSTKVPAAY	1.526	KSTKVPAAY	1.526	KSTKVPAAY	1.526	KSTKVPSAY	1.7452	KSTKVPVAY	1.4109	KSTKVPAAY	1.5263	KSTKVPAAY	1.526	KSTKVPAAY	1.526	KSTKVPAAY	1.526	KSTKVPAAY	1.526	KSTKVPAAY	1.526	KSTKVPAAY	1.526	KSTKVPAAY	1.526	KSTKVPAAY	1.5147	KSTKVPAAY	1.5236	KSTKVPAAY	1.5236	KSTKVPAAY	1.5197	ESTKVPASY	1.3607	KSTKVPAAY	1.526	KSTKVPAAY	1.526	KSTKVPAAY
2	A1_1241	A1	1241	PAAYAAQGY	0.8184	PAAYAAQGY	0.152	0.8184	PAAYAAQGY	0.8184	PAAYAAQGY	0.8184	PAAYAAQGY	0.8184	PSAYAAQGY	1.75	PVAYAAQGY	0.8286	PAAYASQGY	0.8593	PAAYAAQGY	0.8184	PAAYAAQGY	0.8184	PAAYAAQGY	0.8184	PAAYAAQGY	0.8184	PAAYAAQGY	0.8184	PAAYAAQGY	0.8184	PAAYAAQGY	0.8184	PAAYVAQGY	0.8789	PAAYVAQGY	0.8851	PAAYVAQGY	0.8851	PAAYVAQGY	0.8663	PASYVAQGY	0.9376	PAAYAAQGY	0.8184	PAAYAAQGY	0.8184	PAAYAAQGY
3	A1_1520	A1	1520	CYDAGCAWY	0.9558	CYDAGCAWY	0.1577	0.956	CYDAGCAWY	0.9558	CYDAGCAWY	0.9558	CYDAGCAWY	0.9558	CYDAGCAWY	0.9558	CYDAGAAWY	1.2855	CYDAGAAWY	1.2855	CYDAGAAWY	1.2855	CYDAGAAWY	1.2855	CYDAGAAWY	1.2855	CYDAGLAWY	1.0319	CYDAGAAWY	1.2855	CYDAGLSWY	1.1473	CYDAGAAWY	1.2855	CYDAGCSWY	1.066	CYDAGCSWY	1.066	CYDAGCAWY	0.9559	CYDAGCAWY	0.9547	CYDAGCAWY	0.956	CYDAGCAWY	0.9558	CYDAGCAWY	0.9558	CYDAGCAWY
4	A2_1069	A2	1069	FLATCINGV	1.4414	FLATCVNGV	0.8868	1.3991	FLATCVNGV	1.3969	FLGTTVNGV	1.2155	FLATCVNGV	1.3804	FLATCVNGA	1.1772	FLGTSISGV	1.3597	FLGTSISGV	1.3597	FLGTSISGV	1.3755	FLGTTISGV	1.3491	FLGTTISGV	1.3513	FLGTSISGV	1.3755	FLGTTISGV	1.3352	FLGTCVSGV	1.3212	FLGTTISGV	1.3513	FLGTTVGGV	1.0417	FLGTTVGGV	1.0417	FLGTTVGGV	1.0417	FLGTTVGGV	1.0417	FLGTSVGGV	1.0904	FLGTAVNGV	1.2796	FLGTAINGV	1.3468	FLGTAVNGV
5	A2_1073	A2	1073	CINGVCWTV	0.8866	CVNGVCWTV	0.4109	0.7727	CVNGVCWTV	0.7715	TVNGVVWSV	0.9975	CVNGVLWSV	0.9256	CVNGACWTV	0.7632	SISGVLWTV	1.2102	SISGVLWTV	1.2102	SISGVLWTV	1.2101	TISGVLWTV	1.1172	TISGVLWTV	1.1172	SISGVLWTV	1.2101	TISGVLWTV	1.1169	CVSGVMWTV	0.8519	TISGVLWTV	1.1172	TVGGVMWTV	0.8449	TVGGVMWTV	0.8449	TVGGVMWTV	0.8449	TVGGVMWTV	0.8478	SVGGVMWTV	0.9318	AVNGVMWTV	1.0274	AINGVMWTV	1.1637	AVNGVMWTV
6	A2_1250	A2	1250	KVLVLNPSV	1.2154	KVLVLNPSV	0.702	1.2154	KVLVLNPSV	1.2154	KVLVLNPSV	1.2154	KVLVLNPSV	1.2154	KVLVLNPSV	1.2154	KVLVLNPSV	1.2154	KVLVLNPSV	1.2154	KVLVLNPSV	1.2154	KVLVLNPSV	1.2154	KVLVLNPSV	1.2154	KVLVLNPSV	1.2154	KVLVLNPSV	1.2154	KVLVLNPSV	1.2154	KVLVLNPSV	1.2154	NVLVLNPSV	1.0087	SVLVLNPSV	1.1142	SVLVLNPSV	1.1152	TVLVLNPSV	1.0421	TVLVLNPSV	1.0449	KVLVLNPSV	1.2154	KVLVLNPSV	1.2154	KVLVLNPSV
7	A2_1450	A2	1450	SVIDCNTCV	1.0814	SVIDCNTCV	0.6412	1.0814	SVIDCNTCV	1.0635	SVIDCNSCV	0.9639	SVIDCNTCV	1.0814	SVIDCNTCV	1.0814	SVIDCNVAV	1.0736	SVIDCNVAV	1.0494	SVIDCNVAV	1.0736	SVVDCNVAV	0.9943	SVVDCNVAV	0.9943	SVIDCNVAV	1.0736	SVIDCNVAV	1.0918	SVIDCNVAV	1.0918	SVIDCNVAV	1.0736	SVIDCNVAV	1.1039	SVIDCNVAV	1.1039	SVIDCNVAV	1.1039	SVIDCNVAV	1.1039	SVIDCNVAV	1.1039	SVIDCNTSV	1.1571	TVIDCNTSV	1.0817	SVIDCNTSV
8	A2_1464	A2	1464	FSLDPTFTI	1.015	FSLDPTFTI	0.5707	1.0148	FSLDPTFSI	1.0378	FSLDPTFTI	1.0116	FSLDPTFTI	1.0143	FSLDPTFTI	1.015	FSLDPTFTI	1.0128	FSLDPTFTI	1.0128	FSLDPTFTI	1.0128	FSLDPTFAI	0.9647	FSLDPTFTI	1.0141	FSLDPTFTI	1.0128	FSLDPTFTI	1.0148	FSLDPTFTI	1.0147	FSLDPTFTI	1.0128	FSLDPTFSI	1.0378	FSLDPTFSI	1.0379	FSLDPTFSI	1.0378	FSLDPTFSI	1.0378	FSLDPTFSI	1.0373	FSLDPTFSI	1.0374	FSLDPTFSI	1.0374	FSLDPTFSI
9	A3_1080	A3	1080	TVYHGAGTR	1.2508	TVYHGAGSK	0.7582	1.6074	TVYHGAGSR	1.3135	SVYHGAGTK	1.57	SVYHGAGTR	1.2251	TVYHGAGSR	1.3214	TVYHGAGNK	1.593	TVYHGAGNK	1.5986	TVFHGAGNK	1.5257	TVFHGAGNK	1.5297	TVFHGAGNK	1.5257	TVFHGAGNK	1.5257	TVYHGAGNK	1.5986	TVYHGAGSK	1.6074	TVFHGAGNK	1.5257	TVYHGAGSR	1.299	TVYHGAGSR	1.3002	TVYHGAGSR	1.295	TVYHGAGSR	1.299	TVYHGAGSR	1.3002	TVYHGAGSK	1.6071	TVYHGAGSK	1.6071	TVYHGAGSK
10	A3_1183	A3	1183	AVCTRGVAK	0.8186	AVCTRGVAK	0.3859	0.809	AVCTRGVAK	0.809	AVCTRGVAK	0.809	AVCTRGVAK	0.809	AVCTRGVAK	0.809	AVCSRGVAK	0.9099	AVCARGVAK	0.8816	AVCSRGVAK	0.9099	AVCSRGVAK	0.9099	AVCSRGVAK	0.9099	AVCSRGVAK	0.9091	AICTRGVAK	0.8478	AVCSRGVAK	0.8955	AVCSRGVAK	0.9099	AVCTRGVAK	0.8283	AVCTRGVAK	0.8283	AVCTRGVAK	0.83	AVCTRGVAK	0.8165	AVCTRGVAK	0.8283	AVCTRGVAK	0.809	AVCTRGVAK	0.809	AVCTRGVAK
11	A3_1390	A3	1390	HLIFCHSKK	1.6141	HLIFCHSKK	0.7646	1.6141	HLIFCHSKK	1.6141	HLIFCHSKK	1.6141	HLIFCHSKR	1.2899	HLIFCHSKK	1.6141	HLIFCHSKK	1.6144	HLIFCHSKK	1.6144	HLIFCHSKK	1.6148	HLIFCHSKK	1.6144	HLIFCHSKK	1.6144	HLIFCHSKK	1.6146	HLIFCHSKK	1.6141	HLIFCHSKK	1.6144	HLIFCHSKK	1.6144	HLIFCHSKK	1.6146	HLVFCHSKK	1.5729	HLVFCHSKK	1.5729	HLVFCHSKK	1.5729	HLIFCHSKK	1.6139	HLIFCHSKK	1.6139	HLIFCHSKK	1.6139	HLIFCHSKK
12	A3_1391	A3	1391	LIFCHSKKK	1.5019	LIFCHSKKK	0.7142	1.5019	LIFCHSKKK	1.5019	LIFCHSKKK	1.5019	LIFCHSKRK	1.4787	LIFCHSKKK	1.5019	LIFCHSKKK	1.5045	LIFCHSKKK	1.5045	LIFCHSKKK	1.5041	LIFCHSKKK	1.5045	LIFCHSKKK	1.5045	LIFCHSKKK	1.5116	LIFCHSKKK	1.5019	LIFCHSKKK	1.5045	LIFCHSKKK	1.5045	LIFCHSKKK	1.4922	LVFCHSKKK	1.4801	LVFCHSKKK	1.4801	LVFCHSKKK	1.4801	LIFCHSKKK	1.5052	LIFCHSKKK	1.5052	LIFCHSKKK	1.5052	LIFCHSKKK
13	A3_1411	A3	1411	GINAVAYYR	1.0653	GLNAVAYYR	0.5902	1.2772	GVNAVAFYR	1.2629	GVNAVAYYR	1.0608	GVNAVAYYR	1.0608	GLNAVAYYR	1.2772	GLNAVAYYR	1.2859	GVNAVAYYR	1.0602	GLNAVAYYR	1.2766	GLNAVAFYR	1.4789	GLNAVAYYR	1.2766	GLNAVAYYR	1.2766	GLNAVAYYR	1.2772	GVNAVAYYR	1.0608	GLNAVAYYR	1.2766	GLNAVAYYR	1.2766	GVNAVAFYR	1.2623	GVNAVAFYR	1.2728	GLNAVAFYR	1.4695	GVNAVAFYR	1.2629	GLNAVAYYR	1.2772	GLNAVAYYR	1.2772	GLNAVAYYR
14	A24_1061	A24	1061	IVSTAAQTF	1.1173	VVSTATQSF	0.3239	0.9652	IVSTATQTF	1.2134	ILSTATQTF	1.0581	IVSTANQTF	1.0639	IVSTATQTF	1.2133	VLSTVTQSF	1.0169	VLSSVTQSF	0.9174	VLSTVTQSF	1.0169	VLSTVTQTF	1.2102	VLSTITQSF	0.9644	VLSTVTQSF	1.0169	VLSTATQSF	0.8305	ILSTVTQTF	1.2468	VLSTVTQSF	1.0168	VLSTATQTF	1.0226	VLSTATQTF	1.0226	VLSTATQTF	1.0226	VLSTTTQTF	1.0982	VLSTSTQTF	1.0308	VLSTATQSF	0.8281	VLSTATQSF	0.8293	VLSTATQSF
15	A24_1243	A24	1243	AYAAQGYKV	1.1557	AYAAQGYKV	0.4685	1.1557	AYAAQGYKV	1.1557	AYAAQGYKV	1.1557	AYAAQGYKV	1.1557	AYAAQGYKV	1.1507	AYAAQGYKV	1.1504	AYASQGYKV	1.2484	AYAAQGYKV	1.1557	AYAAQGYKV	1.1557	AYAAQGYKV	1.1557	AYAAQGYKV	1.1557	AYAAQGYKV	1.1557	AYAAQGYKV	1.1557	AYAAQGYKV	1.1557	AYVAQGYNV	0.9842	AYVAQGYSV	1.0722	AYVAQGYSV	1.0722	AYVAQGYTV	1.1826	SYVAQGYTV	1.2658	AYAAQGYKV	1.1557	AYAAQGYKV	1.1557	AYAAQGYKV
16	A24_1266	A24	1266	AYMSKAHGI	1.3666	AYMSKAHGV	0.3591	0.8973	AYMSKAHGI	1.3648	AYMSKAHGI	1.3666	AYMSKAHGI	1.3666	AYMSKAYGI	1.5094	AYLSKAHGI	1.3195	AYMSKAHGI	1.364	AYMSKAHGI	1.364	AYMAKAYGI	1.4248	AYMSKAHGI	1.364	AYMSKAHGI	1.364	AYMSKAHGI	1.364	AYMSKAHGI	1.3646	AYMSKAHGI	1.362	SFMSRAYGI	1.1663	TYMSKAYGI	1.6026	MYMSKAYGI	1.5232	MYMSKAYGI	1.5189	RFMSHAYGI	1.2495	AYMSKAYGI	1.5302	AYMSKAHGI	1.3888	AYMSKAHGI
17	A24_1291	A24	1291	ITYSTYGKF	0.9718	ITYSTYGKF	0.3305	0.9718	ITYSTYGKF	0.9718	ITYSTYGKF	0.9718	ITYSTYGKF	0.9718	ITYSTYGKF	0.99	ITYSTYGKF	0.9858	ITYSTYGKF	0.9737	ITYSTYGKF	0.9867	VTYSTYGKF	0.9674	ITYSTYGKF	0.9817	ITYSTYGKF	0.9817	ITYSTYGKF	0.9817	ITYSTYGKF	0.9867	ITYSTYGKF	0.9808	LTYSTYGKF	0.7877	LTYSTYGKF	0.7877	LTYSTYGKF	0.7877	LTYSTYGKF	0.7877	LTYSTYGKF	0.7877	ITYSTYGKF	0.9718	ITYSTYGKF	0.9708	ITYSTYGKF
18	A24_1292	A24	1292	TYSTYGKFL	1.2762	TYSTYGKFL	0.5066	1.2762	TYSTYGKFL	1.2762	TYSTYGKFL	1.2762	TYSTYGKFL	1.2762	TYSTYGKFL	1.2658	TYSTYGKFL	1.2713	TYSTYGKFL	1.2696	TYSTYGKFL	1.2762	TYSTYGKFL	1.2781	TYSTYGKFL	1.2762	TYSTYGKFL	1.2762	TYSTYGKFL	1.2762	TYSTYGKFL	1.2762	TYSTYGKFL	1.2713	TYSTYGKFL	1.2782	TYSTYGKFL	1.2782	TYSTYGKFL	1.2782	TYSTYGKFL	1.2782	TYSTYGKFL	1.2782	TYSTYGKFL	1.2762	TYSTYGKFL	1.2713	TYSTYGKFL
19	A26_1534	A26	1534	ETTVRLRAY	1.8705	ETSVRLRAY	0.5658	1.7986	ETTVRLRAY	1.8691	ETTVRLRAY	1.8691	ETTVRLRAY	1.8691	ETTVRLRAY	1.8691	ETTVRLRAY	1.8707	ETTVRLRAY	1.8707	ETTVRLRAY	1.8707	ETTVRLRAY	1.8707	ETTVRLRAY	1.8691	ETTVRLRAY	1.8707	ETTVRLRAY	1.8691	ETTVRLRAY	1.8615	ETTVRLRAY	1.8707	ETTVRLRAY	1.8711	ETTVRLRAY	1.8711	ETTVRLRAY	1.8661	ETTVRLRAY	1.8711	ETTVRLRAY	1.8661	ETTTRLRAY	2.2377	ETTIRLRAY	1.9783	ETTTRLRAY
20	B7_1244	B7	1244	YAAQGYKVL	1.2796	YAAQGYKVL	0.3219	1.2796	YAAQGYKVL	1.2796	YAAQGYKVL	1.2796	YAAQGYKVL	1.2796	YAAQGYKVL	1.2796	YAAQGYKVL	1.2796	YASQGYKVL	1.191	YAAQGYKVL	1.2796	YAAQGYKVL	1.2796	YAAQGYKVL	1.2796	YAAQGYKVL	1.2796	YAAQGYKVL	1.2796	YAAQGYKVL	1.2796	YAAQGYKVL	1.2796	YVAQGYNVL	1.0563	YVAQGYSVL	1.1536	YVAQGYSVL	1.1536	YVAQGYTVL	1.1772	YVAQGYTVL	1.1722	YAAQGYKVL	1.2796	YAAQGYKVL	1.2796	YAAQGYKVL
21	B7_1416	B7	1416	YYRGLDVSV	0.8274	YYRGLDVSV	0.1927	0.8274	FYRGLDVSV	0.8061	YYRGLDVSV	0.8339	YYRGLDVSV	0.8274	YYRGLDVSV	0.8319	YYRGLDVSI	0.871	YYRGLDVSV	0.8319	YYRGLDVSV	0.8319	FYRGLDVSI	0.8656	YYRGLDVSV	0.8319	YYRGLDVSV	0.8319	YYRGLDVSV	0.8319	YYRGLDVSV	0.8219	YYRGLDVSV	0.831	YYRGLDVSV	0.8148	FYRGLDVSV	0.8219	FYRGLDVSI	0.8559	FYRGLDVSV	0.8001	FYRGLDVSV	0.829	YYRGLDVSV	0.8274	YYRGLDVSV	0.8084	YYRGLDVSV
22	B27_1487	B27	1487	RRGRTGRGK	1.5458	RRGRTGRGR	0.5036	1.4339	RRGRTGRGK	1.5553	RRGRTGRGR	1.4362	RRGRTGRGR	1.4433	RRGRTGRGR	1.4373	RRGRTGRGR	1.4339	RRGRTGRGR	1.4339	RRGRTGRGK	1.5505	RRGRTGRGR	1.4501	RRGRTGRGR	1.4359	RRGRTGRGR	1.4339	RRGRTGRGR	1.4321	RRGRTGRGR	1.4339	RRGRTGRGR	1.4339	RRGRTGRGR	1.4386	RRGRTGRGR	1.4554	RRGRTGRGR	1.4318	RRGRTGRGR	1.4362	RRGRTGRGK	1.5958	RRGRTGRGR	1.4321	RRGRTGRGR	1.4321	RRGRTGRGR
23	B27-1577	B27	1577	KQSGENFPY	1.2292	KQAGDNFPY	0.4006	1.3591	KQSGENFPY	1.2292	KQGGENFPY	1.1337	KQGGENFPY	1.1337	KQAGDNFPY	1.3627	KQAGENFAY	1.3082	KQGGDNFAY	1.0001	KQAGENFPY	1.4027	KQAGENFPY	1.4027	KQAGENFPY	1.4027	KQSGENFPY	1.2292	KQAGENFPY	1.4027	KQSGENFAY	1.1188	KQAGDNFAY	1.2648	KQQGLNFSY	1.6037	KQQGLNFAY	1.5148	KQQGLNFPY	1.5864	KQQGLNFAY	1.5148	KQQGLNFPY	1.5915	KQSGENFPY	1.2292	KQAGDNYPY	1.4736	KQAGDNYPY
24	B39_1144	B39	1144	RRGDSRGSL	1.0824	RRGDSRGSL	0.2723	1.0814	RRGDNRGSL	1.0867	RRGDNRGAL	1.2841	RRGDSRGAL	1.2855	RRGDSRGAL	1.3138	RRGDKRGAL	0.9666	RKDDRRGAL	1.1725	RRGDRRGAL	0.9655	RRGDRRGAL	0.9655	RRGDRRAAL	1.5176	RRGDRRGAL	0.9668	RRGDRRGAL	0.9668	RRGDRRGAL	0.9655	RRGDRRGAL	0.9655	RRGDSTASL	1.7387	RRGDSTASL	1.7387	RRGDSTASL	1.7387	RRGDSTASL	1.7386	RRGDSTASL	1.7387	RRGDTRGAL	1.2815	RRGDTRGAL	1.2815	RRGDTRGAL
25	B39_1244	B39	1244	YAAQGYKVL	1.956	YAAQGYKVL	0.5547	1.956	YAAQGYKVL	1.956	YAAQGYKVL	1.956	YAAQGYKVL	1.956	YAAQGYKVL	1.956	YAAQGYKVL	1.956	YASQGYKVL	1.7296	YAAQGYKVL	1.956	YAAQGYKVL	1.956	YAAQGYKVL	1.956	YAAQGYKVL	1.956	YAAQGYKVL	1.956	YAAQGYKVL	1.956	YAAQGYKVL	1.956	YVAQGYNVL	2.2332	YVAQGYSVL	2.0048	YVAQGYSVL	2.0048	YVAQGYTVL	2.0455	YVAQGYTVL	2.0405	YAAQGYKVL	1.956	YAAQGYKVL	1.956	YAAQGYKVL
26	B39_1246	B39	1246	AQGYKVLVL	1.0577	AQGYKVLVL	0.2839	1.0577	AQGYKVLVL	1.0577	AQGYKVLVL	1.0577	AQGYKVLVL	1.0577	AQGYKVLVL	1.0577	AQGYKVLVL	1.0577	SQGYKVLVL	1.295	AQGYKVLVL	1.0577	AQGYKVLVL	1.0577	AQGYKVLVL	1.0577	AQGYKVLVL	1.0577	AQGYKVLVL	1.0577	AQGYKVLVL	1.0577	AQGYKVLVL	1.0577	AQGYNVLVL	1.4197	AQGYSVLVL	1.4059	AQGYSVLVL	1.4031	AQGYTVLVL	1.3974	AQGYTVLVL	1.3974	AQGYKVLVL	1.0577	AQGYKVLVL	1.0577	AQGYKVLVL
27	B39_1418	B39	1418	YRGLDVSVI	1.0387	YRGLDVSVI	0.2777	1.0387	YRGLDVSVI	1.027	YRGLDVSVI	1.0414	YRGLDVSVI	1.0387	YRGLDVSVI	1.0193	YRGLDVSII	0.7958	YRGLDVSVI	1.0193	YRGLDVSVI	1.0193	YRGLDVSII	0.789	YRGLDVSVI	1.0193	YRGLDVSVI	1.0193	YRGLDVSVI	1.0193	YRGLDVSVI	1.0312	YRGLDVSVI	1.022	YRGLDVSVI	1.0296	YRGLDVSVI	1.036	YRGLDVSII	0.8211	YRGLDVSVI	1.0242	YRGLDVSVI	1.0166	YRGLDVSVI	1.0387	YRGLDVSVI	1.0427	YRGLDVSVI
28	B39_1531	B39	1531	TPAETTVRL	1.3931	TPAETSVRL	0.3392	1.2675	TPAETTVRL	1.3932	TPAETTVRL	1.3932	TPAETTVRL	1.3932	TPAETTVRL	1.3932	TPAETTVRL	1.3929	TPAETTVRL	1.3929	TPAETTVRL	1.3929	TPAETTVRL	1.3929	TPAETTVRL	1.3932	TPAETTVRL	1.3929	TPAETTVRL	1.3932	TPGETTVRL	0.9211	TPAETTVRL	1.3929	QPAETTVRL	1.1798	QPAETTVRL	1.1798	APSETTVRL	0.8782	TPAETTVRL	1.3932	TPSETTVRL	1.1356	TPAETTTRL	1.1585	TPAETTIRL	1.2418	TPAETTTRL
29	B58_1061	B58	1061	IVSTAAQTF	1.5154	VVSTATQSF	0.3441	1.0511	IVSTATQTF	1.4366	ILSTATQTF	1.3114	IVSTANQTF	1.3484	IVSTATQTF	1.4365	VLSTVTQSF	0.9616	VLSSVTQSF	1.0728	VLSTVTQSF	0.9616	VLSTVTQTF	1.0943	VLSTITQSF	0.8814	VLSTVTQSF	0.9616	VLSTATQSF	0.9475	ILSTVTQTF	1.3329	VLSTVTQSF	0.9615	VLSTATQTF	1.0742	VLSTATQTF	1.0742	VLSTATQTF	1.0742	VLSTTTQTF	0.9552	VLSTSTQTF	0.9919	VLSTATQSF	0.9451	VLSTATQSF	0.9463	VLSTATQSF
30	B58_1187	B58	1187	RGVAKAVDF	0.7816	RGVAKAVDF	0.2786	0.7781	RGVAKAVDF	0.7796	RGVAKAVDF	0.7853	RGVAKAVDF	0.7796	RGVAKAVDF	0.7764	RGVAKSIDF	0.8179	RGVAKSIDF	0.8244	RGVAKSIDF	0.8168	RGVAKSIDF	0.8194	RGVAKSIDF	0.8194	RGVAKSIDF	0.7952	RGVAKAIDF	0.7696	RGVAKAIDF	0.7688	RGVAKSIDF	0.8168	RGVAKALQF	1.3258	RGVAKALQF	1.3258	RGVAKSLQF	1.3396	RGVAKALQF	1.33	RGVAKALQF	1.3295	RGVAKAVDF	0.7796	RGVAKAVDF	0.7796	RGVAKAVDF
31	B58_1236	B58	1236	KSTKVPAAY	1.6574	KSTKVPAAY	0.6056	1.6574	KSTKVPAAY	1.6574	KSTKVPAAY	1.6574	KSTKVPAAY	1.6574	KSTKVPSAY	1.5454	KSTKVPVAY	1.7146	KSTKVPAAY	1.6577	KSTKVPAAY	1.6574	KSTKVPAAY	1.6574	KSTKVPAAY	1.6574	KSTKVPAAY	1.6574	KSTKVPAAY	1.6574	KSTKVPAAY	1.6574	KSTKVPAAY	1.6574	KSTKVPAAY	1.6462	KSTKVPAAY	1.655	KSTKVPAAY	1.655	KSTKVPAAY	1.6511	ESTKVPASY	0.7554	KSTKVPAAY	1.6574	KSTKVPAAY	1.6574	KSTKVPAAY
32	B58_1291	B58	1291	ITYSTYGKF	1.5511	ITYSTYGKF	0.5693	1.5511	ITYSTYGKF	1.5511	ITYSTYGKF	1.5511	ITYSTYGKF	1.5511	ITYSTYGKF	1.5693	ITYSTYGKF	1.5651	ITYSTYGKF	1.553	ITYSTYGKF	1.566	VTYSTYGKF	1.3238	ITYSTYGKF	1.561	ITYSTYGKF	1.561	ITYSTYGKF	1.561	ITYSTYGKF	1.566	ITYSTYGKF	1.5601	LTYSTYGKF	1.3937	LTYSTYGKF	1.3937	LTYSTYGKF	1.3937	LTYSTYGKF	1.3937	LTYSTYGKF	1.3937	ITYSTYGKF	1.5511	ITYSTYGKF	1.5501	ITYSTYGKF
33	B62_1061	B62	1061	IVSTAAQTF	1.2337	VVSTATQSF	0.5247	1.3171	IVSTATQTF	1.281	ILSTATQTF	1.2978	IVSTANQTF	1.252	IVSTATQTF	1.2809	VLSTVTQSF	1.3453	VLSSVTQSF	1.3313	VLSTVTQSF	1.3453	VLSTVTQTF	1.2822	VLSTITQSF	1.3406	VLSTVTQSF	1.3453	VLSTATQSF	1.3389	ILSTVTQTF	1.3072	VLSTVTQSF	1.3452	VLSTATQTF	1.2741	VLSTATQTF	1.2741	VLSTATQTF	1.2741	VLSTTTQTF	1.3387	VLSTSTQTF	1.3305	VLSTATQSF	1.3365	VLSTATQSF	1.3377	VLSTATQSF
34	B62_1246	B62	1246	AQGYKVLVL	0.8848	AQGYKVLVL	0.3708	0.8848	AQGYKVLVL	0.8848	AQGYKVLVL	0.8848	AQGYKVLVL	0.8848	AQGYKVLVL	0.8848	AQGYKVLVL	0.8848	SQGYKVLVL	0.91	AQGYKVLVL	0.8848	AQGYKVLVL	0.8848	AQGYKVLVL	0.8848	AQGYKVLVL	0.8848	AQGYKVLVL	0.8848	AQGYKVLVL	0.8848	AQGYKVLVL	0.8848	AQGYNVLVL	0.9343	AQGYSVLVL	1.0113	AQGYSVLVL	1.0085	AQGYTVLVL	1.0013	AQGYTVLVL	1.0013	AQGYKVLVL	0.8848	AQGYKVLVL	0.8848	AQGYKVLVL
35	B62_1285	B62	1285	ITTGSPITY	1.1023	ITTGAPITY	0.3715	1.0285	ITTGSPITY	1.1023	ITTGSPITY	1.1023	ITTGSPITY	1.1023	VTTGAAITY	1.1478	VTTGEAITY	1.1221	VTTGDPITY	0.911	VTTGDAITY	1.103	VTTGESVTY	1.1801	VTTGESITY	1.1847	VTTGDPITY	1.1648	ITTGESITY	1.2363	ITTGDAITY	1.1671	VTTGESITY	1.1847	VTTGAKLTY	0.9478	ITTGAKLTY	1.0178	ITTGAKLTY	1.0178	VTTGAKLTY	0.9478	ITTGAKLTY	1.0178	ITTGAPITY	1.0285	ITTGAPITY	1.0285	ISTGAPITY
36	B62_1291	B62	1291	ITYSTYGKF	0.9141	ITYSTYGKF	0.3254	0.9141	GSPITYSTY	0.9141	ITYSTYGKF	0.9141	ITYSTYGKF	0.9141	ITYSTYGKF	0.9324	ITYSTYGKF	0.9281	ITYSTYGKF	0.9161	ITYSTYGKF	0.929	VTYSTYGKF	0.8552	ITYSTYGKF	0.924	ITYSTYGKF	0.924	ITYSTYGKF	0.924	ITYSTYGKF	0.929	ITYSTYGKF	0.9231	LTYSTYGKF	0.8718	LTYSTYGKF	0.8718	LTYSTYGKF	0.8718	LTYSTYGKF	0.8718	LTYSTYGKF	0.8718	ITYSTYGKF	0.9141	ITYSTYGKF	0.9132	ITYSTYGKF
37	B62_1409	B62	1409	ALGINAVAY	1.1953	GLGLNAVAY	0.433	1.1363	GLGVNAVAF	1.0768	SLGVNAVAY	1.2474	ALGVNAVAY	1.2492	GLGLNAVAY	1.1341	GMGLNAVAY	1.3325	GMGVNAVAF	1.3486	GMGLNAVAY	1.333	GMGLNAVAF	1.2678	GMGLNAVAY	1.333	GMGLNAVAY	1.333	GLGLNAVAY	1.1402	SLGVNAVAY	1.2535	GMGLNAVAY	1.333	GMGLNAVAY	1.333	GMGVNAVAF	1.2813	GMGVNAVAF	1.2811	AMGLNAVAF	1.3265	SLGVNAVAF	1.1623	SLGLNAVAY	1.2201	SLGLNAVAY	1.2223	ALGLNAVAY
38	B62_1440	B62	1440	LMTGFTGDF	1.3471	LMTGFTGDF	0.5384	1.3471	LMTGYTGDF	1.2875	LMTGFTGDF	1.3486	LMTGYTGDF	1.2875	LMTGYTGDF	1.2875	LMTGYTGDF	1.2901	LMTGYTGDF	1.2901	LMTGYTGDF	1.2901	LMTGYTGDF	1.2901	LMTGYTGDF	1.2901	LMTGYTGDF	1.2901	LMTGYTGDF	1.2901	LMTGFSGNF	1.3595	LMTGFTGDF	1.3488	LMTGFTGDF	1.3488	LMTGFTGDF	1.3488	LMTGFTGDF	1.3488	LMTGFTGDF	1.3488	LITGYTGDF	0.8066	LMTGFTGDF	1.3471	LMTGFTGDF	1.3463	LMTGYTGDF
39	B62_1493	B62	1493	RGKPGIYRF	0.9143	RGRRGIYRF	0.3061	0.8772	RGKHGIYRY	0.9709	RGRHGIYRF	0.8911	RGRHGVYRF	0.8667	RGRQGIYRF	0.9011	RGRLGIYRY	0.9436	RGRLGIYRY	0.9442	RGKLGIYRY	0.9209	RGRSGTYRY	0.9134	RGRHGIYRY	0.9943	RGRLGIYRY	0.944	RGRLGIYRY	0.944	RGRLGIYRY	0.944	RGRLGIYRY	0.944	RGRLGTYRY	0.9901	RGRQGTYRF	0.9399	RGRTGIYRF	0.8077	RGRQGIYRF	0.9009	RGKSGTYRY	0.893	RGRLGIYRY	0.9445	RGRLGIYRY	0.9445	RGRLGIYRF
	In NS3 total 39 common epitopes in all GT
[truncated: 61 more columns]

## Sheet: NS3 Unique epitopes
NS3								NS3
Protein	MHC-I	Position	Genotype	Peptide	C.Score	Total epitopes		Table:1B
NS3	A1	1123	1a/b/6a/b	CTCGSSDLY	2.8888	1		MHC-I	Position	V1	V2	V3	V4	V5	V6	V7	V8	V9	V10	V11	V12	V13	V14	V15
NS3	A1	1123	6p	CTCGSSDVY	2.2911	2		A1	1123	4	1	1	1	1	3	10	8	6	1	1	1	1	-	-
NS3	A1	1123	4p	CACGASDLY	1.5371	3		A1	1172	1	1	1	-	-	-	-	-	-	-	-	-		-	-
NS3	A1	1123	3a	CACGSADLY	1.5938	4		A1	1288	4	3	13	1	1	-	-	-	-	-	-	-	-	-	-
NS3	A1	1123	6n	CACGSSDLY	1.6111	5		A1	1368	3	1	1	1	2	18	7	1	3	-	-	-	-	-	-
NS3	A1	1123	6h/i/l	CSCGSSDLY	2.6378	6		A1	1535	1	1	-	-	-	-	-	-	-	-	-		-	-	-
NS3	A1	1123	4g/k/l/m/n/o/q/r/s/v	CTCGASDLF	0.9734	7		A1	1575	1	4	2	1	1	-	-	-	-	-	-	-	-	-	-
NS3	A1	1123	1c/6d/f/g/o/r/u/v	CTCGASDLY	2.8725	8		A1	1618	1	2	1	2	2	18	6	-	-	-		-	-	-	-
NS3	A1	1123	2b/c/f/i/j/k	CTCGAVDLY	2.8134	9		A3	1262	29	1	2	1	1	1	1	1	1	2	1	1	1	1	1
NS3	A1	1123	6t	CTCGGCDLY	2.0444	10		A26	1368	3	3	2	18	7	1	1	1	1	-	-	-	-	-	-
NS3	A1	1123	5a	CTCGSADLY	2.8199	11		A26	1383	3	2	1	1	2	3	1	1	-	-	-	-	-	-	-
NS3	A1	1123	4d	CTCGSSDLF	1.0263	12		A26	1513	14	1	1	4	2	1	1	1	10	1	1	7	2	-	-
NS3	A1	1123	6k	CTCGTSDLY	2.8063	13		A26	1606	1	1	1	-	-	-	-	-	-	-	-	-	-	-	-
								B7	1376	2	1	1	1	1	2	1	2	1	1	1	1	2	2	1
NS3	A1	1172	6d	PSDHVVGLF	1.9416	14		B7	1404	4	1	1	1	1	1	1	-	-	-	-	-	-	-	-
NS3	A1	1172	6t	SSGHVVGLF	0.9027	15		B39	1032	1	2	3	1	-	-	-	-	-	-	-	-	-	-	-
NS3	A1	1172	6u	SSGHAVGLF	0.8366	16		B39	1202	1	1	1	1	1	1	2	1	1	1	-	-	-	-	-
								B58	1367	3	1	1	1	3	1	1	1	-	-	-	-	-	-
NS3	A1	1288	1a/c/e/g	GSPITYSTY	1.8013	17		B58	1519	1	1	11	1	1	1	2	2	-	-	-	-	-	-	-
NS3	A1	1288	1l/4q/5a	GAAITYSTY	1.6834	18		B58	1629	1	1	-	-	-	-	-	-	-	-	-		-	-	-
	A1	1288	1b/4a/d/f/g/k/n/o/p/r/s/v/g	GAPITYSTY	0.9215	19
	A1	1288	4m	GAPLTYSTY	0.8526	20
	A1	1288	4l	GASITYSTY	1.7471	21
	A1	1368	1a/l/t	STTGEIPFY	2.142	22
	A1	1368	2a	GQEGEIPFY	0.8098	23
	A1	1368	3a	GSEGEIPFY	2.2171	24
	A1	1368	5a	PSEGEIPFY	1.94	25
	A1	1368	6d/k	PSTGEVPFY	1.2047	26
	A1	1368	4d/f/k/l/m/n/o/p/q/r/v/6a/b/h/i/l/n/o	PTTGEIPFY	1.4281	27
	A1	1368	4a/g/s/p/u/v/w	PTTGEVPFY	1.4727	28
	A1	1368	1c	SAEGEIPFY	1.5046	29
	A1	1368	1e/g/i	TNDGEIPFY	0.9625	30
	A1	1535	4l	TTTRLRAYY	1.8291	31
	A1	1535	4m	VIDCNTSVV	0.7961	32
	A1	1575	3a	QTKQQGLNF	0.7602	33
	A1	1575	4d/f/p/v	QTKQAGDNY	1.6619	34
	A1	1575	4q/4s	QTKQAGENY	1.7473	35
	A1	1575	4m	QTKQQGENY	1.8412	36
	A1	1575	4k	QTKQSGENY	1.8383	37
	A1	1618	1c	LTGATPLLY	3.1769	38
	A1		2l/m	LNGPTPLLY	0.817	39
			4r	LQGATPLLY	1.343	40
			3b/4s	LQGPTPLLY	1.3259	41
			4d/l	LRGPTPLLY	0.7715	42
			2b/i/5a/6a/b/d/f/g/h/i/k/l/n/o/r/t/v/w	LTGPTPLLY	3.1267	43
			2a/c/f/j/6p/u	LVGPTPLLY	1.893	44
1	A3	1262	1a/b/c/e/g/l/2b/c/i/j/k/l/m/4a/d/f/l/m/n/o/p/q/s/v/5a/6i/l/t/u	LGFGAYMSK	1.0212	45
2	A3	1262	6o	LAFGAYMSK	1.4444	46
3	A3	1262	6f/r	LAFGQYMSK	1.5201	47
4	A3	1262	6p	LAFGSYMSK	1.5703	48
5	A3	1262	2a	LGFGAYLSK	0.8963	49
6	A3	1262	2f	LGFGAYMAK	0.831	50
7	A3	1262	3i	LGFGMYMSK	1.0947	51
8	A3	1262	4g	LGFGNYMSK	1.0312	52
9	A3	1262	3a	LGFGSFMSR	0.8774	53
10	A3	1262	4k/r	LGFGSYMSK	1.2014	54
11	A3	1262	3b	LGFGTYMSK	1.047	55
12	A3	1262	6b	LSFGAYMSK	1.5931	56
13	A3	1262	6w	LSFGSFMSR	1.5383	57
14	A3	1262	6g	LSFGSYLSR	1.3155	58
15	A3	1262	3g	QGFGMYMSK	0.984	59
	A26	1368	1a/l/6t	STTGEIPFY	2.3136	60
	A26	1368	6f/g/r	PLTGEVPFY	0.8442	61
	A26	1368	6d/k	PSTGEVPFY	0.7737	62
	A26	1368	4d/f/k/l/m/n/o/p/q/r/v/6a/b/h/i/l/n/o	PTTGEIPFY	1.5384	63
	A26	1368	4a/g/s/6p/u/v/w	PTTGEVPFY	1.4115	64
	A26	1368	1c	SAEGEIPFY	1.1763	65
	A26	1368	1b	SNTGEIPFY	1.0938	66
	A26	1368	3k	TGEGEIPFY	0.8688	67
	A26	1368	3b	TSDGEIPFY	0.9494	68
	A26	1383	1a/l/4r	EVIKGGRHL	1.8467	69
	A26	1383	4f/m	AVIKGGRHL	0.9591	70
	A26	1383	4n	DVIKGGRHL	1.4687	71
	A26	1383	6d	ECIKGGRHL	1.0209	72
	A26	1383	6b/n	EFIKGGRHL	0.973	73
	A26	1383	4a/k/6l	ELIKGGRHL	1.3855	74
	A26	1383	1b	ETIKGGRHL	1.9842	75
	A26	1383	4g	EVLKGGRHL	1.0254	76
	A26	1513	1c/2a/b/c/f/i/j/k/l/3a/b/g/k/5a	DSVVLCECY	0.9335	77
	A26	1513	6t	DSIVLCEAY	1.1803	78
	A26	1513	6h	DSVILCEAY	0.9666	79
			6b/i/k/n	DSVVLCEAY	0.8772	80
			4r/s	DTAVLCECY	1.4698	81
			6f	DTIILCEAY	1.9714	82
			6r	DTIVLCEAY	1.8717	83
			4a	DTSVICECY	1.0402	84
			4d/f/g/k/l/m/o/p/q/v	DTSVLCECY	1.0174	85
			6w	DTVILCEAY	1.6363	86
			6w	DTVILCEAY	1.6363	87
			6a/d/g/l/o/p/v	DTVVLCEAY	1.4918	88
			2m/3i	DTVVLCECY	1.498	89
	A26	1606	3a	ETWKCLVRL	1.3863	90
	A26	1606	3k	ETWKCLIRL	1.4241	91
	A26	1606	4q	TTWKCLTRL	0.7906	92
	B7	1376	1a/l	YGKAIPLEV	0.7592	93
	B7	1376	3a	YGKAIPIAL	1.7161	94
	B7	1376	1g	YGKAIPLAA	0.9211	95
	B7	1376	4o	YGKAIPLAC	0.8211	96
	B7	1376	2b	YGKAIPLAF	1.7048	97
	B7	1376	1e/3g	YGKAIPLAV	1.2928	98
	B7	1376	6n	YGKAIPLEF	1.1325	99
	B7	1376	4a/6l	YGKAIPLEL	1.2032	100
	B7	1376	4d	YGKAIPLSL	1.2836	101
	B7	1376	4p	YGKAIPLTL	1.3675	102
	B7	1376	3b	YGKALPLAM	1.6835	103
	B7	1376	6b	YGKCIPLEF	1.0019	104
	B7	1376	4v/5a	YGRAIPLAL	1.6926	105
	B7	1376	4f/m	YGRAIPLAV	1.1694	106
	B7	1376	4k	YGRAIPLEL	1.0456	107
	B7	1404	2a/f/i/m	AAALRGMGL	0.7953	108
	B7	1404	2k	AAKLRGLGL	1.4363	109
	B7	1404	6g	AAQLRTLGL	0.9741	110
	B7	1404	6a	AGKLKSLGL	0.8868	111
	B7	1404	3i	ASKLRAMGL	0.9152	112
	B7	1404	3a	ASKLRGMGL	1.03	113
	B7	1404	6f	AVQLRTMGL	0.9854	114
	B39	1032	1b	YSQQTRGLL	0.7592	115
	B39	1032	2l/5a	YAQQTRGVL	1.2024	116
	B39	1032	6f/p/t	YHQQTRGLL	2.0505	117
	B39	1032	2m	YTQQTRGVL	1.231	118
	B39	1202	2k	ETIIRSPVF	0.9527	119
	B39	1202	3i	ASQVRSPSF	0.8282	120
	B39	1202	6v	ETSMRSPTF	0.7877	121
	B39	1202	4n	ETSMRSPVF	0.7616	122
	B39	1202	6h	QSSQRSPSF	1.4769	123
	B39	1202	6n	QSTARSPSF	1.3316	124
	B39	1202	6k/l	QTTARSPSF	1.1572	125
	B39	1202	6i	QTVQRSPSF	1.1672	126
	B39	1202	3a	STQARSPSF	0.8749	127
	B39	1202	3b	STQVRSPSF	0.8946	128
	B58	1367	1a/l/6t	LSTTGEIPF	1.0646	129
	B58	1367	1c	LSAEGEIPF	1.4511	130
	B58	1367	1b	LSNTGEIPF	1.2947	131
	B58	1367	3k	LTGEGEIPF	0.9074	132
	B58	1367	1e/3g/i	LTNDGEIPF	1.1227	133
	B58	1367	1g	LTNEGEIPF	1.2672	134
	B58	1367	3b	LTSDGEIPF	1.1682	135
	B58	1367	6o	YGRAIPLEY	0.7795	136
	B58	1519	2l	ECYDAGLSW	0.8233	137
	B58	1519	6g	EAYDTGAAW	1.2418	138
	B58	1519	6a/b/f/h/i/k/l/n/o/r/t	EAYDTGCAW	1.4491	139
	B58	1519	6w	EAYDTGCSW	1.5452	140
	B58	1519	6u	EAYDTGLAW	1.5088	141
	B58	1519	6v	EAYDTGLSW	1.5856	142
	B58	1519	6d/p	EAYDVGCAW	1.552	143
	B58	1519	3a/b	ECYDAGCSW	0.7879	144
	B58	1629	5a	LTGPTPLLY	1.484	145
	B58	1629	6e	TTTHPITKY	0.823	146
				Unique total epitopes: 146
