# Supplementary material for: In silico analysis of the effect of HCV genotype-specific polymorphisms in Core, NS3, NS5A, and NS5B proteins on T-cell epitope processing and presentation
Source: Front Microbiol. 2025 Jan 15;15:1498069. doi: 10.3389/fmicb.2024.1498069 (PMC11774985; doi:10.3389/fmicb.2024.1498069)
Supplement: Supplementary file 5 [file Table_4.xlsx]

## Sheet: NS5A Total epitopes
	Position	1a	1b	1c	1e	1e 2	1g	1l	2a	2b	2c	2e	2i	2j	2k	2l	2l2	2m	2q	3a	3b	3b2	3g	3g2	3h	3i	3k	4a	4b	4b2	4c	4d	4f	4g	4k_	4l	4l2	4m	4m2	4n	4o	4p	4q	4r	4s	4v	5a_	6a	6b
A1	1973																																								TLDWFWELW
	1977						LSEIWDWIC											LSDIWDWVC	LSDVWDWVC
	1988	LSDFKTWLK	LTDFKTWLQ	LSDFKSWLK	LADFKVWLQ	LSDFKCWLK	LSDFKTWLR		LTDFKNWLT	LTDFKNWLS	LTDFKNWLS	LADFKNWLS	LTDFKNWLS	LTDFKNWLS	LTDFKTWLQ	LSDFKTWLS	LSDFKTWLS	LTDFKNWLS	LTDFKNWLS	LSDFKTWLS	LSDFKTWLS	LSDFKTWLS	LSDFKTWLT	LSDFKTWLS	LSDFKTWLS	LSDFKTWLS		LSDFKTWLK	LSDFKTWLK	LSDFKSWLK	LSDFKTWLK	LSDFKTWLK	LSDFKTWLK	LSDFKTWLK	LTDFKTWLK	LSDFKTWLK	LSDFKTWLK	LSDFKTWLK	LSDFKTWLK	LSDFKTWLK	LSDFKTWLK	LSDFKTWLK	LSDFKTWLK	LTDFKTWLK	LSDFKTWLK	LSDFKTWLK	LTDFKAWLQ	LSDFKVWLQ	LSDFKTWLK
	2026																TTRCPCGAY
	2052		CSNTWHGTF	CSNTWRGSF	CSNTWHGTF	CSNTWHGTF	CSNTWHGSF	CSNTWHGTF	CMNTWQGTF		CLNTWQGTF	CMNTWQGTF	CMNTWQGTF	CMNTWQGTF	CSNTWQGTF			CMNTWQGAF	CMNTWQGTF					CANMWHGTF		CANMWHGTF	CANTWHGTF	CSNTWHGTF	CSNTWHGTF	CSNTWHGTF	CSNTWHGTF	CSNTWHGTF	CSNTWHGTF	CSNTWHGTF	CSNTWHGTF	CSNTWHGTF	CSNTWHGTF	CSNTWQGTF	CSNTWQGTF	CSNTWHGTF	CSNTWHGTF	CSNTWHGTF	CSNTWHGTF	CSNVWHGTF	CSNTWHGTF	CSNTWHGTF	CSNTWHGTF	CSNTWHGTF	CSNTWHGTF
	2070	CTPLPAPNY	CTPSPAPNY	CTPSPAPNY	CTPAPAPNY	CTPSPAPNY	CTPTPAPNY								CSPQPAHNY					STPCPSPNY	STPVPAYNY	STPVPAYNY	STPAPAYNY	STPAPAHNY	CVPIPTENY	CVPTPAYNY	STPAPSYAY																					STPRPAPNY
	2085
	2093		VTRVGDFHY						VTQHGSYSY	VTQHGSFSY	VTQHGSHAY	VTQHGQYAY	VTRHGSYAY	ITQHGPYAY	VTRVGSFHY	VTRVGDNHY	VTRVGDNHY	VTRHGQYAY	VTRHGSYSY
	2122		FTEVDGVRL	FTEVDGVRL				FTEVDGVRL							FTEVDGVRL					FTEVDGVRL			FTEVDGVRL		FTEVDGVRL			FTEVDGIRL	FTEVDGVRL	FTEVDGVRL	FTEVDGIRI	FTEVDGVRL		FTEVDGVRL			FTEVDGVRL			FTEVDGVRL	FTEVDGVRL	FTEVDGVRL	FTEVDGVRL	FTEVDGVAL	FTEVDGVRL	FTEVDGVRL
	2141																																LTEEVTFSV
	2146																						CFSVGMHTY
	2167								DTDVLMSML	DTEVLASML	DTEVLASML	DTEVLASML		DTEVLASML	DTEVLASML			DTEVLASML	DTEVLASML
	2174
	2175	LTDPSHITA	LTDPSHITA	LTDPSHITA	LTDPSHITA	LTDPSHITA	LTDPSHITA	LTDPSHITA	LTDPSHITA	LTDPSHITA	LTDPSHITA	LTDPSHITA	LTDPSHITA	LTDPSHITA	LTDPSHITA	LTDPSHITA	LTDPSHITA	LTDPSHITA	LTDPSHITA									LTDPSHITA	LTDPSHLTA	LTDPSHVTA	LTDPSHITA	LTDPSHITA	LTDPSHITA	LTDPSHITA	LTDPSHITA	LTDPSHLTA	LTDPSHLTA	LTDPSHITA	LTDPSHMTA	LTDPSHITA	LTDPSHVTA	LTDPSHITA	LTDPSHITA	LTDPSHVTA	LTDPGHMTA	LTDPSHVTA	LSDPAHITA	LTDPTHITA	LTDPSHITA
	2204																								SQLSAPSLY
	2210															SLKASCTHY	SLKASCTHY
	2213																																			ATCTAHPDF
	2214									TCTTHKMAY
	2223															DTDMVDANL	DTDMVDANL
	2241														ITEVKVLNL
	2243																											ETDEKVIIL
	2245									ESDSKVIVL		ESESKVLIL		ESDAKVLIL		ESDSKVVVL		ESESKVLIL	ESESKVLVL												ETDNKVVIL	ESEDKVLIL					ETEDKVLVL	ETDAKVVVL	ETDAKVVVL
	2252																																		VLDSFDPLV
	2255						SFDPLVPEY																																									SFEPLTAEY	SFDPLVAEY
	2262																			ETDDAELSV														ETDDKEVSV
	2271																														TTDSGPVVV
	2298																																															LQAWQMPGY
	2334
	2335																																			LTESNVAGV	LTESNVAGV										LSDSTVSQV
	2340																																VSDALADLA		VSDALAELA									VSDALAELA		LSDLAETSF
	2344																																			LSDLATKTF											MADLADARF
	2353
	2354														SSDSGTGHS																															SSDSGTGLT
	2356				TTSGVSSDV
	2357																						ETDSASSGI
	2358																															SSDSGAALS		DTDSGAALT		SSDSGAGLA	SSDSGAGLA		ESDSGAGFT	DSDSGAGLT				DTDSGTGLT
	2360
	2364															SSEDSNQAV	SSEDGNQAV
	2367																																													SSEPDPIIV
	2368																							QTASGPGEL
	2369													ITDSANQTI														TTDSGPILV
	2371																															TSEPDPIIV	TSDSSPIIV							TSEPTPIIV	TSDPGPIIV	TSDPAPIVV			ASDPGPVIV
	2377			ELDSEAESY			DAGSEAESY
	2379
	2380																																	DSQSDDGSY														DACSEAESY
	2382																HSDTGSVSS
	2399																																													LTSDSWSTV
	2400																																													TSDSWSTVS
	2401																											LTSDSWSTV
	2402																											TSDSWSTVS
	2403	LSDGSWSTV	LSDGSWSTV	LSDGSWSTV			LSDGSWSTV	LSEGSWSTV																	LSSGSWSTV		LSSGSWSTV		LTSDSWSTV	LTSDSWSTV	LTSDSWSTV	LTSDSWSTV	TSDSWSTVS	LTSDSWSTV	LTSDSWSTV		LTSDSWSTV				LTTDSWSTV	TSDSWSTVS	TSDSWSTVS	LTADSWSTV	LTDGSWSTV		LSSGSWSTV	LSSGSWSTV
	2404																												TSDSWSTVS	TSDSWSTVS	TSDSWSTVS	TSDSWSTVS	LTSDSWSTV	TSDSWSTVS	TSDSWSTVS	ASDSWSTVS	TSDSWSTVS			LTADSWSTV	TTDSWSTVS	LTSDSWSTV	LTSDSWSTV
	2410					TTSSADDVV
	2411											CSDQSDIVC
A2	1976						WLSEIWDWI	WLRDIWDWV					WLWDVWDWI	DIWDWICTI				WLSDIWDWV	WLSDVWDWV		WLHDIWDWV	WLHDIWDWV				WLYDIWNWI	WLYDIWNWV	WLWEVWDWV			WLHDIWDWV	WLWEIWDWV	WLWEIWDWV			WLWEVWSWV	WLWEVWSWV	WLWEVWDWV	WLWEVWDWV			WLWEVWDWV
	1979	DIWDWICEV	DVWDWICTV	DVWDWICEV	EIWDWVCTV	EIWEWVCTV	EIWDWICTV	DIWDWVCEV		DIWDWVCSI	DVWDWVCSI	DVWDWICTI	DVWDWICSI		DIWDWICTI	DIWDWVCTV	DIWDWVCTV	DIWDWVCTI		DIWDWVCTV	DIWDWVCTV	DIWDWVCTV	DVWDWVCNV	DIWDWVCTV	DVWSWICTV	DIWNWICTV	DIWNWVCTV	EVWDWVCTV	EIWDWVCTV	EIWDWVCTV	DIWDWVCTV	EIWDWVCTV	EIWDWVCTV	EIWDWVCTV	EVWEWVCTV	EVWSWVCTV	EVWSWVCTV	EVWDWVCTV	EVWDWVCTV	EVWDWVCTV	ELWDWVCTV	EVWDWVCTV	DVWDWVCTV	EVWEWVCTV
	1987	VLSDFKTWL	VLTDFKTWL	VLSDFKSWL	VLADFKVWL	VLSDFKCWL	VLSDFKTWL		ILTDFKNWL	ILTDFKNWL	ILTDFKNWL	ILADFKNWL	ILTDFKNWL	ILTDFKNWL	ILTDFKTWL	VLSDFKTWL	VLSDFKTWL	ILTDFKNWL	ILTDFKNWL	VLSDFKTWL	VLSDFKTWL	VLSDFKTWL	VLSDFKTWL	VLSDFKTWL	VLSDFKTWL	VLSDFKTWL	VLADFKLWL	VLSDFKTWL	VLSDFKTWL	VLSDFKSWL	VLSDFKTWL	VLSDFKTWL	VLSDFKTWL	VLSDFKTWL	VLTDFKTWL	VLSDFKTWL	VLSDFKTWL	VLSDFKTWL	VLSDFKTWL	VLSDFKTWL	VLSDFKTWL	VLSDFKTWL	VLSDFKTWL	VLTDFKTWL
	1994							KLMPQMPGI												WLSAKIMPA					WLSAKLMPA			WLKAKLLPL						WLKAKLLPL
	1998	KLMPQLPGI	KLLPRLPGV	KLMPQLPGI	KLLPRMPGI	KLMPQMPGI	KLLPQLPGV		KLFPKMPGL	KLLPKMPGL	KLCPKLPGL	KLFPKMPGI	KLFPKMPGL	KLLPKMPGI	KLLPKLPGL	KLLPKLPGI	KLLPKLPGV	KLLPKMPGI	KLLPKMPGL	KIMPALPGL	KIMPKMPGV	KIMPKMPGV	KIMPKMPGI	KIMPKVPGI	KLMPALPGI	KIMPKLPGV	KILPKMPGI	KLLPLMPGI	KLLPAMPGL	KLMPSMPGI	KLLPRMPGI	KLLPRMPGV	KLLPRMPGI	KLLPLMPGL	KLLPRLPGI	KLLPRMPGV	KLLPRMPGV	KLLPSMPGI	KLLPSMPGV	KLLPRMPGI	KLMPSMPGI	KLLPRMPGL	KLLPRMPGI	KLMPRLPGI
	2001																											PLMPGIPFL						PLMPGLPFL
	2033															ALISGHVRL
	2045																									RMVGSSLCA
	2054	NMWSGTFPI	NTWHGTFPI	NTWRGSFPI	NTWHGTFPI	NTWHGTFPI	NTWHGSFPI	NTWHGTFPV	NTWQGTFPI	NLWQGTFPI	NTWQGTFPI	NTWQGTFPI	NTWQGTFPI	NTWQGTFPI	NTWQGTFPI	NTWQGSFPI	NTWQGSFPI	NTWQGAFPI	NTWQGTFPI	NMWYGTFPI	NMWYGTFPI	NMWYGTFPI	NMWLGTFPI	NMWHGTFPI	NLWHGTFPI	NMWHGTFPI	NTWHGTFPI	NTWHGTFPI	NTWHGTFPI	NTWHGTFPI	NTWHGTFPI	NTWHGTFPI	NTWHGTFPI	NTWHGTFPI	NTWHGTFPI	NTWHGTFPI	NTWHGTFPI	NTWQGTFPI	NTWQGTFPI	NTWHGTFPI	NTWHGTFPI	NTWHGTFPI	NTWHGTFPI	NVWHGTFPI
	2065							YTTGPCVPV
	2085		VAAEEYVEV																		VASDSYVEV	VASDSYVEV	VASDSYVEV	VASDSYVEV	VAAEDYVEV	VASDSYVEV	VASDSYVEV											VAAEEYVEV				VAAEEYVEV
	2094	RQVGDFHYV
	2095																								RVGDCHYIV	RVGDAHYIV								RVGDYHYVV	RVGDYHYVV
	2097								GSYSYITGL			GQYAYVTGL						GQYAYVTGL
	2104								GLTTDNLKV	GLTSDNLKV	GLTADNLKV	GLTADNLKV	GLTTDNLKV	GLTTDNLKV	GLTTDNLKV			GLTTDNLKV	GLTNDNLKV
	2140																			LLRDEITFM																							LLRDEVAFM
	2141								FRDEVSFCV	FRDEVTFTV		FRDEVSFSV				FRDEVNFSV																	LTEEVTFSV										FMVGLNSFV	FSVGLNTFV
	2147		FQVGLNQYL	FSIGLNEYL		FTVGLNTFV	FQVGLNSYV	FQVGLHSYV		FTVGLNSFV	FSVGLNSYV	FSVGLNTFV		FSVGLNSFV	FTVGLNQYV	FSVGLHSYV		FSVGLNSFV	FSVGLNSFV	FMVGLNSYA					FTVGLHTYV		FTVGLNSYV	FSVGLNSFV	FSVGLNTFV	FTVGLNTFV	FSVGLNSFV	FSVGLNTFV	FSVGLNSFV	FSVGLNTFV	FSVGLNTFV	FTVGLNSFV		FTVGLNSFV	FTVGLNSFV	FSVGLNTFV	FSVGLNSFV	FTVGLNTFV
	2150																								GLHTYVIGA
	2173	SMLTDPSHI	SMLTDPSHI	SMLTDPSHI	SMLTDPSHI	SMLTDPSHI	SMLTDPSHI	SMLTDPSHI	SMLTDPSHI	SMLTDPSHI	SMLTDPSHI	SMLTDPSHI	SMLTDPSHI	SMLTDPSHI	SMLTDPSHI	SMLTDPSHI	SMLTDPSHI	SMLTDPSHI	SMLTDPSHI		SMLRDPAHI	SMLRDPAHI	SMLQDPSHI				SMLQDPSHI	SMLTDPSHI	SMLTDPSHL	SMLTDPSHV	SMLTDPSHI	SMLTDPSHI	SMLTDPSHI	SMLTDPSHI	SMLTDPSHI	SMLTDPSHL	SMLTDPSHL	SMLTDPSHI		SMLTDPSHI	SMLTDPSHV	SMLTDPSHI	SMLTDPSHI	SMLTDPSHV
	2175																										LQDPSHITV
	2205																								QLSAPSLYA
	2219									KMAYDCDMV
	2225															DMVDANLFL	DMVDANLFL
	2231																											LLWGQESTA								LLWCSEYGA
	2232								FMGGDVTRI	FMGGDVTRI	FMGGSVTRI		FMGGEVTRI	FMGGDVTRV		FLRGSVTRI	FLGGSVTRI	FMGGDVTRV	FMGGDVTRI
	2236											SMGGDITRV
	2245														KVLNLVVLL
	2248														NLVVLLPSV
	2250																											ILDSFEPCV
	2251	VILDSFDPL	VILDSFDPL	VILDSFDPL	VILDSFDPL	VILDSFDPL	VILDSFDPL	VILDSFDPL	VVLDSLDPM	IVLDSLDSM	LVLDSFDPV	LILDSLDPV	IMLDSLDSM	LILDSLDPM				LILDSLDPM		VILDSFEPL	VILDSFEPL	VILDSFEPL	VILDSFEPL	VILDSFEPL	VILDSFEPL	VILDSFEPL	VILDSFEPL		VVLDSFEPL	VVLDSFEPL	VILDSFEPL	LILDSFEPL	MVLDSFEPL	VILDSFDPL	VVLDSFDPL	VVLDSFEPL	LVLDSFEPL	VVLDSFEPL	VVLDSFEPL	MVLDSFEPL	VTLDSFEPI	MILDSFEPL	LVLESFEPM	VVLDSFEPL
	2251																														ILDSFEPLV										TLDSFEPIV
	2252	ILDSFDPLV		ILDSFDPLV	ILDSFDPLV	ILDSFDPLV	ILDSFDPLV		VLDSLDPMA		VLDSFDPVV	ILDSLDPVV	MLDSLDSMA	ILDSLDPMV				ILDSLDPML	VLDSLDPSI										VLDSFEPLV	VLDSFEPLV		ILDSFEPLV	VLDSFEPLV	ILDSFDPLV	VLDSFDPLV	VLDSFEPLV	VLDSFEPLV			VLDSFEPLV		ILDSFEPLV		VLDSFEPLV
	2262	VLTESTVST			AQDDREISV
	2275	TVSTALAEL											LLPREKFPL
	2279															KAFPAALPV	KAFPAALPV
	2289																		AQPSYNPPL												AQPSYNPPL	AQPAYNPPL
	2302																								KAPGYEAPV				KQPDYIPPV	KQPDYIPPV	KQPDYDPPV	KQPDYKPPV	KQPDYEPPV				KQQDYDPPA	KQQDYDPPA	KQQDYDPPA	KQPSYDPPV			KQPGYDPPV
	2303																																			RQDYSPPAV				ALADLAEKL				RQDYDPPVV
	2329														ALQALLAKL													RTVQLTESV
	2331															RTVALSESV																										RMVALSESV
	2332																											QLTESVVST
	2334				ILTESTVSA	VLTESTVSA	ILTESTVSA	TLTESTVST		MADKVLSPL										QLDGSNVSA	KLDGSNVSM	KLDGSNVSM	RLDESSVST			QLDGSNVSA						VLSESNISA
	2337																											VVSTALAEL
	2339		TVSSALAEL	TVSSALAEL	TVSAALAEL	TVSAALAEL	TVSAALAEL	TVSTALAEL															SVSTALLEL									NISAALASL		SVSEALAEL	SVSDALAEL			VISSALADL	VISSALADL				KVAEALADL	SVSDALAEL
	2343																													ALADLAAKA	ALADLAVKT						VLLDLAAKT
	2346																												MLAAKTFGQ			SLADKTFSQ
	2347
	2386							GSWSSMPPL																												KSFSSMPPL
	2409																			STVSDSEEV	STVSDSEEV	STVSDSEEV	STVSDSEEV	STVSDSEEV		STVSDSEEV	STVSGSEEV
A3	1988	LSDFKTWLK		LSDFKSWLK		LSDFKCWLK	FLSCQRGYR																					LSDFKTWLK	LSDFKTWLK	LSDFKSWLK	LSDFKTWLK	LSDFKTWLK	LSDFKTWLK	LSDFKTWLK	LTDFKTWLK	LSDFKTWLK	LSDFKTWLK	LSDFKTWLK	LSDFKTWLK	LSDFKTWLK	LSDFKTWLK	LSDFKTWLK	LSDFKTWLK	LTDFKTWLK	LSDFKTWLK	LSDFKTWLK			LSDFKTWLK
	1994								WLTSKLFPK	WLSSKLLPK		WLSAKLFPK	WLSSKLFPK	WLSSKLLPK	WLQTKLLPK	WLSAKLLPK	WLSSKLLPK	WLSSKLLPK	WLSSKLLPK		WLSAKIMPK	WLSAKIMPK	WLTAKIMPK	WLSAKIMPK		WLSSKIMPK	WLGAKILPK
	2005								GLPFISCQK	GLPFISCQK	GLPFISCQK	GIPFISCQK	GLPFVSCQK	GIPFISCQK	GLPFISCQR	GIPFLSCQK	GVPFLSCQK	GIPFISCQK	GLPFISCQK	GLPFISCQK			GIPFISCQK	GIPFISCQK	GIPFLSCQK	GVPFLSCQK	GIPFLSCQK						GIPFLSCQK	GLPFLSCQK	GIPFLSCQK	FLSCQRGYK		GIPFFSCQK	GVPFLSCQK	GIPFLSCQK			GIPFLSCQK		GIPFLSCQK
	2008				FLSCQRGYR	FLSCQRGYR			FISCQKGYK				FVSCQKGYK		FISCQRGYK					FISCQKGYK			FISCQKGYK		FLSCQKGFK	FLSCQKGYK		FLSCQRGYK	FLSCQRGYK	FLSCQRGYR	FLSCQRGYR		FLSCQKGYK	FLSCQKGFR	FLSCQKGFK	GSMRITGPK	FLSCQRGYK		FLSCQKGYK	FLSCQKGYK	FLSCQRGFK	FLSCQRGYK	FLSCQKGYK	FLSCQRGFR	FLSCQKGYK	FLSCQRGYR	FLSCQRGYK	FLSCQTGYR
	2025																				MTTRCPCGK	MTTRCPCGK				MTTRCPCGK
	2032																								GVTISGHVK		GALLSGHVK
	2042	GTMRIVGPK	GSMRIVGPK	GSMRIVGPK		GSMRIVGPK	GTMKLVGPK	GTMRISGPK	GSMRITGPK	GTMKITGPK	GTMRLSGPK	GSMRITGPK	GSMRITGPK	GSMRITGPK	GSMRIVGPK	GTMRITGPR	GTMRITGPR	GSMRITGPK	GTMRITGPK						GSMRLTGPR			GSMRITGPK		GSMRIVGPK	GSMRITGPK	GSMRIVGPK	GSMRIVGPK	GSMRIVGPK	GSMRIVGPK	HLTAETARR	GSMRITGPK	GSMRIVGPK	GSMRIVGPK		GSMRIVGPK	GSMRITGPK	GSMRIVGPK	GSMRIVGPK	GTMRIAGPK	GSMRITGPK	GTMRIVGPK	GTMKITGPK	GSMKITGPR
	2043																								SMRLTGPRR
	2045	RIVGPKTCR
	2065																																															TTTGPSTPR
	2070																																														SVPAPAPNY
	2076														HNYKTALWR									HNYSRALWR			YAYSRALWR
	2093								VTQHGSYSY	VTQHGSFSY			VTRHGSYAY		VTRVGSFHY				VTRHGSYSY
	2101			YITGVTTDK																													YITGVTQDK
	2124
	2140	LLREEVSFR
	2168																			VSVLTSMLR					VTVLTSMLR	VSVLTSMLR
	2179
	2180		HITAETAKR	HITAETAAR	HITAETAKR	HITAETAKR	HITAETARR	HITAEAAKR							HITAEAAKR		HITAETAAR			HITAETAAR	HITAATAAR	HITAATAAR	HITAQTAAR	HITAQTAAR		HITAETAAR		HITAETASR	HLTAETARR		HITAEAARR	HITAEAARR	HITAETARR		HITAATAAR		HLTAETARR	HITAETARR	HMTAETARR		HVTAEAASR			HVTAEAAKR	HMTAETAKR	HVTAEAASR	HITAETAKR	HITAETAAR	HITAETASR
	2181			ITAETAARR					ITAEAAARR	ITAEAAARR	ITAEAAARR	ITAEAAARR	ITAEAAARR	ITAEAAARR		ITAEAAARR	ITAETAARR	ITAEAAARR	ITAEAAARR	ITAETAARR	ITAATAARR	ITAATAARR	ITAQTAARR	ITAQTAARR	ITAEAAARR	ITAETAARR		ITAETASRR						ITAESAARR	ITAATAARR													ITAETAARR	ITAETASRR
	2184																				ATAARRLAR	ATAARRLAR	QTAARRLAR	QTAARRLAR											ATAARRLAR
	2203
	2204	SQLSAPSLK	SQLSAPSLK	SQLSAPSLK	SQLSAPSLK	SQLSAPSLK	SQLSAPSLK	SQLSAPSLK		SQLSAPSLK					SQLSAPSLK	SQLSAPSLK	SQLSAPSLK			SQLSAPSLK	SQLSAPSLK	SQLSAPSLK	SQLSAPSLK	SQLSAPSLK	SQLSAPSLY	SQLSAPSMK	SQLSAPSRK	SQLSAPSLK	SQLSAPSLK	SQLSAPSLK	SQLSAPSLK	SQLSAPSLK	SQLSAPSLK	SQLSAPSLK	SQLSAPSLK	SQLSAPSLK	SQLSAPSLK	SQLSAPSLK	SQLSAPSLK	SQLSAPSLK	SQLSAPSLK	SQLSAPSLK	SQLSAPSLK	SQLSAPSLK	SQLSAPSLK	SQLSAPSLK	SQLSAPSLK	SQLSAPSLK	SQLSAPSLK
	2210															SLKASCTHY	SLKASCTHY						SLKATCQSY
	2212								RATCTTHGK		RATCTTHAK	RANCATHAK			KATCTTHAK			RATCTTHGK	RATCTTHGK
	2226			SVPAEILRK												MVDANLFLR											LITANLLWR
	2230											KQAPVPPPR																			LLWGSNATR										LLWGSNVTR
	2231																															LLWGANATR	LLWGANATR				LLWGTKATR	LLWGASATR	LLWGVGAAR			LLWGNSVTR	LLWGTGVIR			LLWGTAATR
	2252							ILDSFDPLK												ILDSFEPLR	ILDSFEPLR	ILDSFEPLR	ILDSFEPLR	ILDSFEPLR		ILDSFEPLR	ILDSFEPLR																				ILDSFEPLK
	2269	SVPAEILRK	SVPAEILRK		SVPAEILRK	SVPAEILRK	SVPAEILRK	SVPAEILRK							EVLAEILKK					SVAAECFKK	SVPAECFKK	SVPAECFKK	SVAADCFKK	SVAAECFKK		SVAAECFKK	SVAAECFKK		STAAEVMRR	SVAAEILRR														STAADALRR
	2270																																	VAAEILRPK		VAAEILQPK
	2271
	2319														TTAPPIRRR
	2320						KTPPIPPPR																				KLPPVPPPR											KTTPVPPPR
	2321								KTPTPPPRR
	2331																																							LLWGTGVTR			RTVVLTESK
	2334																										VLSESTVSK																					HALAQLADK
	2337										QSNVGEALK							QSNVGEALK								GSNVSAALR
	2341										VTRIESQSK													STALLELAK
	2342	TALAELATK	SALAELATK	SALAELATK						GVLREMADK					ALLAKLAGK					AALAALAEK	MALAALAEK	MALAALAEK		TALLELAKK			KALASLAEK		SALAMLAAK			AALASLADK				GVLSDLATK	GVLLDLAAK
	2349
	2352
	2362
	2365																																	LTSPTDTSK
	5049
A24	1975	SWLRDIWDW	SWLRDVWDW	SWLKDVWDW	SWLREIWDW	SWLREIWEW	SWLSEIWDW	SWLRDIWDW	SWLRDVWDW	SWLRDIWDW	SWLRDVWDW	SWLRDVWDW	SWLWDVWDW	SWLRDIWDW	SWLRDIWDW	SWLRDIWDW	SWLRDIWDW	SWLSDIWDW	SWLSDVWDW	DWLRDIWDW	DWLHDIWDW	DWLHDIWDW	DWLRDVWDW	DWLRDIWDW	EWLCDVWSW	DWLYDIWNW	NWLYDIWNW	SWLWEVWDW	SWLREIWDW	SWLREIWDW	SWLHDIWDW	SWLWEIWDW	SWLWEIWDW	SWLREIWDW	TWLREVWEW	SWLWEVWSW	SWLWEVWSW	SWLWEVWDW	SWLWEVWDW	SWLREVWDW	DWFWELWDW	SWLWEVWDW	SWLRDVWDW	SWLREVWEW	SWLREIWEW	SWLWDVWDW	TWLRAIWDW	SWLRDVWDW	SWLRDVWDW
	1980	IWDWICEVL	VWDWICTVL	VWDWICEVL	IWDWVCTVL	IWEWVCTVL	IWDWICTVL	IWDWVCEVL	VWDWVCTIL	IWDWVCSIL	VWDWVCSIL	VWDWICTIL	VWDWICSIL	IWDWICTIL	IWDWICTIL	IWDWVCTVL	IWEWVCTVL	IWDWVCTIL	VWDWVCTIL	IWDWVCTVL	IWDWVCTVL	IWEWVCTVL	VWDWVCNVL	IWEWVCTVL	VWSWICTVL	IWNWICTVL	IWNWVCTVL	VWDWVCTVL	IWDWVCTVL	IWEWVCTVL	IWDWVCTVL	IWDWVCTVL	IWDWVCTVL	IWDWVCTVL	VWEWVCTVL	VWSWVCTVL	VWSWVCTVL	VWDWVCTVL	VWDWVCTVL	VWDWVCTVL	LWDWVCTVL	VWDWVCTVL	VWDWVCTVL	VWEWVCTVL	IWEWVCTVL	VWDWVCTVL	IWDWVCTAL	VWDWVCTVL	VWDWVCTVL
	2033																AYISGHVRL
	2059																								TFPINEYTV
	2075																				AYNYSRALW	AYNYSRALW	AYNYSRALW			AYNYSRGLW	SYAYSRALW
	2077	NYTFALWRV	NYSRALWRV	NYTFALWRV	NYTRALWRV	NYTRALWRV	NYSRALWRV	DYSRALWRV		NYKTAIWRV					NYKTALWRV	NYKTAIWRV	NYKTAIWRV		SYRTAIWRV	NYTRALWRV	NYSRALWRV	NYSRALWRV	NYSRALWRV	NYSRALWRV	NYSRALWRV	NYSRGLWRV	AYSRALWRV	NYKFALWRV	NYKFALWRV	NYKFALWRV	NYKFALWRV	DYKVALWRV	NYTFALWRV	NYKFALWRV	NYKFALWRV	NYKFALWRV	NYEFALWRV	NYKFALWRV	NYKFALWRV	NYKFAMWRV	NYEFALWRV	NYKFALWRV	NYKFALWRV	NYKFALWRV	NYQFALWRV	NYKFALWRV	NYKFALWRV	NYQRALWRV	NYKRALWRV
	2089
	2098								SYSYITGLT			QYAYVTGLT	SYAYVTGLT	PYAYVTGLT				QYAYVTGLT	SYSYVTGLT
	2131
	2132		RYAPACKPL	RYAPPCKPL	RYAPPCKPL	RYAPPCKPL	RYAPPCKPL	RYAPPCKPL	RFAPTPKPF	RFAPTPGPF	RFAPTPKAF		RFAPTPKPF	RFAPTPKPL	RYAPAPKPL	RFAPPPGPF	RFAPPPGPF	RFAPTPNPL	RFAPTPKPF	RYAPPCKPL	RYAPPCKPL	RYAPPCKPL	RYAPPCKPL	RYAPPCKPL	RYAPPCKPL	RYAPPCRPL	RYAPVCRPL		RYAPDCKPL	RYAPPCKPL				RYAPPCKPL	RYAPPCKPL									RYAPPCKPL				RYAPPCKPL	RYAPPCKPL
	2139								PFFRDEVSF	PFFRDEVTF	AFMRDEVSF	PFFRDEVSF	PFIRDEVSF						PFIRDEVTF
	2146					VFTVGLNTF			SFCVGLNSF	TFTVGLNSF		SFSVGLNTF	SFSVGLNSF	SFSVGLNSF				SFSVGLNSF	TFSVGLNSF									SFSVGLNSF	SFSVGLNTF	QFTVGLNTF	TFSVGLNSF	TFSVGLNTF	TFSVGLNSF	SFSVGLNTF	TFSVGLNTF	AFTVGLNSF	TFTVGLNSF	TFTVGLNSF	TFTVGLNSF	TFSVGLNTF	SFSVGLNSF	CFTVGLNTF	AFMVGLNSF	SFSVGLNTF		AFTVGLNTF			SFSVGLLEF
	2168
	2173	SMLTDPSHI		SMLTDPSHI						SMLTDPSHI		SMLTDPSHI	SMLTDPSHI	SMLTDPSHI			SMLTDPSHI	SMLTDPSHI	SMLTDPSHI									SMLTDPSHI						SMLTDPSHI	SMLTDPSHI					SMLTDPSHI		SMLTDPSHI	SMLTDPSHI					SMLTDPTHI	SMLTDPSHI
	2231										SMLTDPSHI																				LWGSNATRI										LWGSNVTRI							KFPPALPVW	KFPPALPIW
	2232																																										LWGTGVIRI			LWGTAATRI
	2245														KVLNLVVLL
	2255
	2262
	2273								EYMLPTKRF	EYLIRTRKF	EYLLPSRKF	EYLLPKKRF	EYLLPREKF	EYLLPRRRF		EYLLPRKAF	EYLLPRKAF	EYLLPGKKF	EYLLPRKKF
	2276																																													RFPPAMPIW
	2278																											KFPPALPIW
	2279
	2280	RFAPALPIW	KFPPAMPIW	KFPPAMPIW	KFPASIPVW	RFPSCLPVW	KFPSSLPVW	KFPQALPVW	RFPPALPAW	KFPPALPPW	KFPPALPPW	RFPPALPPW		RFPPALPPW		AFPAALPVW	AFPAALPVW	KFPPALPVW	KFPPALPVW	KYPPALPIW	KYPPALPIW	KYPPALPIW	KYPPALPIW	KYPPALPIW	SYPPALPVW	KYPPALPIW	KYPPALPIW		KFPPALPIW	RFPSPLPIW	RFPPALPVW	KFPRAIPIW	KFPPAIPIW	KFPAAMPVW	RFPKPLPVW	RFPSALPVW	RFPPALPIW	RFPPALPIW	RFPPALPIW	KFPPALPIW	RFPAAIPIW	KFPIALPVW	KFPPALPVW	KFPPALPIW	KFPPALPIW		AFPPALPVW
	2289												KFPLAIPLW
	2292																						DYNPPLLEL
	2386
	2387	SYSSMPPLE	SYSSMPPLE	SYSSMPPLE			SYSSMPPLE														SYSSMPPLE	SYSSMPPLE						SYSSMPPLE			SYSSMPPLE		SYSSMPPLE	SYSSMPPLE	SYSSMPPLE				SYSSMPPLE		SYSSMPPLE	SYSSMPPLE	SYSSMPPLE	SYSSMPPLE	SYSSMPPLE		SYSSMPPLE	SYSSMPPLE
A26	1979	DIWDWICEV	DVWDWICTV	DVWDWICEV	EIWDWVCTV	EIWEWVCTV	EIWDWICTV	DIWDWVCEV	DVWDWVCTI	DIWDWVCSI	DVWDWVCSI	DVWDWICTI	DVWDWICSI			DIWDWVCTV	DIWDWVCTV	DIWDWVCTI	DVWDWVCTI	DIWDWVCTV	DIWDWVCTV	DIWDWVCTV	DVWDWVCNV	DIWDWVCTV		DIWNWICTV	DIWNWVCTV	EVWDWVCTV	EIWDWVCTV	EIWDWVCTV	DIWDWVCTV	EIWDWVCTV	EIWDWVCTV	EIWDWVCTV	EVWEWVCTV	EVWSWVCTV	EVWSWVCTV	EVWDWVCTV	EVWDWVCTV	EVWDWVCTV	ELWDWVCTV	EVWDWVCTV	DVWDWVCTV	EVWEWVCTV	EIWEWVCTV	DVWDWVCTV		DVWDWVCTV	DVWDWVCTV
	1983	WICEVLSDF		WICEVLSDF	WVCTVLADF			WVCEVLGDF						DIWDWICTI	DIWDWICTI								WVCNVLSDF				WVCTVLADF
	1986							EVLGDFKRW
	1995																				LSAKIMPKM	LSAKIMPKM	LTAKIMPKM
	2038						HVKNGTMKL													HVKNGSMRL			HVKNGSMRM		HVKNGSMRL	HVKNGSMRM	HVKNGTMRL
	2069
	2070	CTPLPAPNY	CTPSPAPNY	CTPSPAPNY	CTPAPAPNY	CTPSPAPNY	CTPTPAPNY												CVPKPAPSY	STPCPSPNY	STPVPAYNY	STPVPAYNY	STPAPAYNY	STPAPAHNY			STPAPSYAY								SVPIPAPNY										SIPIPAPNY		SVPAPAPNY	STPRPAPNY	SVPVPAPNY
	2091
	2092	EIRQVGDFH													EVTRVGSFH												EVRKVGDFH			EIRRVGEFH						EVRRVGEFH	EVRRVGEFH				EVRRVGEFH				EVRRVGEFH
	2093								VTQHGSYSY	VTQHGSFSY	VTQHGSHAY	VTQHGQYAY	VTRHGSYAY					VTRHGQYAY	VTRHGSYSY
	2140																			LLRDEITFM																							LLRDEVAFM
	2143
	2144							EVSFQVGLH								EVNFSVGLH	EVNFRVGLH				EITFSVGLH	EITFSVGLH	EICFSVGMH	EICFSVGLH	EVTFTVGLH																						EVSFSVGLH		EVSFSVGLL
	2146																			TFMVGLNSY
	2147					FTVGLNTFV				FTVGLNSFV					FTVGLNQYV										FTVGLHTYV		FTVGLNSYV			FTVGLNTFV						FTVGLNSFV	FTVGLNSFA	FTVGLNSFV	FTVGLNSFV			FTVGLNTFV			FTVGLNSYV	FTVGLNTFV			FSVGLLEFV
	2152			FSIGLNEYL
	2154																						YTIGSMLPC
	2167															DVAALTSML											DVAVVTSML
	2210															SLKASCTHY	SLKASCTHY						SLKATCQSY
	2214																	TCTTHGKGY
	2224																														DLIEANLLW										DLIEANLLW
	2225	ELIEANLLW	DLIEANLLW	DLIEANLLW	ELIEANLLW	DLIEANLLW	DLIEANLLW	ELIEANLLW	DMVDANLFM	DMVDANLFM	DMVDANLFM		DMVDANLFM	DMVDANLFM	ELIEANLLW	DMVDANLFL	DMVDANLFL	DMVDASLFM	DMVDANLFM	ELVDANLLW	ELIDANLLW	ELIDANLLW	ELVEANLLW	ELVDANLLW	ELVDANLLW	ELIDANLLW	ELITANLLW		DLIEANLLW	DLIEANLLW		DLIESNLLW	DLIEANLLW	DLIEANLLW	DLIEANLLW	DLIEANLLW	DLIEANLLW	DLIEANLLW	DLIEANLLW	DLIESNLLW		DLIEANLLW	DLIEANLLW	DLIEANLLW	DLIEANLLW	DLIEANLLW	DLIEANLLW	ELIEANLLW	ELIEANLLW
	2235																																																DTSEPSSGL
	2236														EVGGIITEV
	2245																																			ETEDKVVVL	ETEDKVLVL
	2251								VVLDSLDPM					LILDSLDPM				LILDSLDPM
	2254									DSLDSMTEV
	2267																								EISEAADCF				EISTAAEVM
	2273	EILRKSRRF			EILRKTKKF	EILRKTKRF	EILRKTKKF	EILRKTKKF												ECFKKPPKY	ECFKKPPKY	ECFKKPPKY	DCFKKPPKY	ECFKKPPKY	DCFKKPPSY	ECFKKPPKY	ECFKKPPKY		EVMRRVKKF	EILRRSKRF		EILRTSRKF									EILRTAKRF				EILRRTKKF
	2285														ARIDARPPY
	2289																																					ESCSSMPPL
	2298																																															LQAWQMPGY
	2335									NVEGVLREM
	2339															VVAEALKEM	AVAEALKEL										TVSKALASL						TVSDALADL	SVSEALAEL	SVSDALAEL	NVAGVLSDL	NVAGVLLDL							SVSDALAEL	SVSEALAEL		TVSQVMADL
	2353
	2355																																														DTIEGQDGS
	2357																																SEPDSGAGF										SSLDSGAGL
	2364
	2367
	2368																											ETTDSGPIL
	2370																														ETTDSGPVV		ETSDSSPII								ETSDPGPII
	2374
	2378		DAGSDVESY
	2379
	2380																																	DSQSDDGSY														DACSEAESY	DTCSDAGSF
	2383	ESYSSMPPL
	2384		ESYSSMPPL
	2386			ESYSSMPPL	ESFSSMPPL	ESFSSMPPL	ESYSSMPPL													ESCSSMPPL	ESYSSMPPL	ESYSSMPPL	ESCSSMPPL	ESCSSMPPL		ESCSSMPPL	ESHSSMPPL								ESYSSMPPL		ESFSSMPPL							ESYSSMPPL				ESYSSMPPL
	2403																																							LTADSWSTV				LTADSWSTV
	2409			STVSSDGGV			STVSSTNGV
B7	1992
	2000	MPQLPGIPF	LPRLPGVPF	MPQLPGIPF	LPRMPGIPF	MPQMPGIPF	LPQLPGVPF	MPQMPGIPF	FPKMPGLPF	LPKMPGLPF	CPKLPGLPF	FPKMPGIPF	FPKMPGLPF	LPKMPGIPF	LPKLPGLPF	LPKLPGIPF	LPKLPGVPF	LPKMPGIPF	LPKMPGLPF	MPALPGLPF	MPKMPGVPF	MPKMPGVPF	MPKMPGIPF	MPKVPGIPF	MPALPGIPF	MPKLPGVPF	LPKMPGIPF	LPLMPGIPF	LPAMPGLPF	MPSMPGIPF	LPRMPGIPF	LPRMPGVPF	LPRMPGIPF	LPLMPGLPF	LPRLPGIPF	LPRMPGVPF	LPRMPGVPF	LPSMPGIPF	LPSMPGVPF	LPRMPGIPF	MPTMPGIPF	LPRMPGLPF	LPRMPGIPF	MPRLPGIPF	LPRLPGIPF	LPRMPGVPF	LPQLPGVPF	LPRLPGIPF	TPRIPGIPF
	2003				MPGIPFLSC	MPGIPFLSC			MPGLPFISC	MPGLPFISC		MPGIPFISC	MPGLPFVSC	MPGIPFISC			LPGVPFLSC	MPGIPFISC	MPGLPFISC				MPGIPFISC				MPGIPFLSC	MPGIPFLSC	MPGLPFLSC	MPGIPFLSC	MPGIPFLSC		MPGIPFLSC	MPGLPFLSC	LPGIPFLSC	MPGVPFLSC	MPGVPFLSC		MPGVPFLSC	MPGIPFLSC	MPGIPFLSC	MPGLPFLSC	MPGIPFLSC	LPGIPFLSC	LPGIPFLSC	MPGVPFLSC		LPGIPFLSC
	2017									GVWAGTGVM				GVWSGTGIM
	2027																																											TVCPCGASL
	2038						HVKNGTMKL			HVRMGTMKI	NVRLGTMRL	HVRFGSMRI				HVRLGTMRI	HVRLGTMRI		NVRLGTMRI								HVKNGTMRL
	2043																				SMRIAGSGL	SMRIAGSGL				SMRMVGSSL
	2045															RITGPRTCL	RITGPRTCL
	2048	GPKTCRNMW	GPKTCSNTW	GPKTCSNTW	GPRTCSNTW	GPKTCSNTW	GPKTCSNTW	GPKTCSNTW	GPKTCMNTW			GPKTCMNTW	GPKTCMNTW	GPKTCMNTW	GPKTCSNTW	GPRTCLNTW	GPRTCLNTW	GPKTCMNTW	GPKTCMNTW	GPRTCANMW			GPRLCANMW	GPRLCANMW	GPRRCANLW		GPRWCANTW	GPKTCSNTW	GPRTCSNTW	GPKTCSNTW	GPKTCSNTW	GPKTCSNTW	GPKTCSNTW	GPKTCSNTW	GPKTCSNTW	GPKTCSNTW	GPKTCSNTW	GPKTCSNTW	GPKTCSNTW	GPSTCSNTW	GPKTCSNTW	GPKTCSNTW	GPKTCSNTW	GPKTCSNVW	GPKTCSNTW	GPKTCSNTW	GPKLCSNTW	GPKTCSNTW	GPRMCSNTW
	2054
	2059
	2060																												FPINATTTG	FPINASTTG				FPINARTTG	FPINAYTSG												FPINATTTG	FPINATTTG	FPINATTTS
	2068															APRPPPNYK										GPCVPTPAY
	2073	LPAPNYTFA	SPAPNYSRA	SPAPNYTFA	APAPNYTRA	SPAPNYTRA	TPAPNYSRA		KPAPNFKTA		KPAPNFKTA	KPSPNFKTA	KPAPNFKTA	KPAPNFKTA	QPAHNYKTA	RPPPNYKTA	RPPPNYKTA	KPSPNFKTA	KPAPSYRTA		VPAYNYSRA	VPAYNYSRA	APAYNYSRA	APAHNYSRA	IPTENYSRA		APSYAYSRA						IPAPNYTFA														APAPNYKFA	RPAPNYQRA
	2074									PPPNYKTAI						PPPNYKTAI	PPPNYKTAI
	2075	APNYTFALW	APNYSRALW	APNYTFALW	APNYTRALW	APNYTRALW	APNYSRALW	TPDYSRALW	APNFKTAIW	PPNYKTAIW	APNFKTAIW	SPNFKTAIW	APNFKTAIW	APNFKTAIW		PPNYKTAIW	PPNYKTAIW	SPNFKTAIW	APSYRTAIW	SPNYTRALW								APNYKFALW	APNYKFALW	APNYKFALW	APNYKFALW	APDYKVALW	APNYTFALW	APNYKFALW	APNYKFALW	APNYKFALW	APNYEFALW	APNYKFALW	APNYKFALW	APNYKFAMW	APNYEFALW	APNYKFALW	APNYKFALW	APNYKFALW	APNYQFALW	APNYKFALW	APNYKFALW	APNYQRALW	APNYKRALW
	2095
	2097													GPYAYVTGL
	2116								LPSPEFFSW	VPAPEFFSW		IPQPEFFSW	IPSPEFFSW	LPAPEFFSW		VPSPEFFSW	VPSPEFFSW	LPAPEFFSW	LPSPEFFSW
	2132																	RFAPTPNPL
	2134
	2138					KPLLRDEVV																					RPLLRDDVT																		KPLLRDEVV
	2148
	2152
	2154	YPVGSQLPC
	2163	EPEPDVAVL	EPEPDVAVL	EPEPDVAVL	EPEPDVTVL	EPEPDVAVL	EPEPDVAVL	EPEPDVTVL			EPEPDTEVL			EPEPDTEVL	EPEPDTEVL	EPEPDVAAL	EPEPDVAVL	EPEPDTEVL	EPEPDTEVL	EPEPDVSVL	EPEPDVAVL	EPEPDVAVL	EPEPDVAVL	EPEPDVAVL	EPEPDVTVL	EPEPDVSVL		EPEPDVAVL			EPEPDVAVL	EPEPDVAVL	EPEPDVAVL	EPEPDVAVL	EPEPDVAVL		EPEPDVAVL	EPEPDVAVL	EPEPDVTVL	EPEPDVSVL	EPEPDVAVL	EPEPDVSVL	EPEPDVAVL	EPEPDVAVL	EPEPDVAVL	EPEPDVAVL	EPEPDVTVL
	2177																				DPAHITAAT	DPAHITAAT
	2181
	2182						TAETARRRL														TAATAARRL	TAATAARRL							TAETARRRL		TAEAARRRL	TAEAARRRL	TAETARRRL		TAATAARRL	TAETARRRL	TAETARRRL	TAETARRRL	TAETARRRL							TAETARRRL
	2189
	2190	LARGSPPSV	LARGSPPSL		LGRGSPPSL	LGRGSPPSL	LTRGSPPSL	LARGSPPSL							LARGSPPSL										LARGSPPSL			LARGSPPSL	LARGSPPSL		LTRGSPPSL	LGRGSPPSL	LARGSPPSL	LARGSPPSL	LARGSPPSL	LARGSPPSL	LARGSPPSL	LARGSPPSL	LARGSPPSL	LARGSPPSL	LARGSPPSL	LARGSPPSL	LARGSPPSL		LARGSPPSL	LARGSPPSL
	2195	PPSVASSSA	PPSLASSSA	PPSLASSSA	PPSLASSSA	PPSLASSSA	PPSLASSSA	PPSLASSSA	PPSEASSSA	PPSQASSSA	PPSEASSSA	PPSEASSSA	PPSEASSSA	PPSEASSSA	PPSLASSSA	APSEASSSA	TPSEASSSA	PPSEASSSA	PPSEASSSA	PPSEASSSA	PPSEASSSA	PPSEASSSA	PPSEASSSA	PPSEASSSA	PPSLASSSA	PPSEASSSA	PPSLASSSA	PPSLASSSA	PPSLASSSA	PPSEASSSA	PPSLASSSA	PPSLASSSA	PPSLASSSA	PPSLASSSA	PPSLASSSA	PPSLASSSA	PPSLASSSA	PPSLASSSA	PPSLASSSA	PPSLASSSA	PPSLASSSA	PPSLASSSA	PPSLASSSA	PPSLASSSA	PPSLASSSA	PPSLASSSA	PPSLASSSA	PPSLASSSA	PPSLASSSA
	2197
	2198	VASSSASQL	LASSSASQL	LASSSASQL	LASSSASQL	LASSSASQL	LASSSASQL	LASSSASQL		QASSSASQL					LASSSASQL										LASSSASQL		LASSSASQL	LASSSASQL	LASSSASQL		LASSSASQL	LASSSASQL	LASSSASQL	LASSSASQL	LASSSASQL	LASSSASQL	LASSSASQL	LASSSASQL	LASSSASQL	LASSSASQL	LASSSASQL	LASSSASQL	LASSSASQL	LASSSASQL	LASSSASQL	LASSSASQL	LASSSASQL	LASSSASQL	LASSSASQL
	2199
	2208	APSLKATCT	APSLKATCT	APSLKATCT	APSLKATCT	APSLKATCT	APSLKATCT	APSLKATCT	APSLRATCT	APSLKATCT	APSLRATCT	APSLRANCA	APSLRATCT	APSLRATCT	APSLKATCT	APSLKASCT	APSLKASCT	APSLRATCT	APSLRATCT								APSRKATCT	APSLKATCT	APSLKATCT	APSLKATCT	APSLKATCA	APSLKATCT	APSLKATCT	APSLKATCT	APSLKATCT	APSLKATCT	APSLKATCT			APSLKATCT	APSLKATCA		APSLKATCT	APSLKATCT	APSLKATCT	APSLKATCT	APSLKATCT	APSLKATCT	APSLKATCT
	2218																																			HPDFPGSDL
	2219																			RPHPDAELV	RPHPDAELI	RPHPDAELI		RPHPDAELV
	2221														SPAAELIEA
	2243											RVESESKVL		RVESDAKVL				RVESESKVL																						RVESEGKVM
	2251																																MVLDSFEPL							MVLDSFEPL
	2260
	2267								EPSIPSEYM	EPSVPSEYL		EPSIPSEYL							EPSIPSEYL
	2270						VPAEILRKT		IPSEYMLPT									IPSEYLLPG																	VPAECLRPT
	2271
	2272																							KPPKYPPAL																						RPSKRFPPA
	2274																											RPTKKFPPA
	2275
	2276								LPKKRFPPA		LPRSKFPPA	LPKKRFPPA	LPREKFPPA	LPRKRFPPA		LPRKAFPAA	LPRKAFPAA	LPGKKFPPA	LPRKKFPPA												RPTKRFPPA		RPTKKFPPA	RPKKKFPAA		QPKKRFPSA	QPRKRFPPA	RPSKRFPPA	RPSKRFPPA	RPSRKFPPA			RPSKKFPPA					RPPHKFPPA	RPPPKFPPA
	2277	KSRRFAPAL	KSRKFPPAM																	KPPKYPPAL	KPPKYPPAL	KPPKYPPAL	KPPKYPPAL		KPPSYPPAL	KPPKYPPAL	KPPKYPPAL		RVKKFPPAL	RSKRFPSPL														RVKKFPPAL	RTKKFPPAL			PPHKFPPAL	PPPKFPPAL
	2281				FPASIPVWA										LPRAARIDA																	FPRAIPIWA		FPAAMPVWA												MPIWARPEY
	2285		MPIWARPDY	MPIWARPDY		LPVWASPSY	LPVWASPSY	LPVWASPSY	LPAWARPDY							LPVWARPDY	LPVWARPDY	LPVWARPDY	LPVWAQPSY						LPVWARPDY						LPVWAQPSY	IPIWAQPAY		MPVWARPDY	LPVWARPDY	LPVWARPEY	LPIWARPEY				IPIWARPEY	LPVWARADY	LPVWARADY				LPVWARPGY	LPVWARPDY
	2286																																													RPEYNPPLV
	2288																											RPDYNPPLT
	2289
	2290	RPDYNPPLL	RPDYNPPLL	RPDYNPPLV	SPDYNPPLL	SPSYNPPLL	SPSYNPPLL	SPSYNPPLL	RPDYNPPLV	RPDYNPPVI	RPDYNPPLL	RPDYNPPLL	RPDYNPPVV	RPDYNPPLL	RPPYNEPLL	RPDYNPPTV	RPDYNPPTV	RPDYNPPVL	QPSYNPPLI	RPDYNPPLL	RPDYNPPLL	RPDYNPPLL	RPDYNPPLL	RPDYNPPLL	RPDYNPPLL	RPDYNPPLI	RPDYNPPLV		RPDYNPPLL	RPDYNPPLI	QPSYNPPLV	QPAYNPPLI	RPDYNPPLV	RPDYNPPLL	RPDYNPPLL	RPEYNPPLL	RPEYNPPLV	RPDYNPPLV	RPDYNPPLV	RPDYNPPLV	RPEYNPPLV			RPDYNPPLL	RPDYNPPLL		RPGYDPPLL	RPDYNPPLL	RPDYNPPLL
	2299														RPDKDPPTV
	2302
	2303	KPDYEPPVV		RPDYEPPLV	KPDYEPPVV		KPGYEPPVV	RPDYEPPVV	RPDYQPPTV	RPDYEPPTV	RPDYQPPVV	RPDYKPPVV	RPDYQPPTV	KPDYQPPTV				KPDYEPPTV	KPDYEPPTV	APDYEPPTV			APDYKPPTV		APGYEAPVV									KPDYDPPVV	KPEYDPPAV					QPSYDPPVV	RPDYQPPVV	RPDYEPPVV			QPSYDPPVV		RPDYDPPQV	MPGYEPPVV	MPGYEPPVV
	2304														PPTVSGVAL																															PPVVSGCAL
	2306																											PPTVHGCAL			LPPSGQAPI
	2307
	2308	PPVVHGCPL	PPVVHGCPL	PPLVHGCPL	PPVVHGCPL	PPVVHRCPL	PPVVHGCPL	PPVVHGCAL	PPTVAGCAL	PPTVLGCAL	PPVVAGCAL	PPVVAGCAL	PPTVAGCAL	PPTVAGCAL		APVVHGCAI	APVVHGCAI	PPTVAGCAL	PPTVAGCAL	PPTVHGCAL	PPVVHGCAL	PPVVHGCAL	PPTVYGCPL	PPTVHGCPL	APVVHGCPL	PPVVHGCSL	PPTVHGCAL		PPVVHGCAL	PPVVHGCAL	PPVVHGCAL	PPVVHGCAL	PPVVHGCAL	PPVVHGCAL	PPAVHGCAL	PPAVHGCAL	PPAVHGCAL	PPVVHGCAL	PPVVHGCAL	PPVVHGCAL	PPVVHGCAL	PPVVHGCAL	PPVVHGCPL	PPVVHGCAL	PPVVHGCAL		PPQVSGCPL	PPVVSGCAV	PPVVSGCAL
	2312																																													LPPSGATPV
	2314																							CPLPPGRPT				LPPSKQPPV															CPLPPSSSA
	2315
	2316	LPPPQSPPV	LPPTKAPPI	LPPPKPTPV	LPPAKPPPV	LPPAKPPPV	LPPAKTPPI	LPPPGQPPV	LPPPKKTPT	LPPTPQAPV	LPPSGTTPV	LPPPKQAPV	LPPPGQTPV	LPPSQQAPV	LPPTTAPPI			LPPSTAAPT		LPPRGAPPV	LPPTRPTPV	LPPTRPTPV	LPPERPTPV	LPPGRPTPV	LPPASTTPV	LPPARPTPV	LPPQKLPPV		LPPNKPAPV	LPPSKPTPV		LPPDKPTPV	LPPSNQPPV	LPAGGLPPV	LPPGGLPPV	LPPNKPTPV	LPPSKPTPV	LPPSKTTPV	LPPSKPTPV	LPSEKPTPV	LPPSKPAPV	LPPAGPAPV	LPPSSSAPV	LPPGKPPPV	LPPSKPTPV		LPPAGLPPV		LPPAKPTPI
	2320																				RPTPVPPPR	RPTPVPPPR	RPTPVPPPR	RPTPVPPPR		RPTPVPPPR
	2322																																													PPRRKRTVV
	2323														PIRRRRRKL													PPPRRKRTV
	2324		IPPPRRKRT					VPPPRRKKT	TPPPRRRRT	VPPPRRRRA	VPPPRRRRA	VPPPRRRRA	VPPPRRRRA	VPPPRRRRA		VPPPRRRRT	VPPPRRRRT	TPPPRRRRA	TPPPRRRRA		VPPPRRKKT	VPPPRRKKT						PPRRKRTVQ	VPPPRRKRV		IPPPRRKRV				VPPPRRKRA									VPPPRRKRV	VPPPRRRRV			IPPPRRKRL	IPPPRRKRL
	2325																															PPPRRKRAV					PPPRRKRAI	PPPRRKRAV	PPPRRKRAV
	2325		PPPRRKRTV	PPPRRKRTV	PPPRRRRQV				PPPRRRRTV		PPPRRRRAV	PPPRRRRAV	PPPRRRRAV	PPPRRRRAI		PPPRRRRTV	PPPRRRRTV	PPPRRRRAV	PPPRRRRAI	PPPRRKRTI					PPPRRKRTI		PPPRRKRTI		PPPRRKRVV	APPRRKRAI	PPPRRKRVV	PPRRKRAVV	VPPPRRKKT	PPPRRKRTV	PPPRRKRAV		PPRRKRAIA	PPRRKRAVV	PPRRKRAVV	PPRRKRTVV	PPPRRKRTV	VPPPRRKRM	PPRRKRTVV	PPPRRKRVV	PPPRRRRVV		PPPRRKRTV
	2326	PPRKKRTVV	PPRRKRTVV	PPRRKRTVV	PPRRRRQVI	PPRRRKQVV	PPRRRKQVI		PPRRRRTVG	PPRRRRAKV	PPRRRRAVV	PPRRRRAVV	PPRRRRAVV	PPRRRRAIV		PPRRRRTVA	PPRRRRTVA	PPRRRRAVV	PPRRRRAIV					PPRKKRTIH		PPRKKRTVQ	PPRRKRTIV		PPRRKRVVA	PPRRKRAIA	PPRRKRVVA	VPPPRRKRA	PPRRKKTVV	PPRRKRTVV	PPRRKRAVV	PPRRKRTVV	VPPPRRKRA	VPPPRRKRA	VPPPRRKRA	PPPRRKRTV	PPRRKRTVI	PPRRKRMVA		PPRRKRVVV	PPRRRRVVA
	2327														RRRKLTQVL	PRRRRTVAL	PRRRRTVAL
	2334
	2337																											VVSTALAEL
	2339	TVSTALAEL	TVSSALAEL	TVSSALAEL				TVSTALAEL									AVAEALKEL			NVSAALAAL	NVSMALAAL	NVSMALAAL	SVSTALLEL	SASTALLEL	RVAQELARL	NVSAALRAL	TVSKALASL		NVSSALAML					SVSEALAEL	SVSDALAEL								KVAEALADL	SVSDALAEL	SVSEALAEL			TVSHALAQL	AVSQALQQL
	2344
	2347									MADKVLSPL
	2352																				FPSTKGTGT	FPSTKGTGT
	2360					TPSDTTSPA
	2362											SPGPSTAGI
	2364
	2365
	2366																															VSSDSGAAL
	2367										EPSIPSEYL		EPSVPSEYL	EPSVPSEYL	TAAHDQTSL
	2368																						RPVSGPSES
	2369																																															SPVPPAPTT
B8	1991	FKTWLKAKL		FKSWLKAKL			FKTWLRAKL	FKRWLGAKL								FKTWLSAKL									FKTWLSAKL			FKTWLKAKL	FKTWLKAKL	FKSWLKAKL	FKTWLKAKL	FKTWLKAKL	FKTWLKAKL	FKTWLKAKL	FKTWLKAKL	FKTWLKAKL	FKTWLKAKL	FKTWLKAKL	FKTWLKAKL	FKTWLKAKL	FKTWLKAKL	FKTWLKAKL	FKTWLKAKL	FKTWLKAKL	FKTWLKAKL	FKTWLKAKL	FKAWLQAKL	FKVWLQAKL
	1994																											WLKAKLLPL	WLKAKLLPA	WLKAKLMPS				WLKAKLLPL							WLKAKLMPT
	2000	MPQLPGIPF	LPRLPGVPF	MPQLPGIPF	LPRMPGIPF	MPQMPGIPF	LPQLPGVPF	MPQMPGIPF	FPKMPGLPF	LPKMPGLPF	CPKLPGLPF	FPKMPGIPF	FPKMPGLPF	LPKMPGIPF	LPKLPGLPF	LPKLPGIPF	LPKLPGVPF	LPKLPGVPF	LPKMPGLPF	MPALPGLPF	MPKMPGVPF	MPKMPGVPF	MPKMPGIPF	MPKVPGIPF	MPALPGIPF	MPKLPGVPF	LPKMPGIPF				LPRMPGIPF	LPRMPGVPF	LPRMPGIPF		LPRLPGIPF	LPRMPGVPF	LPRMPGVPF			LPRMPGIPF		LPRMPGLPF	LPRMPGIPF	MPRLPGIPF	LPRLPGIPF	LPRMPGVPF	LPQLPGVPF	LPRLPGIPF	TPRIPGIPF
	2036									SGHVRMGTM		SGHVRFGSM				SGHVRLGTM	SGHVRLGTM	SGHVRLGTM
	2074														PAHNYKTAL									PAHNYSRAL
	2078
	2079
	2080	FALWRVSAE		FALWRVSAE								TAIWRVAAT	TAIWRVAAT						TAIWRVAAA									FALWRVSAE	FALWRVSAE	FALWRVSAE	FALWRVSAE		FALWRVSAE	FALWRVSAE	FALWRVSAE	FALWRVSAE	FALWRVSAE	FALWRVAAE	FALWRVSAE	FAMWRVSAE	FALWRVSAE	FALWRVAAE	FALWRVSAE	FALWRVSAE	FALWRVSAE	FALWRVSAE	FALWRVGAA	PPHKFPPAL
	2091																								HTYVIGAQL					VEIRRVGEF
	2093
	2094
	2122																																											FTEVDGVAL
	2132										RFAPTPKAF
	2138					KPLLRDEVV																														KPLLRDEVA									KPLLRDEVV	KPLLRDEVA
	2152
	2163															EPEPDVAAL
	2184							EAAKRRLAR							EAAKRRLAR
	2218														HAKSPAAEL										HGKLPDAEL
	2243										RIESQSKVL				EVKVLNLVV
	2245										ESQSKVLVL
	2263														EPEREVEVL
	2264
	2272																																													RPSKRFPPA
	2273	EILRKSRRF	EILRKSRKF	EILRKSKKF	EILRKTKKF		EILRKTKKF	EILRKTKKF		EYLIRTRKF					EILKKSRKL	EYLLPRKAF	EYLLPRKAF	EYLLPRKAF											EVMRRVKKF	EILRRSKRF														DALRRVKKF	EILRRTKKF
	2276								LPKKRFPPA			LPKKRFPPA		LPRKRFPPA		LPRKAFPAA	LPRKAFPAA	LPRKAFPAA	LPRKKFPPA															RPKKKFPAA		QPKKRFPSA	QPRKRFPPA					PTKKFPIAL	KPLLRDEVA
	2277	KSRRFAPAL		KSKKFPPAM			KTKKFPSSL	KTKKFPQAL		RRKKFPPAL				PRKRFPPAL		PRKAFPAAL	PRKAFPAAL	PRKAFPAAL											RVKKFPPAL	RSKRFPSPL				PKKKFPAAM		PKKRFPSAL	PRKRFPPAL				TAKRFPAAI			RVKKFPPAL	RTKKFPPAL
	2281																																		FPKPLPVWA
	2304																																													PPVVSGCAL
	2306																											PPTVHGCAL
	2307																																PPVVHGCAL
	2308			PPLVHGCPL		PPVVHRCPL		PPVVHGCAL		PPTVLGCAL						APVVHGCAI	APVVHGCAI	APVVHGCAI		PPTVHGCAL	PPVVHGCAL	PPVVHGCAL					PPTVHGCAL		PPVVHGCAL	PPVVHGCAL	PPVVHGCAL	PPVVHGCAL		PPVVHGCAL	PPAVHGCAL	PPAVHGCAL	PPAVHGCAL	PPVVHGCAL	PPVVHGCAL	PPVVHGCAL	PPVVHGCAL	PPVVHGCAL	EGKEISVAA	PPVVHGCAL	PPVVHGCAL		PPQVSGCPL		PPVVSGCAL
	2321																																													PPPRRKRTV
	2322																																													PPRRKRTVV
	2323														PIRRRRRKL													PPPRRKRTV																		PRRKRTVVL
	2324														IRRRRRKLT													PPRRKRTVQ																				IPPPRRKRL	IPPPRRKRL
	2325		PPPRRKRTV	PPPRRKRTV	PPPRRRRQV	PPPRRRKQV	PPPRRRKQV	PPPRRKKTI	PPPRRRRTV	PPPRRRRAK	PPPRRRRAV	PPPRRRRAV	PPPRRRRAV	PPPRRRRAI		PPPRRRRTV	PPPRRRRTV	PPPRRRRTV	PPPRRRRAI	PPPRRKRTI	PPPRRKKTI	PPPRRKKTI			PPPRRKRTI		PPPRRKRTI	PRRKRTVQL	PPPRRKRVV	APPRRKRAF	PPPRRKRVV			PPPRRKRTV	PPPRRKRAV	PPPRRKRTV			PPPRRKRAV		PPPRRKRTV	VPPPRRKRM		PPPRRKRVV	PPPRRRRVV		PPPRRKRTV
	2326																																							PRRKRTVVL
	2326																																PRRKKTVVL							PPPRRKRTV			PPPRRKRTV
	2326	PPRKKRTVV	PPRRKRTVV	PPRRKRTVV	PPRRRRQVI	PPRRRKQVV	PPRRRKQVI	PPRRKKTIT	PPRRRRTVG	PPRRRRAKV	PPRRRRAVV	PPRRRRAVV	PPRRRRAVV	PPRRRRAIV	RRRRKLTQV	PPRRRRTVA	PPRRRRTVA	PPRRRRTVA	PPRRRRAIV							PPRKKRTVQ	PPRRKRTIV		PPRRKRVVA	PPRRKRAIA	PPRRKRVVA	PPRRKRAVV	PPPRRKKTV	PPRRKRTVV	PPRRKRAVV	PPRRKRTVV	PPRRKRAIA	PPRRKRAVV	PPRRKRAVV	PPRRKRTVV	PPRRKRTVI	PRRKRMVAL	PRRKRTVVL	PPRRKRVVV	PPRRRRVVA		PPRRKRTVE	PPRRKRLVH
	2327	PRKKRTVVL	PRRKRTVVL	PRRKRTVVL	PRRRRQVIL	PRRRKQVVL	PRRRKQVIL	PRRKKTITL	PRRRRTVGL	PRRRRAKVL	PRRRRAVVL	PRRRRAVVL	PRRRRAVVL	PRRRRAIVL	RRRKLTQVL	PRRRRTVAL	PRRRRTVAL	PRRRRTVAL	PRRRRAIVL	PRRKRTIQL	PRRKKTIKL	PRRKKTIKL	PRKKRTIRL	PRKKRTIHL	PRRKRTIQL	PRKKRTVQL	PRRKRTIVL		PRRKRVVAL	PRRKRAIAL	PRRKRVVAL	PPPRRKRAV	PPRRKKTVV	PRRKRTVVL	PRRKRAVVL	PRRKRTVVL	PPPRRKRAI	PPPRRKRAV	PRRKRAVVL		PRRKRTVIL	PPRRKRMVA	PPRRKRTVV	PRRKRVVVL	PRRRRVVAL		PRRKRTVEL	PRRKRLVHL	PRRKRLIQL
	2327																															PRRKRAVVL					PRRKRAIAL	PRRKRAVVL
	2334
	2339
	2344																								LARLADKTF																							LAQLADKVF
	2348																AEKSFGQAL	AEKSFGQAL
B27	1991						FKTWLRAKL				FKNWLSAKL	FKNWLSAKL																																			FKAWLQAKL	FKVWLQAKL
	1992							KRWLGAKLM
	1995						LRAKLLPQL
	2012	QRGYRGVWR	QRGYKGVWR	QRGYRGVWR	QRGYRGVWR	QRGYRGVWR	QRGYRGVWR	QRGYKGVWR							QRGYKGVWR						QRGYKGVWR	QRGYKGVWR								QRGYRGVWR		QRGYRGVWR					QRGYKGAWR										QRGYKGVWR
	2049																			PRTCANMWY			PRLCANMWL
	2052	CRNMWSGTF
	2058
	2078																		YRTAIWRVA
	2079		SRALWRVAA		TRALWRVSA	TRALWRVSA	SRALWRVSA	SRALWRVSA												TRALWRVAA	SRALWRVAS	SRALWRVAS	SRALWRVAS	SRALWRVAS	SRALWRVAA	SRGLWRVAS	SRALWRVAS																					QRALWRVSA	KRALWRVSA
	2082
	2083									WRVAASEYV										WRVAANSYV	WRVASDSYV	WRVASDSYV	WRVASDSYV	WRVASDSYV		WRVASDSYV	WRVASDSYV
	2087															ARDYAEVTR
	2093	IRQVGDFHY		VRRLGDFHY																	VRREGDTHF	VRREGDTHF		VRRVGDAHY		VRRVGDAHY				IRRVGEFHY				VRRVGDYHY	VRRVGDYHY	VRRVGEFHY	VRRVGEFHY			VRRVGDYHY	VRRVGEFHY			VRRVGDYHY	VRRVGEFHY		VRRVGDYHY
	2094			RRLGDFHYI	RRVGDFHYV	RRVGDSHYV	RRVGDFHYV	RRVGDFHYV					TRHGSYAYV					TRHGQYAYV	TRHGSYSYV	RRVGDFHYI	RREGDTHFV	RREGDTHFV	RRVGDTHYV	RRVGDAHYV	KRVGDCHYI	RRVGDAHYI		RRVGDFHYV	RRVGDFHYI	RRVGEFHYV	RRVGDFHYI	RRVGDFHYV	RRVGDFHYI	RRVGDYHYV	RRVGDYHYV	RRVGEFHYI	RRVGEFHYI	RRVGDFHYI	RRVGDFHYI	RRVGDYHYI	RRVGEFHYV		RRVGDFHYI	RRVGDYHYV	RRVGEFHYI	RRVGDFHYI	RRVGDYHYI	RRLGDCHYV
	2097											GQYAYVTGL						GQYAYVTGL
	2127
	2128		VRLHRYAPA	VRLHRYAPP	VRLHRYAPP		VRLHRYAPP	VRLHRYAPP							VRLHRYAPA					VRLHRYAPP	VRLHRYAPP	VRLHRYAPP	VRLHRYAPP	VRLHRYAPP	VRLHRYAPP	VRLHRYAPP	VRLHRYAPV	IRLHRHAPK		VRLHRYAPP				VRLHRYAPP							VRLHRHAPK
	2131										HRFAPTPKA
	2141			LREEVTFSI					FRDEVSFCV	FRDEVTFTV	MRDEVSFSV	FRDEVSFSV				FRDEVNFSV										LRDEISFSV			LREEVSFSV		LREEVTFSV										LREEVSFSV						LREEVSFSV
	2147		FQVGLNQYL		FRVGLNTYV												FRVGLHSYV
	2186
	2187	GRRLARGSP	KRRLARGSP		KRRLGRGSP	KRRLGRGSP	RRRLTRGSP	KRRLARGSP							KRRLARGSP												KRRLDRGSP		RRRLARGSP		RRRLTRGSP	RRRLGRGSP	RRRLARGSP			RRRLARGSP	RRRLARGSP	RRRLARGSP	RRRLARGSP	GRRLARGSP		GRRLARGSP	GRRLARGSP	KRRLDRGSP	KRRLARGSP	RRRLARGSP	KRRLDRGSP
	2188	RRLARGSPP	RRLARGSPP	RRLKRGSPP	RRLGRGSPP	RRLGRGSPP	RRLTRGSPP	RRLARGSPP	RRLARGSPP	RRLARGSPP	RRLARGSPP	RRLARGSPP	RRLARGSPP	RRLARGSPP	RRLARGSPP	RRLARGTAP	RRLARGTTP	RRLARGSPP	RRLARGSPP	RRLARGSPP	RRLARGSPP	RRLARGSPP	RRLARGSPP	RRLARGSPP	RRLARGSPP	RRLARGSPP	RRLDRGSPP	RRLARGSPP	RRLARGSPP	RRLARGSPP	RRLTRGSPP	RRLGRGSPP	RRLARGSPP	RRLARGSPP	RRLARGSPP	RRLARGSPP	RRLARGSPP	RRLARGSPP	RRLARGSPP	RRLARGSPP	RRLARGSPP	RRLARGSPP	RRLARGSPP	RRLDRGSPP	RRLARGSPP	RRLARGSPP	RRLDRGSPP	RRLKRGSPP	RRLKRGSPP
	2203
	2204																			SQLSAPSLK	SQLSAPSLK	SQLSAPSLK			SQLSAPSLY	SQLSAPSMK	SQLSAPSRK
	2233	WRQEMGGNI	WRQEMGGNI	WRQEMGGNI	WRQEMGGNI	WRQEMGGNI	WRQEMGGNI	WRQEMGGNI												WRQEMGSNI	WRQEMGSNI	WRQEMGSNI	WRQEMGSNI	WRQEMGSNI	WRQEMGSNI	WRQEMGSNI	WRQEMGSNI		WRQEMGSNI	WRQEMGGNI				WRQEMGSNI	WRQEMGSNI									WRQEMGGNI	WRQEMGSNI		WRQCMGGNI	WRQEMGGNI	WRQEMGSNI
	2242										TRIESQSKV						TRIESNSKV																			KRIETEDKV			ARVETDAKV		TRIESETKV
	2275																															LRTSRKFPR			LRPTKRFPK											KRFPPAMPI
	2276																												RRVKKFPPA	RRSKRFPSP														RRVKKFPPA	RRTKKFPPA		RRGPAFPPA
	2277									RTRKFPPAL
	2278														SRKLPRAAR
	2279	RRFAPALPI	RKFPPAMPI			KRFPSCLPV			KRFPPALPA			KRFPPALPP		KRFPPALPP	RKLPRAARI															KRFPSPLPI	KRFPPALPV	RKFPRAIPI			KRFPKPLPV	KRFPSALPV	KRFPPALPI	KRFPPALPI	KRFPPALPI	RKFPPALPI	KRFPAAIPI
	2285														ARIDARPPY																															ARPEYNPPL
	2287																											ARPDYNPPL
	2288
	2289	ARPDYNPPL	ARPDYNPPL	ARPDYNPPL					ARPDYNPPL		ARPDYNPPL	ARPDYNPPL		ARPDYNPPL						ARPDYNPPL	ARPDYNPPL	ARPDYNPPL	ARPDYNPPL	ARPDYNPPL	ARPDYNPPL	ARPDYNPPL	ARPDYNPPL		ARPDYNPPL	ARPDYNPPL			ARPDYNPPL	ARPDYNPPL	ARPDYNPPL	ARPEYNPPL	ARPEYNPPL	ARPDYNPPL	ARPDYNPPL	ARPDYNPPL	ARPEYNPPL	ARADYNPPL	ARADYNPPL	ARPDYNPPL	ARPDYNPPL		ARPGYDPPL	ARPDYNPPL	ARPDYNPPL
	2298																																															LQAWQMPGY
	2302			KRPDYEPPL				KRPDYEPPV			KRPDYQPPV	KRPDYEPPV				KRADYTAPV	KRADYTAPV																			KRQDYSPPA					KRPDYQPPV	KRPDYEPPV		KRQDYDPPV
	2312					HRCPLPPAK
	2320
	2324																																													RRKRTVVLT
	2325														RRRRRKLTQ
	2326														RRRRKLTQV													RRKRTVQLT
	2327														RRRKLTQVL														PRRKRVVAL		PRRKRVVAL														PRRRRVVAL
	2328		RRKRTVVLT		RRRRQVILT	RRRKQVVLT	RRRKQVILT	RRKKTITLT		RRRRAKVLT	RRRRAVVLD	RRRRAVVLD	RRRRAVVLD		RRKLTQVLV	RRRRTVALS	RRRRTVALS	RRRRAVVLD	RRRRAIVLS								RRKRTIVLS		RRKRVVALS	RRKRAIALT	RRKRVVALD	RRKRAVVLS	RRKKTVVLS	RRKRTVVLT	RRKRAVVLT	RRKRTVVLT	RRKRAIALT	RRKRAVVLS	RRKRAVVLS	RRKRTVVLS		PRRKRMVAL	RRKRTVVLT	RRKRVVVLT	RRRRVVALT
	2328																																									RRKRMVALS
	2329				RRRQVILTE	RRKQVVLTE	RRKQVILTE		RRRTVGLSE	RRRAKVLTQ	RRRAVVLDQ	RRRAVVLDQ	RRRAVVLDQ	RRRAIVLDQ		RRRTVALSE	RRRTVALSE	RRRAVVLDQ	RRRAIVLSQ																										RRRVVALTE
	2330				RRQVILTES					RRAKVLTQD																																			RRVVALTES
	2336
	2338																								SRVAQELAR
	2341
	2344											LRELAIKSF	LRELAIKSF													LRALAEKSF
	2349																		RRSFGHPPP
	2380
B39	1980																						VWDWVCNVL
	1991			FKSWLKAKL			FKTWLRAKL		FKNWLTSKL		FKNWLSAKL	FKNWLSAKL				FKTWLSAKL	FKTWLSSKL								FKTWLSAKL					FKSWLKAKL																	FKAWLQAKL
	1995																			LSAKIMPAL
	2001				PRMPGIPFL																										PRMPGIPFL		PRMPGIPFL			PRMPGVPFL	PRMPGVPFL			PRMPGIPFL			PRMPGIPFL			PRMPGVPFL
	2027																						TRCPCGAIL	TRCPCGAIL			TRCPCGALL
	2038						HVKNGTMKL																				HVKNGTMRL
	2065	YTTGPCTPL
	2074																				PAYNYSRAL	PAYNYSRAL	PAYNYSRAL
	2079
	2086
	2088			EEYVEVRRL
	2095																																																RHGDRHYVV
	2097											GQYAYVTGL						GQYAYVTGL
	2099	FHYVTGMTT	FHYVTGMTT	FHYITGVTT	FHYVTGMTT		FHYVTGMTA	FHYVTGMTT							FHYVTGLTT													FHYVTGVTQ	FHYITGMTQ	FHYVTGMTQ	FHYITGVTQ	FHYVTGVTQ	FHYITGVTQ	YHYVVGVTQ	YHYVVGVTQ	FHYITGVTQ	FHYITGVTQ	FHYITGVTQ	FHYITGVTQ	YHYITGVTQ	FHYVTGMTQ		FHYITGVTQ	YHYVTGVTQ	FHYITGMTQ	FHYITGVTQ	YHYITGVTQ
	2122	FTELDGVRL	FTEVDGVRL	FTEVDGVRL	FTELDGVRL		FTELDGVRL	FTEVDGVRL							FTEVDGVRL					FTEVDGVRL	FTELDGVRL	FTELDGVRL	FTEVDGVRL	FTELDGVRL	FTEVDGVRL	FTELDGVRL	FTELDGVRL	FTEVDGIRL	FTEVDGVRL	FTEVDGVRL		FTEVDGVRL		FTEVDGVRL	FTEVDGVNL	FSEVDGVRL	FTEVDGVRL			FTEVDGVRL	FTEVDGVRL	FTEVDGVRL	FTEVDGVRL	FTEVDGVAL	FTEVDGVRL	FTEVDGVRL
	2131
	2132											RHAPQPKPF			RYAPAPKPL			RFAPTPNPL										RHAPKCKPL			RHAPACKPL	RHAPACKPL	RHAPECKPL					RHAPDCKPL	RHAPDCKPL		RHAPKCKPL	RHAPSCKPL	RHAPPCKPL		RHAPPCKPL	RHAPPCKPL
	2133																									YAPPCRPLL	YAPVCRPLL		YAPDCKPLL
	2140
	2141			LREEVTFSI		LRDEVVFTV			FRDEVSFCV	FRDEVTFTV	MRDEVSFSV	FRDEVSFSV	IRDEVSFSV	IRDEVSFSV	LRDEVSFTV	FRDEVNFSV	FRDEVNFRV	IRDEVSFSV	IRDEVTFSV		LRDEITFSV	LRDEITFSV			LRDEVTFTV	LRDEISFSV	LRDDVTFTV	LRDEVSFSV		LRDEVQFTV	LREEVTFSV	LRDEVTFSV		LRDEVSFSV	LRDEVTFSV	LRDEVAFTV	LRDEVTFTV	LRDEVTFTV	LRDEVTFTV	LRDEVTFSV	LREEVSFSV			LRDEVSFSV	LRDEVVFTV	LRDEVAFTV		LRDEVTFSV	LRDEVSFSV
	2147		FQVGLNQYL
	2151
	2152	HEYPVGSQL	NQYLVGSQL					HSYVVGSQL							NQYVVGSQL	HSYVVGSQL	HSYVVGSQL				HSYAIGSQL	HSYAIGSQL	HTYTIGSML	HTYTIGSRL	HTYVIGAQL	HSYAIGSQL																					HSYVVGSQL
	2162
	2163	EPEPDVAVL	EPEPDVAVL	EPEPDVAVL	EPEPDVTVL	EPEPDVAVL	EPEPDVAVL	EPEPDVTVL			EPEPDTEVL			EPEPDTEVL	EPEPDTEVL	EPEPDVAAL	EPEPDVAVL	EPEPDTEVL	EPEPDTEVL	EPEPDVSVL	EPEPDVAVL	EPEPDVAVL	EPEPDVAVL	EPEPDVAVL	EPEPDVTVL	EPEPDVSVL		EPEPDVAVL	EPEPDVHVL	EPEPDVQVL	EPEPDVAVL	EPEPDVAVL	EPEPDVAVL	EPEPDVAVL	EPEPDVAVL		EPEPDVAVL	EPEPDVAVL	EPEPDVTVL	EPEPDVSVL	EPEPDVAVL	EPEPDVSVL	EPEPDVAVL	EPEPDVAVL	EPEPDVAVL	EPEPDVAVL	EPEPDVTVL
	2175																										LQDPSHITV
	2182
	2217																														AHDSPGTDL										AHDTPGSDL
	2218	NHDSPDAEL	HHDSPDADL	HHDSPDADL	HHDSPDAEL	HHDSPDADL	HHDSPDADL	AHDSPDAEL												HRPHPDAEL	HRPHPDAEL	HRPHPDAEL	YHPHPDVEL	HRPHPDAEL				RHDSPGTDL	HHDSPDADL	NHHSPDADL		HKDSPGVDL	HHSSPGQDL	HHDSPDADL	HHESPDADL	HPDFPGSDL	HHDSPGNDL	DHDSPGTDL	GHDSPGADL	HHDSPGTDL		NHDSPGTDL	HHDSPGTDL	HHDSPDADL	HHDSPDADL	HQDSPGADL		SKDHPDMEL
	2219																											HDSPGTDLL		HHSPDADLI																		ESENKVVVL	ESETKVVIL
	2223																																GQDLIEANL
	2241																																													ETESKVVVL
	2243																											ETDEKVIIL
	2244														VKVLNLVVL
	2245	ESENKVVIL	ESENKVVIL	ESENKIVIL	ESENKVVIL	p ESENKVVI	ESENKVVIL	ESENKVVIL				ESESKVLIL				ESDSKVVVL				ESETKVVIL	ESETKVVIL	ESETKVVIL	ESETKVVIL	ESETKVVIL	ESETKVVIL	ESETKVVIL	ESESKVVIL		ESENKVVVL	ESENKVVVL	ETDNKVVIL	ESEDKVLIL	ELGDKVMVL	ESETKVVIL	ESETKVVVL	ETEDKVVVL	ETEDKVLVL	ETDAKVVVL	ETDAKVVVL	ESEGKVMVL	ESETKVVTL	ESESKVMIL	ESEDKVLVL	ESENKVVVL	ESESKVVIL		EAENKVVIL
	2260																						RAEEGDNEL
	2263														EPEREVEVL
	2271
	2277									RTRKFPPAL	PSRKFPPAL			PRKRFPPAL																							PRKRFPPAL											ARPDYNPPL	ARPDYNPPL
	2279												EKFPLAIPL
	2285																																													ARPEYNPPL
	2287																											ARPDYNPPL
	2288		ARPDYNPPL
	2289	ARPDYNPPL		ARPDYNPPL					ARPDYNPPL		ARPDYNPPL	ARPDYNPPL		ARPDYNPPL	ARPPYNEPL					ARPDYNPPL	ARPDYNPPL	ARPDYNPPL	ARPDYNPPL	ARPDYNPPL	ARPDYNPPL	ARPDYNPPL	ARPDYNPPL		ARPDYNPPL	ARPDYNPPL		AQPAYNPPL	ARPDYNPPL	ARPDYNPPL	ARPDYNPPL	ARPEYNPPL	ARPEYNPPL	ARPDYNPPL	ARPDYNPPL	ARPDYNPPL	ARPEYNPPL	ARADYNPPL	ARADYNPPL	ARPDYNPPL	ARPDYNPPL
	2290				SPDYNPPLL													RPDYNPPVL
	2302			KRPDYEPPL
	2304									PDYEPPTVL																																						DESTVSHAL
	2327	PRKKRTVVL													RRRKLTQVL	PRRRRTVAL	PRRRRTVAL
	2332														TQVLVGEAL																															TESNVAQAL
	2334																											TESVVSTAL
	2336	TESTVSTAL	TESTVSSAL		TESTVSAAL	TESTVSAAL	TESTVSAAL	TESTVSTAL		TQDNVEGVL	DQSNVGEAL					SESVVAEAL	SESAVAEAL	DQSNVGEAL	SQDNVGGAL								SESTVSKAL		SESNVSSAL	TESNVSSAL		SESNISAAL	SESTVSDAL	TESSVSEAL	TESSVSDAL	TESNVAGVL	TESNVAGVL	SESVISSAL	SESVISSAL	SESTVSSAL		SESVISNAL	TESKVAEAL	TESSVSDAL	TESSVSEAL
	2337																						ESSVSTALL	ESSASTALL
	2339
	2345								ESESKVVVL	ESDSKVIVL				ESDAKVLIL				ESESKVLIL	ESESKVLVL
	2345									LREMADKVL
	2349																																			TKTFGQPEL
	2357																								SEAPSTSGL							VSSDSGAAL		QDTDSGAAL								AESDSGACL					IEGQDGSAL
	2361																																							SGAGLTTPL
	2367														TAAHDQTSL
	2368																											ETTDSGPIL
	2383																															SEDGSFSSM								SEDGSFSSM		SEDGSYSSM						SEAESYSSM
	2384			SEAESYSSM		SEAESFSSM	SEAESYSSM
	2386	ESYSSMPPL	ESYSSMPPL	ESYSSMPPL			ESYSSMPPL					GSDISMPPL									ESYSSMPPL	ESYSSMPPL													ESYSSMPPL									ESYSSMPPL			ASYSSMPPL	ESYSSMPPL
B44	1973																											AESWLWEVW
	1978				REIWDWVCT	REIWEWVCT	SEIWDWICT																					WEVWDWVCT	REIWDWVCT	REIWDWVCT		WEIWDWVCT	WEIWDWVCT	REIWDWVCT	REVWEWVCT	WEVWSWVCT	WEVWSWVCT	WEVWDWVCT	WEVWDWVCT	REVWDWVCT	WELWDWVCT	WEVWDWVCT		REVWEWVCT	REIWEWVCT
	1981																																		WEWVCTVLT									WEWVCTVLT
	2017																											GEWRGDGVM	GEWRGDGVM		GEWRGDGVM		GEWRGDGVM	GEWRGDGVM	GEWRGDGVM	GEWRGDGVM		GEWRGDGVV	GEWRGDGVV	GEWRGDGVM	GEWRGDGVM	GEWRGDGVM	GEWRGDGVM	GEWRGDGVM	GEWRGDGLM	GEWRGDGVM
	2021
	2063																								NEYTVGPCV	NEYTTGPCV
	2073
	2074
	2088	EEYVEIRQV	EEYVEVTRV	EEYVEVRRL	EEYVEIRRV			EEYVEIRRV							EEYAEVTRV															EEYVEIRRV
	2091								AEVTQHGSY	VEVTQHGSF		AEVTQHGQY		AEITQHGPY	AEVTRVGSF
	2094	RQVGDFHYV
	2095																				REGDTHFVV	REGDTHFVV
	2097											GQYAYVTGL				GDNHYVTGL	GDNHYVTGL	GQYAYVTGL												GEFHYVTGM						GEFHYITGV	GEFHYITGV				GEFHYVTGM				GEFHYITGM
	2108																			DELKCPCQV
	2142
	2143	EEVSFRVGL	DEVTFQVGL	EEVTFSIGL	DEVSFRVGL	DEVVFTVGL	EEVTFQVGL	EEVSFQVGL	DEVSFCVGL	DEVTFTVGL	DEVSFSVGL	DEVSFSVGL	DEVSFSVGL	DEVSFSVGL	DEVSFTVGL	DEVNFSVGL	DEVNFRVGL	DEVSFSVGL	DEVTFSVGL	DEITFMVGL	DEITFSVGL	DEITFSVGL	DEICFSVGM	DEICFSVGL	DEVTFTVGL	DEISFSVGL		DEVSFSVGL	EEVSFSVGL	DEVQFTVGL	EEVTFSVGL	DEVTFSVGL	EEVTFSVGL	DEVSFSVGL	DEVTFSVGL	DEVAFTVGL	DEVTFTVGL	DEVTFTVGL	DEVTFTVGL	DEVTFSVGL	EEVSFSVGL	EEVCFTVGL	DEVAFMVGL	DEVSFSVGL	DEVVFTVGL	DEVAFTVGL	EEVSFSVGL	DEVTFSVGL	DEVSFSVGL
	2147		FQVGLNQYL	NEYLVGSQL				FQVGLHSYV
	2152	HEYPVGSQL																																															LEFVVGSQL
	2162	CEPEPDVAV	CEPEPDVAV	CEPEPDVAV	CEPEPDVTV	CEPEPDVAV	CEPEPDVAV	CEPEPDVTV									CEPEPDVAV				CEPEPDVAV	CEPEPDVAV	CEPEPDVAV	CEPEPDVAV	CEPEPDVTV		CEPEPDVAV	CEPEPDVAV			CEPEPDVAV	CEPEPDVAV	CEPEPDVAV	CEPEPDVAV	CEPEPDVAV	CEPEPDVTV	CEPEPDVAV	CEPEPDVAV	CEPEPDVTV		CEPEPDVAV		CEPEPDVAV	CEPEPDVAV	CEPEPDVAV	CEPEPDVAV	CEPEPDVTV	CEPEPDVTV	CEPEPDVTV
	2166
	2219																																		HESPDADLI
	2223																																GQDLIEANL
	2224	AELIEANLL			AELIEANLL			AELIEANLL		IESDSKVIV					AELIEANLL					AELVDANLL	AELIDANLL	AELIDANLL	VELVEANLL	AELVDANLL	AELVDANLL	VELIDANLL	AELITANLL																					MELIEANLL	AELIEANLL
	2227																																						IEANLLWGV
	2234
	2235	QEMGGNITR	QEMGGNITR	QEMGGNITR	QEMGGNITR	QEMGGNITR	QEMGGNITR	QEMGGNITR							QEVGGIITE					QEMGSNITR	QEMGSNITR	QEMGSNITR	QEMGSNITR	QEMGSNITR	QEMGSNITR	QEMGSNITR	QEMGSNITR		QEMGSNITR	QEMGGNITR				QEMGSNITR	QEMGSNITR									QEMGGNITR	QEMGSNITR			QEMGGNITR	QEMGSNITR
	2240																																													IETESKVVV
	2242														TEVKVLNLV													VETDEKVII
	2243
	2244	VESENKVVI	VESENKVVI	VESENKIVI	VESENKVVI	VESENKVVI	VESENKVVI	VESENKVVI	IESESKVVV		IESQSKVLV	VESESKVLI	IESESKVIM	VESDAKVLI		IESDSKVVV	IESNSKVVV	VESESKVLI	IESESKVLV	VESETKVVI	VESETKVVI	VESETKVVI	VESETKVVI	VESETKVVI	VESETKVVI	VESETKVVI	VESESKVVI		VESENKVVV	VESENKVVV	IETDNKVVI	VESEDKVLI	VELGDKVMV	VESETKVVI	VESETKVVV	IETEDKVVV	VETEDKVLVV	VETDAKVVV	VETDAKVVV	VESEGKVMV		VESESKVMI	IESEDKVLV	VESENKVVV	VESESKVVI		VEAENKVVI	VESENKVVV	VESETKVVI
	2260								AEEESDLEP
	2261																														AEDDDRETS		AEDEDKEVS									AEDDDREIS
	2262	EEDEREISV	REVSVPAEI	EEDDREISV					EESDLEPSI			KESELEPSI									EEDDTELSV	EEDDTELSV	EEGDNELSV	EEGDSELSV																						REVSVAAEI
	2264																											REVSVAAEI
	2266	REISVPAEI		REISVPAEI	REISVPAEI	REVSVPAEI	REVSVPAEI	REVSVPAEI			REPSIPSEY				REVEVLAEI		REPSIPSEY	REPSIPSEY	REPSIPSEY										VEISTAAEV	GEVSVAAEI	RETSVAAEI	REISVPAEI	KEVSVAAEI	KEVSVAAEI		RETSVAAEI	REISVAAEII	REISVAAEV	REVSVAAEII	REISGEAEI	REVSVEAEI	REISVAAEI	KEISVAAEI		NEISAAAEI		REISVSADC	REISVSAEC	REISVSAEC
	2279
	2289																		AQPSYNPPL												AQPSYNPPL	AQPAYNPPL
	2302					KEPDYEPPV
	2306	YEPPVVHGC						YEPPVVHGC													YEPPVVHGC	YEPPVVHGC			YEAPVVHGC								YEPPVVHGC									YEPPVVHGC
	2332																																													TESNVAQAL
	2334																											TESVVSTAL
	2335
	2336	TESTVSTAL	TESTVSSAL	DESTVSSAL	TESTVSAAL	p TESTVSAA	TESTVSAAL	TESTVSTAL	SESTIGDAL						TQVLVGEAL	SESVVAEAL	SESAVAEAL		SQDNVGGAL				DESSVSTAL	p DESSASTA			SESTVSKAL		SESNVSSAL	p TESNVSSA		SESNISAAL	SESTVSDAL	TESSVSEAL	TESSVSDAL	TESNVAGVL	TESNVAGVLL	SESVISSAL	SESVISSALL	SESTVSSAL	DESTVSNAL	SESVISNAL	TESKVAEAL	TESSVSDAL	TESSVSEAL			DESTVSHAL	DESAVSQAL
	2341										GEALKELAI	GEVLRELAI	GEALRELAI	GEALKELAI				GEALKALAV																											SEALAELAA
	2348															AENSFGQAL	AEKSFGQAL
	2353								GQPPPSGDS
	2354
	2355																																		TEPSADSGV						SEPDSDSGV
	2357																			EENSSSSGV					SEAPSTSGL		AEDESTSGV			ADVDSGTGL			SEPDSGAGF					VESDSGAGL	VESDSGAGFF			AESDSGACL					IEGQDGSAL
	2359
	2361																																								AEDDDREVS
	2369																																TETSDSSPI
	2371
	2373
	2377
	2383			SEAESYSSM	SEVESFSSM	SEAESFSSM	SEAESYSSM		SETGSISSM	SEAGSLSSM	SETGSVSSM	SETGSDISM	SETGSSSSM	SETDSLSSM				SETGSISSM	SETGSVSSM													SEDGSFSSM								SEDGSFSSM		SEDGSYSSM						SEAESYSSM
	2385	AESYSSMPP		AESYSSMPP		AESFSSMPP	AESYSSMPP
	2403									LESKSWSTV					LEDGSVETV			LESGSWISC
	2412
	22357																				AESYSSMPP	AESYSSMPP													GESYSSMPP									GESYSSMPP				AESYSSMPP
B58	1973	SGSWLRDIW	SGSWLRDVW	AGSWLKDVW	SGSWLREIW	SGSWLREIW	SGSWLSEIW	SGSWLRDIW	SGSWLRDVW	SGSWLRDIW	SGSWLRDVW	SGSWLRDVW	AGSWLWDVW	SGSWLRDIW	AGSWLRDIW			AGSWLSDIW	AGSWLSDVW				SGDWLRDVW						DTSWLREIW	DASWLREIW	DASWLHDIW		DSSWLWEIW	DSSWLREIW	DSTWLREVW	DTSWLWEVW	DTSWLWEVW			DTSWLREVW	TLDWFWELW	GNSWLWEVW	CTSWLRDVW	DSSWLREVW	DTSWLREIW	ATSWLWDVW		ATSWLRDVW	ASSWLRDVW
	1975				SWLREIWDW	SWLREIWEW	SWLSEIWDW						SWLWDVWDW															SWLWEVWDW	SWLREIWDW	SWLREIWDW		SWLWEIWDW	SWLWEIWDW	SWLREIWDW	TWLREVWEW	SWLWEVWSW	SWLWEVWSW	SWLWEVWDW	SWLWEVWDW	SWLREVWDW		SWLWEVWDW		SWLREVWEW	SWLREIWEW	SWLWDVWDW	TWLRAIWDW
	1985																										CTVLADFKL
	1986				TVLADFKVW		TVLSDFKTW									TVLSDFKTW	TVLSDFKTW			TVLSDFKTW	TVLSDFKTW	TVLSDFKTW		TVLSDFKTW	TVLSDFKTW	TVLSDFKTW		TVLSDFKTW	TVLSDFKTW	TVLSDFKSW	TVLSDFKTW	TVLSDFKTW	TVLSDFKTW	TVLSDFKTW		TVLSDFKTW	TVLSDFKTW	TVLSDFKTW	TVLSDFKTW	TVLSDFKTW	TVLSDFKTW	TVLSDFKTW	TVLSDFKTW		TVLSDFKTW	TVLSDFKTW	TALTDFKAW	TVLSDFKVW	TVLSDFKTW
	1992
	1995									LSSKLLPKM	LSAKLCPKL	LSAKLFPKM	LSSKLFPKM	LSSKLLPKM		LSAKLLPKL	LSSKLLPKL	LSSKLLPKM	LSSKLLPKM	LSAKIMPAL	LSAKIMPKM	LSAKIMPKM	LTAKIMPKM			LSSKIMPKL
	1998																			KIMPALPGL
	2001																																					PSMPGIPFF
	2011																																																CQAGYRGVW
	2043																										TMRLVGPRW
	2048																				GSGLCANMW	GSGLCANMW				GSSLCANMW
	2052		CSNTWHGTF	CSNTWRGSF	CSNTWHGTF	CSNTWHGTF	CSNTWHGSF	CSNTWHGTF	CMNTWQGTF			CMNTWQGTF	CMNTWQGTF	CMNTWQGTF	CSNTWQGTF				CMNTWQGTF	CANMWYGTF	CANMWYGTF	CANMWYGTF	CANMWLGTF	CANMWHGTF	CANLWHGTF	CANMWHGTF	CANTWHGTF	CSNTWHGTF	CSNTWHGTF	CSNTWHGTF	CSNTWHGTF	CSNTWHGTF	CSNTWHGTF	CSNTWHGTF	CSNTWHGTF	CSNTWHGTF	CSNTWHGTF	CSNTWQGTF		CSNTWHGTF	CSNTWHGTF	CSNTWHGTF	CSNTWHGTF	CSNVWHGTF	CSNTWHGTF	CSNTWHGTF	CSNTWHGTF	CSNTWHGTF	CSNTWHGTF
	2075																										SYAYSRALW
	2085	VSAEEYVEI			VSAEEYVEI			VSAEEYVEI																						VSAEEYVEI
	2093		VTRVGDFHY							VTQHGSFSY				ITQHGPYAY	VTRVGSFHY	VTRVGDNHY	p VTRVGDNH
	2116								LPSPEFFSW	VPAPEFFSW	LPCPEFFSW	IPQPEFFSW	IPSPEFFSW	LPAPEFFSW		VPSPEFFSW	VPSPEFFSW	LPAPEFFSW	LPSPEFFSW
	2132								RFAPTPKPF	RFAPTPGPF	RFAPTPKAF		RFAPTPKPF			RFAPPPGPF	RFAPPPGPF		RFAPTPKPF
	2146																																																SFSVGLLEF
	2147			FSIGLNEYL
	2151																					HSYAIGSQL
	2152							HSYVVGSQL								HSYVVGSQL	HSYVVGSQL				HSYAIGSQL				HTYVIGAQL	HSYAIGSQL													CSNTWQGTF								HSYVVGSQL
	2197
	2198		LASSSASQL	LASSSASQL	LASSSASQL	LASSSASQL	LASSSASQL	LASSSASQL							LASSSASQL										LASSSASQL		LASSSASQL	LASSSASQL	LASSSASQL		LASSSASQL	LASSSASQL	LASSSASQL	LASSSASQL	LASSSASQL	LASSSASQL	LASSSASQL	LASSSASQL	LASSSASQL	LASSSASQL	LASSSASQL	LASSSASQL	LASSSASQL	LASSSASQL	LASSSASQL	LASSSASQL	LASSSASQL	LASSSASQL	LASSSASQL
	2212									KATCTTHKM																			DLIEANLLW
	2213																												KFPPALPIW							ATCTAHPDF
	2219																												LAMLAAKTF				HSSPGQDLI
	2224																														DLIEANLLW										DLIEANLLW
	2225	ELIEANLLW	DLIEANLLW	DLIEANLLW	ELIEANLLW	DLIEANLLW	DLIEANLLW	ELIEANLLW							ELIEANLLW					ELVDANLLW	ELIDANLLW	ELIDANLLW	ELVEANLLW	ELVDANLLW	ELVDANLLW	ELIDANLLW	ELITANLLW	DLLEANLLW		DLIEANLLW		DLIESNLLW	DLIEANLLW	DLIEANLLW	DLIEANLLW	DLIEANLLW	DLIEANLLW	DLIEANLLW	DLIEANLLW	DLIESNLLW		DLIEANLLW	DLIEANLLW	DLIEANLLW	DLIEANLLW	DLIEANLLW	DLIEANLLW	ELIEANLLW	ELIEANLLW
	2226											MVDANLFCW
	2276																																													RFPPAMPIW
	2277	KSRRFAPAL	KSRKFPPAM	KSKKFPPAM
	2278																											KFPPALPIW
	2279															KAFPAALPV	KAFPAALPV
	2280	RFAPALPIW	KFPPAMPIW	KFPPAMPIW	KFPASIPVW	RFPSCLPVW	KFPSSLPVW	KFPQALPVW	RFPPALPAW	KFPPALPPW	KFPPALPPW	RFPPALPPW	KFPLAIPLW	RFPPALPPW				KFPPALPVW	KFPPALPVW	KYPPALPIW	KYPPALPIW	KYPPALPIW	KYPPALPIW	KYPPALPIW		KYPPALPIW	KYPPALPIW			RFPSPLPIW	RFPPALPVW	KFPRAIPIW	KFPPAIPIW	KFPAAMPVW	RFPKPLPVW	RFPSALPVW	RFPPALPIW	RFPPALPIW	RFPPALPIW	KFPPALPIW	RFPAAIPIW	KFPIALPVW	KFPPALPVW	KFPPALPIW	KFPPALPIW			KFPPALPVW	KFPPALPIW
	2293									YNPPVIETW			YNPPVVETW					YNPPVLETW
	2338
	2339																							SASTALLEL
	2340																																													LSDLAETSF
	2344																			LAALAEKSF	LAALAEKSF	LAALAEKSF					LASLAEKSF				LADLAVKTF	LASLADKTF	LADLAAKSF			LSDLATKTF					LADLAEKTF		LADLATKTF				MADLADARF
	2365						SSSAPEEEL
	2367														TAAHDQTSL
	2380
	2386																																			KSFSSMPPL
	2402															DLDSGSWST	DLDSGSWST
	5049																						KSFPPPMET
B62	1983	WICEVLSDF			WVCTVLADF	WVCTVLSDF		WVCEVLGDF	WVCTILTDF	WVCSILTDF						WVCTVLSDF	WVCTVLSDF	WVCTILTDF	WVCTILTDF	WVCTVLSDF	WVCTVLSDF	WVCTVLSDF	WVCNVLSDF	WVCTVLSDF			WVCTVLADF	WVCTVLSDF	WVCTVLSDF	WVCTVLSDF	WVCTVLSDF	WVCTVLSDF	WVCTVLSDF	WVCTVLSDF	WVCTVLTDF	WVCTVLSDF	WVCTVLSDF	WVCTVLSDF	WVCTVLSDF	WVCTVLSDF	WVCTVLSDF	WVCTVLSDF	WVCTVLSDF	WVCTVLTDF	WVCTVLSDF	WVCTVLSDF	WVCTALTDF	WVCTVLSDF	WVCTVLSDF
	1994																											WLKAKLLPL						WLKAKLLPL
	1995			WICEVLSDF																																											LQAKLLPQL
	2000	MPQLPGIPF	LPRLPGVPF	MPQLPGIPF	LPRMPGIPF	MPQMPGIPF	LPQLPGVPF	MPQMPGIPF	FPKMPGLPF	LPKMPGLPF		FPKMPGIPF	FPKMPGLPF	LPKMPGIPF	LPKLPGLPF	LPKLPGIPF	LPKLPGVPF	LPKMPGIPF	LPKMPGLPF	MPALPGLPF	MPKMPGVPF	MPKMPGVPF	MPKMPGIPF	MPKVPGIPF	MPALPGIPF	MPKLPGVPF	LPKMPGIPF		LPAMPGLPF	MPSMPGIPF	LPRMPGIPF	LPRMPGVPF	LPRMPGIPF		LPRLPGIPF	LPRMPGVPF	LPRMPGVPF			LPRMPGIPF		LPRMPGLPF	LPRMPGIPF	MPRLPGIPF	LPRLPGIPF	LPRMPGVPF	LPQLPGVPF	LPRLPGIPF
	2001					PQMPGIPFL		PQMPGIPFF																														PSMPGIPFF
	2011
	2017								GVWAGTGIM	GVWAGTGVM	GVWAGTGIM	GVWAGTGIM	GVWAGTGIM					GVWAGTGIM	GVWAGTGIM
	2018
	2026																TTRCPCGAY
	2027																																												TMCPCGAEL
	2038																						HVKNGSMRM			HVKNGSMRM
	2043																				SMRIAGSGL	SMRIAGSGL	SMRMVGPRL	SMRVVGPRL		SMRMVGSSL	TMRLVGPRW																				TMRIVGPKL		SMKITGPRM
	2045										RLSGPKTCL															RMVGSSLCA
	2052						CSNTWHGSF		CMNTWQGTF	CLNLWQGTF	CLNTWQGTF	CMNTWQGTF	CMNTWQGTF	CMNTWQGTF		CLNTWQGSF	CLNTWQGSF	CMNTWQGAF	CMNTWQGTF																									CSNVWHGTF
	2057	SGTFPINAY	HGTFPINAY	RGSFPINAY	HGTFPINTY	HGTFPINTY	HGSFPINAF	HGTFPVNAY	QGTFPINCY	QGTFPINCY	QGTFPINCY	QGTFPINSY	QGTFPINCY	QGTFPINCY	QGTFPINCY	QGSFPINSY	QGSFPINSY	QGAFPINSY	QGTFPINCY	YGTFPINEY	YGTFPINEY	YGTFPINEY	LGTFPINEY	HGTFPINEY	HGTFPINEY	HGTFPINEY	HGTFPINGY	HGTFPINAY			HGTFPINAY	HGTFPINAY	HGTFPINAY		HGTFPINAY	HGTFPINAY	HGTFPINAY	QGTFPINAY	QGTFPINAY	HGTFPINAY	HGTFPINAY	HGTFPINAY	HGTFPINAY	HGTFPINAY	HGTFPINAY	HGTFPINAY
	2065	YTTGPCTPL																																	YTSGPSVPI
	2070																						STPAPAYNY	STPAPAHNY			STPAPSYAY	GVPIPAPNY	GVPVPAPNY	GVPIPAPNY		SVPIPAPDY	GVPIPAPNY	GVPVPAPNY	SVPIPAPNY	GVPIPAPNY		GVPIPAPNY	GVPVPAPNY	GVPIPAPNY	GVPIPAPNY	GVPIPAPNY	GVPIPAPNY	GVPIPAPNY		GVPIPAPNY	SVPAPAPNY	STPRPAPNY	SVPVPAPNY
	2078																																												YQFALWRVS			YQRALWRVS
	2082								IWRVAASEY	IWRVAASEY	IWRVAASEY	IWRVAATEY	IWRVAATEY	IWRVAASEY				IWRVAATEY		LWRVAANSY
	2091												AEVTRHGSY	AEITQHGPY					VEVTRHGSY											VEIRRVGEF			VQVRRVGDF
	2093		VTRVGDFHY						VTQHGSYSY	VTQHGSFSY	VTQHGSHAY	VTQHGQYAY	VTRHGSYAY	ITQHGPYAY	VTRVGSFHY	VTRVGDNHY	VTRVGDNHY	VTRHGQYAY	VTRHGSYSY																														VERHGDRHY
	2094	RQVGDFHYV							TQHGSYSYI		TQHGSHAYV			TQHGPYAYV
	2095
	2097											GQYAYVTGL						GQYAYVTGL
	2114	CQVPSPEFF		CQVPSPEFF	CQVPSPEFF	CQVPSPEFF	CQVPSPEFF	CQVPSPEFF				CQIPQPEFF	CQIPSPEFF			CQVPSPEFF	CQVPSPEFF			CQVPAAEFF					CQVPTAEFF										CQVPSPEFF			CQVPSPEFF	CQVPSPEFF			CQVPSPEFF		CQVPSPEFF			CQVPSPEFF		CQVPGPEFF
	2123
	2128								VQIHRFAPT	VQIHRFAPT	VQIHRFAPT	VQIHRHAPQ	VQIHRFAPT	VQIHRFAPT				VQIHRFAPT	VQIHRFAPT
	2132	RFAPPCKPL							RFAPTPKPF	RFAPTPGPF	RFAPTPKAF		RFAPTPKPF			RFAPPPGPF	RFAPPPGPF		RFAPTPKPF																	RFAPPCKPL	RFAPPCKPL			RFAPPCKPL							RFAPPCNPL
	2133															FAPPPGPFF	FAPPPGPFF
	2139										AFMRDEVSF			PLIRDEVSF				PLIRDEVSF
	2140																			LLRDEITFM
	2146	SFRVGLHEY	TFQVGLNQY	TFSIGLNEY	SFRVGLNTY	VFTVGLNTY	TFQVGLNSY	SFQVGLHSY	SFCVGLNSF	TFTVGLNSF	SFSVGLNSY	SFSVGLNTF	SFSVGLNSF	SFSVGLNSF	SFTVGLNQY	NFSVGLHSY	NFRVGLHSY	SFSVGLNSF	TFSVGLNSF	TFMVGLNSY	TFSVGLHSY	TFSVGLHSY	CFSVGMHTY	CFSVGLHTY	TFTVGLHTY	SFSVGLHSY	TFTVGLNSY	SFSVGLNSF	SFSVGLNTF	QFTVGLNTF	TFSVGLNSF	TFSVGLNTF	TFSVGLNSF	SFSVGLNTF	TFSVGLNTF	AFTVGLNSF	TFTVGLNSF	TFTVGLNSF	TFTVGLNSF	TFSVGLNTF	SFSVGLNSF		AFMVGLNSF	SFSVGLNTF	VFTVGLNSY	AFTVGLNTF	SFSVGLHSY	TFSVGLSNY	SFSVGLLEF
	2147		FQVGLNQYL	FSIGLNEYL			FQVGLNSYV	FQVGLHSYV
	2152		NQYLVGSQL												NQYVVGSQL
	2174
	2204																								SQLSAPSLY
	2210		SLKATCTTH	SLKATCTTH	SLKATCTTH	SLKATCTTH	SLKATCTTH		SLRATCTTH	SLKATCTTH	SLRATCTTH	SLRANCATH	SLRATCTTH	SLRATCTTH	SLKATCTTH	SLKASCTHY	SLKASCTHY	SLRATCTTH	SLRATCTTH	SLKATCQTH	SLKATCQTH	SLKATCQTH	SLKATCQSY	SLKATCKSH	SLYATCNTH	SMKATCKTH			SLKATCTAH		SLKATCAAH		SLKATCTAH	SLKATCTAH	SLKATCTTH	SLKATCTAH	SLKATCTAH			SLKATCTAH	SLKATCAAH			SLKATCTTH	SLKATCTTH	SLKATCTAH
	2229																																			ANLLWCSEY
	2251												IMLDSLDSM																											MVLDSFEPL
	2255																																															SFEPLTAEY
	2267																			ELSVAAECF	ELSVPAECF	ELSVPAECF		ELSVAAECF			ELSVAAECF
	2273																												EVMRRVKKF
	2277	KSRRFAPAL																											RVKKFPPAL	RSKRFPSPL														RVKKFPPAL
	2285														ARIDARPPY
	2289																		AQPSYNPPL												AQPSYNPPL	AQPAYNPPL
	2298																													IQPWKQPDY										VERWKQPSY						KQQDYEPPV		LQAWQMPGY	LQKWQMPGY
	2302																												KQPDYIPPV	KQPDYIPPV							KQQDYDPPV						KQPGYDPPV
	2331																																									RMVALSESV
	2332														TQVLVGEAL
	2333																								IQLDSSRVA
	2336										DQSNVGEAL								SQDNVGGAL
	2339															VVAEALKEM
	2344	LAELATKSF	LAELATKTF	LAELATKTF	LAELATRTF	LAELATRTF			LQQLAIKTF										LMDLARRSF	LAALAEKSF	LAALAEKSF	LAALAEKSF	LLELANKSF	LLELAKKSF	LARLADKTF		LASLAEKSF		LAMLAAKTF			LASLADKTF		LAELATKSF	LAELAARSF													LAQLADKVF	LQQLADKVF
	2351																																MVLDSFEPL										LVLESFEPM
	2353								GQPPPSGDS							GQALPTTDS	GQALPTTDS
	2357									DHNDSGHST																						VSSDSGAAL				LSSDSGAGL			VESDSGAGF
	2369																NQAVPAGPH
	2380
	2386																																			KSFSSMPPL
		Total blank cells	38525
		Total cells	45057
		Total epitopes	6532
		Total epitopes	6532
[truncated: 21 more columns]

## Sheet: NS5A Conserved epitopes
MHC Subtype	Position	1a	1b	1c	1e	1e 2	1g	1l	2a	2b	2c	2e	2i	2j	2k	2l	2l2	2m	2q	3a	3b	3b2	3g	3g2	3h	3i	3k	4a	4b	4b2	4c	4d	4f	4g	4k_	4l	4l2	4m	4m2	4n	4o	4p	4q	4r	4s	4v	5a_	6a	6b
A24	1975	SWLRDIWDW	SWLRDVWDW	SWLKDVWDW	SWLREIWDW	SWLREIWEW	SWLSEIWDW	SWLRDIWDW	SWLRDVWDW	SWLRDIWDW	SWLRDVWDW	SWLRDVWDW	SWLWDVWDW	SWLRDIWDW	SWLRDIWDW	SWLRDIWDW	SWLRDIWDW	SWLSDIWDW	SWLSDVWDW	DWLRDIWDW	DWLHDIWDW	DWLHDIWDW	DWLRDVWDW	DWLRDIWDW	EWLCDVWSW	DWLYDIWNW	NWLYDIWNW	SWLWEVWDW	SWLREIWDW	SWLREIWDW	SWLHDIWDW	SWLWEIWDW	SWLWEIWDW	SWLREIWDW	TWLREVWEW	SWLWEVWSW	SWLWEVWSW	SWLWEVWDW	SWLWEVWDW	SWLREVWDW	DWFWELWDW	SWLWEVWDW	SWLRDVWDW	SWLREVWEW	SWLREIWEW	SWLWDVWDW	TWLRAIWDW	SWLRDVWDW	SWLRDVWDW
	1980	IWDWICEVL	VWDWICTVL	VWDWICEVL	IWDWVCTVL	IWEWVCTVL	IWDWICTVL	IWDWVCEVL	VWDWVCTIL	IWDWVCSIL	VWDWVCSIL	VWDWICTIL	VWDWICSIL	IWDWICTIL	IWDWICTIL	IWDWVCTVL	IWEWVCTVL	IWDWVCTIL	VWDWVCTIL	IWDWVCTVL	IWDWVCTVL	IWEWVCTVL	VWDWVCNVL	IWEWVCTVL	VWSWICTVL	IWNWICTVL	IWNWVCTVL	VWDWVCTVL	IWDWVCTVL	IWEWVCTVL	IWDWVCTVL	IWDWVCTVL	IWDWVCTVL	IWDWVCTVL	VWEWVCTVL	VWSWVCTVL	VWSWVCTVL	VWDWVCTVL	VWDWVCTVL	VWDWVCTVL	LWDWVCTVL	VWDWVCTVL	VWDWVCTVL	VWEWVCTVL	IWEWVCTVL	VWDWVCTVL	IWDWVCTAL	VWDWVCTVL	VWDWVCTVL
B7	2000	MPQLPGIPF	LPRLPGVPF	MPQLPGIPF	LPRMPGIPF	MPQMPGIPF	LPQLPGVPF	MPQMPGIPF	FPKMPGLPF	LPKMPGLPF	CPKLPGLPF	FPKMPGIPF	FPKMPGLPF	LPKMPGIPF	LPKLPGLPF	LPKLPGIPF	LPKLPGVPF	LPKMPGIPF	LPKMPGLPF	MPALPGLPF	MPKMPGVPF	MPKMPGVPF	MPKMPGIPF	MPKVPGIPF	MPALPGIPF	MPKLPGVPF	LPKMPGIPF	LPLMPGIPF	LPAMPGLPF	MPSMPGIPF	LPRMPGIPF	LPRMPGVPF	LPRMPGIPF	LPLMPGLPF	LPRLPGIPF	LPRMPGVPF	LPRMPGVPF	LPSMPGIPF	LPSMPGVPF	LPRMPGIPF	MPTMPGIPF	LPRMPGLPF	LPRMPGIPF	MPRLPGIPF	LPRLPGIPF	LPRMPGVPF	LPQLPGVPF	LPRLPGIPF	TPRIPGIPF
	Total 03 common epitopes position
[truncated: 21 more columns]

## Sheet: NS5A Unique epitopes
NS5a									NS5A
Protein	MHC-I	Position	Genotype	Peptide	C.Score				Table:1B
	A1	2167	2a	DTDVLMSML	1.8766	1	1		MHC-I	Position	V1	V2	V3	V4	V5	V6	V7	V8	V9	V10
	A1	2167	2b/c/e/j/k/m/q	DTEVLASML	0.8731	2	7		A1	2167	1	7	-	-	-	-	-	-	-	-
									A1	2245	1	1	1	1	2	1	2	1	1	-
	A1	2245	2b	ESDSKVIVL	0.9013	3	1		A1	2335	2	1	-	-	-	-	-	-	-	-
	A1	2245	2j	ESDAKVLIL	1.4467	4	1		A1	2369	1	1	1	1	-	-	-	-	-	-
	A1	2245	2l	ESDSKVVVL	0.7737	5	1		A1	2377	1	1	1		-	-	-	-	-	-
	A1	2245	4d	ESEDKVLIL	0.8484	6	1		A1	2380	1	1	1	1	1	1	1	2	1	1
	A1	2245	2e/m	ESESKVLIL	0.8275	7	2		A3	2334	1	1	1	-	-	-	-	-	-	-
	A1	2245	2q	ESESKVLVL	0.759	8	1		A26	1995	2	1	-	-	-	-	-	-	-	-
	A1	2245	4m/m2	ETDAKVVVL	0.9118	9	2		A26	2380	1	1	1	1	1	1	1	1	-	-
	A1	2245	4c	ETDNKVVIL	1.1032	10	1		B7	2367	1	2	1	1	1	-	-	-	-	-
	A1	2245	4l2	ETEDKVLVL	0.884	11	1		B8	2323	1	1	1	1	-	-	-	-	-	-
									B8	2326	1	1	2	-	-	-	-	-	-	-
	A1	2335	4l/l2	LTESNVAGV	0.8328	12	2		B27	1991	4	1	2	1	1	-	-	-	-	-
	A1	2335	5a	LSDSTVSQV	1.5534	13	1		B27	2285	1	1	-	-	-	-	-	-	-	-
									B27	2327	1	3	1	2	1	-	-	-	-	-
	A1	2369	2j	ITDSANQTI	1.5062	14	1		B39	2217	1	1	1	-	-	-	-	-	-	-
	A1	2369	4a	TTDSGPILV	2.1625	15	1		B39	2219	1	2	1	1	-	-	-	-	-	-
	A1	2369	6f	SSDAVPLLG	0.9084	16	1		B44	2147	1	1	1	-	-	-	-	-	-	-
	A1	2369	6t	SSDAASSQV	1.6244	17	1		B44	2219	1	1	1	-	-	-	-	-	-	-
									B44	2262	1	1	2	1	1	1	1	1	1	-
	A1	2377	1c	ELDSEAESY	2.4652	18	1		B44	2357	1	1	1	1	1	1	1	1	1	-
	A1	2377	1g	DAGSEAESY	0.838	19	1		B58	2116	2	1	1	2	1	1	2	-	-	-
	A1	2377	6v	ASDGAASDV	1.1323	20	1
	A1	2380	4g	DSQSDDGSY	1.5604	21	1
	A1	2380	6a	DACSEAESY	1.0277	22	1
	A1	2380	6k	DAGSDAGSY	0.8184	23	1
	A1	2380	6t	DIESDAGSY	1.337	24	1
	A1	2380	6o	DTASDAGSY	2.5138	25	1
	A1	2380	6p	ETASDAGSY	2.5172	26	1
	A1	2380	6n	ETLSDAGSY	1.3957	27	1
	A1	2380	6l/v	GAASDVESY	1.0541	28	2
	A1	2380	6i	GAASEADSY	1.2357	29	1
	A1	2380	6h	GVASEAESY	1.3468	30	1
	A3	2334	3k	VLSESTVSK	1.5	31	1
	A3	2334	6a	HALAQLADK	0.9884	32	1
	A3	2334	6e	RALAELARK	1.1878	33	1
	A26	1995	3b /b2	LSAKIMPKM	0.852	34	2
	A26	1995	3g	LTAKIMPKM	1.5026	35	1
	A26	2380	4g	DSQSDDGSY	0.8981	36	1
	A26	2380	6a	DACSEAESY	0.7861	37	1
	A26	2380	6t	DIESDAGSY	1.1779	38	1
	A26	2380	6o	DTASDAGSY	2.0594	39	1
	A26	2380	6b	DTCSDAGSF	1.0543	40	1
	A26	2380	6p	ETASDAGSY	2.3698	41	1
	A26	2380	6n	ETLSDAGSY	2.0054	42	1
	A26	2380	6h	GVASEAESY	0.8409	43	1
	B7	2367	2c	EPSIPSEYL	0.8921	44	1
	B7	2367	2i/j	EPSVPSEYL	0.9554	45	2
	B7	2367	2k	TAAHDQTSL	1.0382	46	1
	B7	2367	6f	VPSSDAVPL	1.571	47	1
	B7	2367	6t	APSSDAASS	0.8397	48	1
	B8	2323	2k	PIRRRRRKL	1.9779	49	1
	B8	2323	4a	PPPRRKRTV	0.8704	50	1
	B8	2323	4v	PRRKRTVVL	1.8582	51	1
	B8	2323	6u	VPPPRRKKV	0.8252	52	1
	B8	2326	4n	PRRKRTVVL	1.8589	53	1
	B8	2326	4f	PRRKKTVVL	1.5332	54	1
	B8	2326	4n/q	PPPRRKRTV	0.8686	55	2
	B27	1991	1g/6d/e/e2	FKTWLRAKL	0.7701	56	4
	B27	1991	5a	FKAWLQAKL	0.7808	57	1
	B27	1991	2c/e	FKNWLSAKL	0.8118	58	2
	B27	1991	6a	FKVWLQAKL	0.8131	59	1
	B27	1991	6g	FRVWLKSKL	1.5645	60	1
	B27	2285	2k	ARIDARPPY	1.7133	61	1
	B27	2285	4v	ARPEYNPPL	0.9017	62	1
	B27	2327	2k	RRRKLTQVL	1.6905	63	1
	B27	2327	6h/p/t	PRRKKVVQL	0.7521	64	3
	B27	2327	6o	PRRKKVVRL	0.7793	65	1
	B27	2327	4b/c	PRRKRVVAL	0.7857	66	2
	B27	2327	4s	PRRRRVVAL	0.7507	67	1
	B39	2217	4c	AHDSPGTDL	1.4396	68	1
	B39	2217	4o	AHDTPGSDL	1.4689	69	1
	B39	2217	6h	HGAHPDAEL	0.8816	70	1
	B39	2219	4a	HDSPGTDLL	1.0954	71	1
	B39	2219	4b2	HHSPDADLI	0.9145	72	2
	B39	2219	6a	ESENKVVVL	1.5295	73	1
	B39	2219	6b	ESETKVVIL	0.9639	74	1
	B44	2147	1b	FQVGLNQYL	1.2168	75	1
	B44	2147	1c	NEYLVGSQL	1.6981	76	1
	B44	2147	1l	FQVGLHSYV	0.7731	77	1
	B44	2219	1b	FQVGLNQYL	1.2168	78	1
	B44	2219	1c	NEYLVGSQL	1.6981	79	1
	B44	2219	1l	FQVGLHSYV	0.7731	80	1
	B44	2262	1a	EEDEREISV	0.7871	81	1
	B44	2262	1c	EEDDREISV	0.7944	82	1
	B44	2262	3b/b2	EEDDTELSV	1.0105	83	2
	B44	2262	3g	EEGDNELSV	1.0291	84	1
	B44	2262	3g2	EEGDSELSV	1.0488	85	1
	B44	2262	2a	EESDLEPSI	0.786	86	1
	B44	2262	2e	KESELEPSI	0.9308	87	1
	B44	2262	4v	REVSVAAEI	1.4516	88	1
	B44	2262	1b	REVSVPAEI	1.4091	89	1
	B44	2357	3a	EENSSSSGV	0.9551	90	1
			4b2	ADVDSGTGL	0.8624	91	1
			3k	AEDESTSGV	1.332	92	1
			4p	AESDSGACL	1.6223	93	1
			5a	IEGQDGSAL	1.5512	94	1
			3h	SEAPSTSGL	1.7492	95	1
			4f	SEPDSGAGF	1.2044	96	1
			4m2	VESDSGAGFF	1.111	97	1
			4m	VESDSGAGL	1.4361	98	1
	B58	2116	2a/q	LPSPEFFSW	1.4535	99	2
	B58	2116	2e	IPQPEFFSW	1.0033	100	1
	B58	2116	2i	IPSPEFFSW	1.603	101	1
	B58	2116	2j/m	LPAPEFFSW	1.4462	102	2
	B58	2116	2c	LPCPEFFSW	0.9317	103	1
	B58	2116	2b	VPAPEFFSW	1.3789	104	1
	B58	2116	2l/l2	VPSPEFFSW	1.3966	105	2
				Unique epitopes: 105
