# Supplementary material for: In silico analysis of the effect of HCV genotype-specific polymorphisms in Core, NS3, NS5A, and NS5B proteins on T-cell epitope processing and presentation
Source: Front Microbiol. 2025 Jan 15;15:1498069. doi: 10.3389/fmicb.2024.1498069 (PMC11774985; doi:10.3389/fmicb.2024.1498069)
Supplement: Supplementary file 6 [file Table_5.xlsx]

## Sheet: NS5B Total epitopes
MHC Subtype	Position	1a	1b	1c	1e	1g	1h	1l	2a	2b	2c	2f	2i	2j	2k	2l	2m	2m2	3a	3b	3b2	3b3	3g	3g2	3h	3i	3k	4a	4b	4c	4d	4f	4g	4g2	4k	4k2	4l	4l2	4m	4m2	4o	4o2	4p	4q	4r	4r2	4s	4v	5a
A1	2445								PLSNSLLRY		PLSNSLLRY	PLSNSLLRY	PLSNSLLRY		PLSNSLLRY	PLSNSLLRY	PLSNSLLRY	PLSNSLLRY
	2450	LLRHHNLVY	LLRHHNMVY	LLRHHNLVY	LLRHHNMVY	LLRHHNMVY	LLRHRNMVY	LLRHRNLVY											LLRHHNLVY	LLRHHNLVY	LLRHHNLVY	LLRHHNLVY	LLRHHNLVY	LLRHHNLVY	LLRHHNLVY	LLRHHNLVY	LLRHHNLVY	LLRHHNMVY	LLRHHNMVY	LLRHHNMVY	LLRHHNMVY	LLRHHNMVY	LLRHHNMVY	LLRHHNMVY	LLRHHNMVY	LLRHHNMVY	LLRHHNMVY	LLRHHNMVY	LLRHHNMVY	LLRHHNMVY	LLRHHNMVY	LLRHHNMVY	LLRHHNMVY	LMRHHNMVY	LLRHHNLVY	LLRHHNLVY	LLRHHNMVY	LMRHHNMVY	LLRHHNLVY
	2476	RLQVLDSHY	RLQVLDDHY	RLQVLDDHY	RVQVLDDHY	RLQVLDSHY	RMQVLDSHY	RLQVLDDHY	RMQVLDAHY	RVQVLDAHY	RVQLLDSHY	RVQLLDSYY	RVQLLDSHY	RVQLLDSYY	RVQLLDSHY	RVQVLDSHY	RVQLLDSHY	RVQLLDCHY	RLQVLDDHY	RLQVLDDHY	RLQVLDDHY	RLQVLDDHY	RMQVLDDHY	RMQVLDDHY	RLQVLDDHY	RLQVLDDHY	RLQVLDDHY	RLQVVDSHY	RLQVVDDHY	RMQVVDNHY	RMQVVDNHY	RVQVLDNHY	RLQVVDNHY	RLQVVDAHY	RLQVLDNHY	RLQVLDNHY	RLQMVDDHY	RLQVVDDHY	RMQVVDSHY	RMQVIDSHY	RMQVVDSHY	RMQVVDSHY	RMQVVDSHY	RLQVVDQHY	RLQVVDSHY	RLQVVDDHY	RLQVVDSHY	RMQVVDSHY	RLQVLDDHY
	2477																																								MQVVDSHYY
	2479												LLDSHYDEV			VLDSHYETV												VVDSHYNEV		VVDNHYNEV	VVDNHYNDV		VVDNHYHDV	VVDAHYHEV	VLDNHYHDV	VLDNHYHDV	MVDDHYNAV	VVDDHYNAV			VVDSHYYDV	VVDSHYNEV	VVDSHYNAV		VVDSHYHAV		VVDSHYNEV	VVDSHYNDV
	2484
	2513
	2515	HSAKSKFGY	HSARSKFGY	HSARSKFGY	HSARSKFGY	HSARSKFGY	HSARSKFGY	HSAKSKFGY								HSARSKFGY	HSARSKYGY	HSARSKYGY	HSARSKFGY	HSGRSKYGY	HSARSKYGY	HSARSKYGY	HSAKSKHGY	HSARSKYGY	HSARSKYGY	HSARSKYGY	HSARSKFGY	HSARSKFGY	HSARSKFGY	HSARSKFGY	HSARSKFGY	HSARSKFGY	HSAKSKFGY	HSARSKFGY	HSAKSKFGY	HSAKSKFGY			HSARSKFGY	HSAKSKFGY	HSARSKFGY	HSARSKFGY	HSARSKFGY	HSARSKFGY	HSARSKFGY	HSARSKFGY	HSARSKFGY	HSARSKFGY	HSARSKYGY
	2530																																																SLDKKALKH
	2531
	2538																																														HIDSVWEDL
	2588	RVCEKMALY	RVCEKMALY	RVCEKRALY	RVCEKRALY	RVCEKRALY	RVCEKMALY	RVCEKMALY	RVCEKMALY	RVCEKMALY	RVCEKMALY	RVCEKMALY	RVCEKMALY	RVCEKIALY	RVCEKMALY	RVCEKRALY	RVCEKMALY	RVCEKMALY	RVCEKRALY	RVCEKRALY	RVCEKRALY	RVCEKRALY	RVCEKRALY	RVCEKRALY	RVCEKRALY	RVCEKRALY	RICEKRALY		RVCEKRALY		RVCEKRALY		RVCEKKALY	RVCEKKALY			RVCEKRALY		RVCEKRALY	RVCEKRALY	RVCEKRALY	RVCEKKALY		RVCEKRALY	RVCEKKALY	RVCEKKALY	RVCEKRALY	RVCEKRALY	RVCEKRALY
	2603	PLAVMGSSY	PQAVMGSSY	PIAVMGASY	PIAVMGSSY	PLAVMGGSY		PIAVMGDAY				PIAVMGASY							SIETMGSAY	SIATMGPAY	SITTMGSAY	STATMGAAY	SLAIMGPAY	SLAVMGSAY	PTAVMGPAY	STATMGAAY	PSAIMGSAY		PQAIMGEAY		SLAVMGDSY	STAVMGDAY																	PTALMGPSY
	2607	MGSSYGFQY	MGSSYGFQY	MGASYGFQY	MGSSYGFQY		MGESYGFQY	MGDAYGFQY	MGASYGFQY			MGASYGFQY		MGASYGFQY	MGASYGFQY	MGASYGFQY		MGSSYGFQY	MGSAYGFQY		MGSAYGFQY	MGAAYGFQY		MGSAYGFQY		MGAAYGFQY	MGSAYGFQY	MGAAYGFQY	MGEAYGFQY	MGAAYGFQY	MGDSYGFQY	MGDAYGFQY	MGEAYGFQY	MGEAYGFQY	MGDAYGFQY	MGDAYGFQY	MGAAYGFQY	MGAAYGFQY	MGAAYGFQY	MGAAYGFQY	MGAAYGFQY	MGAAYGFQY	MGASYGFQY	MGAAYGFQY	MGDAYGFQY	MGDAYGFQY	MGAAYGFQY	MGASYGFQY
	2615																	YSPAQRVEY									YSPKQRVEY		YSPAQRVEY	YSPAQRVEY		YSPAQRVEY		YSPAQRVEY	YSPAQRVDY	YSPAQRVDY	YSPAQRVDY	YSPAQRVEY	YSPQQRVEY	YSPQQRVEY	YSPAQRVEY	YSPAQRVEY	YSPAQRVEY	YSPAQRVEY	YSPAQRVDY	YSPAQRVEY	YSPLQRVEY	YSPAQRVEY
	2631						KANPMGFSY		KKDPMGFSY	KKDPMGFSY		KKDPMGFSY	KRDPMGFSY		KKDPMGFSY		KKDPMGLSY	KKDPMGFSY
	2652																																																DIMTEESIY
	2673						IASLTERLY												ISSLTERLY	ISALTERLY	ISALTERLY	ISALTERLY	ISSLTERLY	ISSLTERLY			ITSLTERLY	ITALTDRLY	ISSLTERLY	ITALTERLY	ISALTERLY	ISALTERLY	ISALTERLY	ISALTERLY	ISALTERLY	ISALTERLY	ITALTERLY	ITALTERLY	ITALTERLY	ITALTERLY	ISALTERLY	ISALTERLY	ITALTERLY	ITALTERLY	ITALTERLY	ITALTERLY	ITALTERLY	ITALTERLY
	2688	NSRGENCGY	NSKGQNCGY	NSKGQNCGY	NSKGENCGY	NSKGENCGY	NSRGENCGY	NSKGENCGY	NSKGQTCGY	NSKGQSCGY	NSKGQSCGY	NSKGQSCGY	NSKGQSCGY	NSKGQSCGY	NSKGQSCGY	NSKGQACGY	NSKGQSCGY	NSKGQSCGY	NSKGAQCGY	NSKGLQCGY	NSKGIQCGY	NSKGLQCGY	NSKGLKCGY	NSKGLKCGY	NSKGEKCGY	NSKGLKCGY	NSKGQHCGY	NSKGDLCGY	NSKGDLCGY	NSKGDLCGY					NSKGDLCGY	NSKGDLCGY				NSKGDLCGY					NSKGDLCGY	NSKGDLCGY			NSKGQQCGY
	2705																											YTTSFGNTL	LTTSFGNTL	YTTSFGNTL	FTTSFGNTL	YTTSFGNTL	YTTSFGNTV	YTTSFGNTV	YTTSFGNTV	YTTSFGNTV	FTTSFGNTL	FTTSFGNTL	YTTSFGNTL	YTTSFGNTL	FTTSFGNTL	FTTSFGNTL	FTTSFGNTL	FTTSFGNTL	YTTSFGNTV	YTTSFGNTV	FTTSFGNTL	FTTSFGNTL
	2706		TTSCGNTLT
	2708								SMGNTITCY	SMGNTMTCY	SMGNTLTCY	SMGNTITCY	SMGNTLTCY	SMGNTITCY	SMGNTITCY	SLGNTMTCY	SMGNTLTCY	SMGNTLTCY							SLGNTITCY																								SMGNTMTCY
	2728
	2750																	EADERNLRV
	2758												AFAEAMTRY
	2759
	2793																			ACDGAGKRY	ACDGAGKRY	ACDGMGKRY			ALDAAGKRY
	2795		DASGKRVYY																					DAAGKRYYY	DAAGKRYYY																		DAAGKKVYY						DASGNRIYY
	2846		MTHFFSILL	MTHFFSILI	MTHFFSILI	MTHFFSILI		MTHFFSILI	MTHFFSILM	MTHFFSILL	MTHFFSVLM		MTHFFSILM	MTHFFSILM	MTHFFSILM		MTHFFSVLM	MTHFFSVLM																							DFDMYGVTY
	2857								DTLDQNLNF	DTLNQNLNF
	2860								DQNLNFEMY	NQNLNFEMY	DQDLNFEMY	DQDLNFEMY	DQDLNFEMY	DQDLNFEMY	DQDLNFEMY	GQDLNFEMY	GQDLNFEMY	GQDLNFEMY
	2864	DCEIYGACY			DCEIYGACY	ECEIYGACY		DCEIYGACY								NFEMYGSTY	LLDLSSWFT	LLDLSSWFT										DFDMYGVTY	DFDMYGVTY	DFDMYGVTY	DFDMYGVTY	DFDMYGVTY	DFDMYGVTY	DFDMYGVTY	DFDMYGVTY	DFDMYGVTY	DFDMYGVTY	DFDMYGVTY	DFDMYGVTY	DFDMYGVTY		DFDMYGVTY	DFDMYGVTY	DFDMYGVTY	DFDMYGVTY	DFDMYGVTY	DFDMYGVTY	DFDMYGVTY	AFEMYGSVY
	2873
	2888												GLDTFSLHT
	2889	LSAFSLHSY	LSAFSLHSY	LSAFSLHSY			LSAFSLHSY	LSAFTLHSY											LSAFTLHSY	LSAFSLHGY	LSAFSLHSY	LSAFSLHSY	LSAFSLHSY	LSAFSLHSY	LSAFSLHSY	LAAFSLHSY	LSAFSLHSY	LSAFTLHGY	LSAFTLHGY	LSAFTLHGY	LSAFTLHGY	LSAFSLHGY	LSAFSLHGY	LSAFTLHGY	LSAFTLHGY	LSAFTLHGY	LSAFTLHGY	LSAFTLHGY	LSAFTLHGY	LSAFTLHGY	LSAFTLHGY	LSAFTLHGY	LSAFTLHGY	LSAFTLHGY	LSAFTLHGY	LSAFTLHGY	LSAFTLHGY	LSAFTLHGY	LSAFSLHSY
	2959												LLDLSSWFT												LSDASRLDL										LSAAANLDL
	2964	QLDLSGWFT	QLDLSGWFV	QLDLSNWFT		QLDLSNWFT		NLDLSNWFT	LLDLSSWFT		LLDLSSWFT								QLDLSSWFT	QLDLSSWFT		LLDLSSWFT		RLDLSNWFT		LLDLSSWFT			QLDLSSWFT			QLDLSSWFT		NLDLSGWFK	NLDLSSWFT								NLDLSSWFV		RLDLSGWFV	RLDLSGWFV
	2967	LSGWFTAGY	LSGWFVAGY	LSNWFTGGY	LSDWFTAGY	LSNWFTAGF	LSNWFVAGY	LSNWFTAGY
	2973										VSAGGGDIY		VSAGGGDIY					VSAGGGDIY
	2983																SVSRARPRY	SVSRARPRY										SMSHARPRY	SASLARPRY	SMSHARPRY	SVSHARPRY	SVSRARPRY	SMSYARPRY	SMSRARPRY	SMSRARPRY	SMSRARPRY	SVSYARPRY	SVSYARPRY	SMSHARPRY	SVSRARPRY	SVSHARPRY	SVSRARPRY	SVSRARPRY	SVSHARPRY	SVSRARPRY		SVSLARPRY	SVSHARPRY
	2998	LLAAGVGIY	LLSVGVGIY	LLSVGVGIY	LLSVGVGIY		LLSVGVSIY	LLSVGVGIY				LLSVGVGLF
	2999																																LTAGVGIFL
A2	2422
	2449	SLLRHHNLV	SLLRHHNMV	SLLRHHNLV	SLLRHHNMV	SLLRHHNMV		SLLRHRNLV	SLLRYHNKV	SLMRFHNKV	SLLRYHNKV	SLLRYHNKV	SLLRYHNKV	SLLRFHNKV	SLLRYHNKV	SLLRYHNKV	SLLRYHNKV	SLLRYHNK	SLLRHHNLV	SLLRHHNLV	SLLRHHNLV	SLLRHHNLV	SLLRHHNLV	SLLRHHNLV	SLLRHHNLV	SLLRHHNLV	SLLRHHNLV	SLLRHHNMV	SLLRHHNMV	SLLRHHNMV	SLLRHHNMV	SLLRHHNMV	SLLRHHNMV	SLLRHHNMV	SLLRHHNMV	SLLRHHNMV	SLLRHHNMV	SLLRHHNMV	SLLRHHNMV	SLLRHHNMV	SLLRHHNMV	SLLRHHNMV	SLLRHHNMV	SLMRHHNMV	SLLRHHNLV	SLLRHHNLV	SLLRHHNMV	SLMRHHNMV	TLLRHHNLV
	2472										VTFDRVQLL	VTFDRVQLL	VTFDRVQLL	VTFDRVQLL	VTFDRVQLL		VTFDRVQLL	VTFDRVQL										VTFDRLQVV	VTFDRLQVV	VTFDRMQVV	VTFDRMQVV		VTFDRLQVV	VTFDRLQVV			VTFDRLQMV	VTFDRLQVV	VTFDRMQVV		VTFDRMQVV	VTFDRMQVV	VTFDRMQVV	VTFDRLQVV	VTFDRLQVV	VTFDRLQVV	VTFDRLQVV	VTFDRMQVV
	2478																																				QMVDDHYNA
	2479	VLDSHYQDV	VLDDHYRDV	VLDDHYRDV	VLDDHYKDV		VLDSHYQDV	VLDDHYRDV	VLDAHYDSV	VLDAHYDSV	LLDSHYDSV	LLDSYYDST	LLDSHYDEV	LLDSYYDST	LLDSHYDQV	VLDSHYETV	LLDSHYDSV	LLDCHYDSA		VLDDHYKNV	VLDDHYKNV	VLDDHYKNV		VLDDHYKSV	VLDDHYKAV	VLDDHYKSV								VVDAHYHEV	VLDNHYHDV	VLDNHYHDV	MVDDHYNAV								VVDSHYHAV				VLDDHYREV
	2492								KLAASKVSA			KLAASKVSA	KLAASKVSA	KLAASKVSA	KLAASKVSA		KLAASKVSA	KLAASKVSA
	2497								KVSARLLTL	KVSARLLSV	KVSAKLLSI	KVSAKLLSI	KVSARLLSV	KVSARLLTI	KVSAKLLSI	KVSANLLSL	KVSAQLLTV	KVSARLLT																										TVQARTLSV
	2534	KAVNHINSV		KAIRHINSV																KAMNQIRSV	KAMNQIRSV	KAMNQIRSV	KAMNQIRSV	KAINQIHSV	KAVNHIHSV		KAINHINSV	KAINHISSV	KAIDHINSV	KAVNHINSV	KAINHINSV	KAVNHINSV	KAINHINSV	KAINHINSV	KAINHINSV	KAINHINSV	RAINHINSV	RAINHINSV	KAVNHINSV	KAVNHINSV	KAINHINSV	KAVNHINSV	KAINHINSV	KAINHINSV	KAVNHINSV	KAVNHINSV	KAINHIDSV	KAINHINSV	KALKHIEGV
	2546	LLEDSVTPI	LLEDTETPI	LLEDNTTPI	LLEDNETPI	LLEDNQTPI	LLEDNHTPI	LLEDNETPL	LLEDSQTPI	LLEDQHTPI	LLEDHCSPI		LLEDPQTPI	LLEDSDTPI	LLEDQQTPI	LLEDSSTPI	LLEDSQTPI	LLEDQQTP	LLEDTTTPI	LLEDNSTPI	LLEDNATPI	LLEDNTTPL	LLEDNSTPI	LLEDNITPI	LLADSTTPI	LLEDTTTPI	LLEDNTTPI	LLDDNNTPI		LLEDNTTPI		LLEDNTTPI	LLEDSVTPI	LLEDSVTPI	LLEDTATPI	LLEDTATPI	LLEDNCTPI	LLEDNNTPI	LLGDNITPI	LLGDNNTPI	LLEDTTTPI	LLEDQVTPI	LLEDNTTPI	LLGDNNTPI	LLEDSATPI	LLEDSVTPI		LLEDNNTPI	LLDDSDTPL
	2579			LIVYPDLGV				LIVYPDLGV	LIVYPDLGV	LIVYPDLGV	LIVYPDLGV	LIVYPDLGV	LIVYPDLGV	LIVYPDLGV	LIVYPDLGV				LIVYPDLGV	LIVYPDLGV	LIVYPDLGV	LIVYPDLGV	LIVYPDLGV	LIVYPDLGV		LIVYPDLGV	LIVYPDLGV	LIVYPDLGV		LIVYPDLGV	LIVYPDLGV	LIVYPDLGV	LIVYPDLGV	LIVYPDLGV	LIVYPDLGV	LIVYPDLGV	LIVYPDLGV	LIVYPDLGV	LIVYPDLGV	LIVYPDLGV	LIVYPDLGV	LIVYPDLGV	LIVYPDLGV	LIVYPDLGV	LIVYPDLGV		LIVYPDLSV	LIVYPDLGV	LIVYPDLGV
	2594	ALYDVVSKL	ALYDVVSTL	ALYDVVKQL	ALYDITKKL	ALYDVVKKL	ALYDVISKL	ALYDVVKKL	ALYDVTQKL	ALYDIAQKL	ALYDITQKL	ALYDITQKL	ALYDIAQKL	ALYDITQKL	ALYDITQKL	ALYDIAQKL	ALYDITQKL	ALYDITQK	ALYDVIQKL	ALYDVIQKL	ALYDVLQK	ALYDVIQKL	ALYDVIQQL	ALYDVIQQL	ALYDVTQKL	ALYDVIQKL	ALYDVIQKL	ALHDVIKKL	ALYNVIQKL	ALHDAVKQL	ALYDAVKQL	ALHDAVKKL	ALYDVIQQL	ALYNVIQEL	ALHDAIQQL	ALHDAIQQL	ALYDVVQRL	ALHDVVKKL	ALYDVVQKL	ALYDAIQKL	ALYDALQKL	ALYDALQKL	ALHDAVKKL	ALYDVVQKL	ALYNVIQEL	ALYNVIQTL	ALYDVVKQL	ALYDAVQQL	ALYDVAQKL
	2598																							VIQQLSLAV
	2601								KLPQAVMGA			KLPIAVMGA		KLPQAVMGA	KLPQAVMGA	KLPQAIMGA						KLSTATMGA				KLSTATMGA		KLPEAVMGA		QLPEAVMGA							RLPEAVMGA	KLPEAVMGA	KLPKAVMGA	KLPKAVMGA	KLPGAVMGA	KLPGAVMGA	KLAEATMGA	KLPQAVMGA			QLPEAVMGA	QLPEAVMGA
	2613	FQYSPGQRV	FQYSPGQRV	FQYSPAQRV	FQYSPAQRV	FQYSPAQRV	FQYSPGQRV	FQYSPSQRV	FQYSPAQRV	FQYSPAERV	FQYSPAQRV	FQYSPAERV	FQYSPAQRV	FQYSPAQRV	FQYSPAQRV	FQYSPSQRV	FQYSPAQRV	FQYSPAQR	FQYSPQQRV			FQYSPSQRV			FQYSPAQRV			FQYSPAQRV	FQYSPAQRV	FQYSPAQRV	FQYSPSQRV	FQYSPAQRV	FQYSPAQRV	FQYSPAQRV	FQYSPAQRV	FQYSPAQRV	FQYSPAQRV	FQYSPAQRV	FQYSPQQRV	FQYSPQQRV	FQYSPAQRV	FQYSPAQRV	FQYSPAQRV	FQYSPAQRV	FQYSPAQRV	FQYSPAQRV	FQYSPLQRV	FQYSPAQRV	FQYSPAQRV
	2658							SLYQCCDLA
	2660											YLSCSLPEQ
	2672						AIASLTERL		AIHSLTERL		AIHSLTERL	AIHSLTERL	AIHSLTERL	AIHSLTERL	AIHSLTERL		AIHSLTERL	AIHSLTER	VISSLTERL	AISALTERL	AISALTERL	AISALTERL	AISSLTERL	AISSLTERL					VISSLTERL	AITALTERL	VISALTERL	AISALTERL	VISALTERL	VISALTERL	AISALTERL	AISALTERL					VISALTERL	VISALTERL			AITALTERL	AITALTERL
	2679											RLYVGGPMM		RLYVGGPML
	2705																																YTTSFGNTV	YTTSFGNTV	YTTSFGNTV	YTTSFGNTV									YTTSFGNTV	YTTSFGNTV
	2712				TLTCYIKAL	TLTCYIKAL				TMTCYIKAL																																							TMTCYIKAL
	2724															KAAGIVDPV
	2727	GLQDCTMLV	KLQDCTMLV	KLQDCTMLV	KLQDCTMLV	GLQDCTMLV	KLQGVTMLV	GLRDCTMLV	GIVAPTMLV	GIVDPIMLV	GIVAPTMLV	GIVAPTMLV	GIVAPTMLV	GIVNPTMLV	GIVAPTMLV	GIVDPVMLV	GIVAPTMLV		GLRNPDFLV	GLKNPSFLV	GLKNPSFLV	GLKNPSFLV	GLQDPSFLV	GLQDPSFLV	KLQDPSFLV	GLQDPSFLV		GLRDCTMLV	GLKDYSMLV	GLRDCTMLV	GLKDCTMLV	GLKDCTMLV	GLKDCSMLV	GLKSCSMLV	GLKDCTMLV	GLKDCTMLV	GLKDCTMLV	GLKDCTMLV	GLKDCTMLV	GLKDCTMLV	GLKDCTMLV	GLKDCTMLV	GLKDCTMLV	GLKDCTMLV	GLKDCTMLV	GLKDCTMLV	GLKDCTMLV	GLKDCTMLV	KLRDCTLLV
	2733	MLVCGDDLV	MLVCGDDLV	MLVCGDDLV	MLVCGDDLV	MLVCGDDLV	MLVCGDDLV	MLVCGDDLV	MLVCGDDLV	MLVCGDDLV	MLVCGDDLV	MLVCGDDLV	MLVCGDDLV	MLVCGDDLV	MLVCGDDLV	MLVCGDDLV	MLVCGDDLV	MLVCGDDL	FLVCGDDLV	FLVCGDDLV	FLVCGDDLV	FLVCGDDLV	FLVCGDDLV	FLVCGDDLV	FLVCGDDLV	FLVCGDDLV	FLVCGDDLV	MLVCGDDLV	MLVCGDDLV	MLVCGDDLV	MLVCGDDLV	MLVNGDDLV	MLVCGDDLV	MLVHGDDLI	MLVCGDDLV	MLVCGDDLV	MLVCGDDLV	MLVCGDDLV	MLVCGDDLV	MLVCGDDLV	MLVCGDDLV	MLVCGDDLV	MLVCGDDLV	MLVCGDDLV	MLVHGDDLI	MLVCGDDLV	MLVCGDDLV	MLVCGDDLV	LLVCGDDLV
	2741	VVICESAGV		VVICESAGV																VVISESCGV															VVIAESEGV	VVIAESEGV	VVIAESSGV						VVIAESEGV	VVIAESSGV	IVIAESAGV	VVIAESEGV	VVIAESEGV
	2748						GTQEDIASL
	2755																													ALGAFTEAM	ALGAFTEAM	ALGAFTEAM							ALGAFTEAM	ALGAFTEAM			ALQAFTEAM					ALGAFTEAM
	2782	LITSCSSNV	LITSCSSNV	LITSCSSNV			RISSCSSNV		LITSCSSNV	LITSCSSNV	LITSCSSNV	LITSCSSNV	LITSCSSNV	LITSCSSNV	LITSCSSNV	LITSCSSNV	LITSCSSNV	LITSCSSN	LITSCSSNV	LISSCSSNV	LISSCSSNV	LITSCSSNV	LITSCSSNV		LITSCSSNV	LITSCSSNV	LITSCSSNV	LITSCSSNV	LITSCSSNV		LITSCSSNV		LITSCSSNV	LITSCSSNV	LITSCSSNV	LITSCSSNV								LITSCSSNV	LITSCSSNV	LITSCSSNV		LITSCSSNV
	2796					ATGKRVYYL		ATGKRVYYL														GMGKRYYYL							ATGKRVYYL				ATGKRVYYL					ATGKRVYYL		ATGKRVYYL					AQGKRYYYL	AQGKRYYYL	ATGKRVYYL	ATGKRVYYL
	2803
	2828	WLGNIIMFA	WLGNIIMYA	WLGNIIMFA	WLGNIIMFA	WLGNIIMFA	WLGNIIMYA	WLGNIIMYA	WLGNIIQYA	WLGNIIQYA	WLGNIIQYA	WLGNIIQYA	WLGNIIQYA	WLGNIIQYA	WLGNIIQYA	WLGNIILYA	WLGNIIQYA	WLGNIIQYA	WLGNIIMYA	WLGNIIMFA	WLGNIIMFA	WLGNIIMFA	WLGNIIMYA	WLGNIIMYA	WLGNIIMYA	WLGNIIMYA	WLGNIIMYA	WLGNIIVYA	WLGNIIVYA	WLGNIIIYA	WLGNIIIYA	WLGNIIVYA	WLGNIILYA	WLGNIILYA	WLGNIILYA	WLGNIILYA	WLGNIILYA	WLGNIILYA	WLGNIILYA	WLGNIILYA	WLGNIILYA	WLGNIILYA	WLGNIILYA	WLGNIILYA	WLGNIILYA	WLGNIILYA	WLGNIILYA	WLGNIILYA	WLGNIIMYA
	2831	NIIMFAPTL	NIIMYAPTL	NIIMFAPTL	NIIMFAPTL	NIIMFAPTL	NIIMYAPTL	NIIMYAPTL			NIIQYAPTI		NIIQYAPTL	NIIQYAPTI				NIIQYAPT							NIIMYAPTL																								NIIMYAPTL
	2833	IMFAPTLWA	IMYAPTLWA	IMFAPTLWV	IMFAPTLWV	IMFAPTLWV	IMYAPTLWV	IMYAPTLWA	IQYAPTIWV	IQYAPTIWV		IQYAPTIWV	IQYAPTLWV		IQYAPTIWV	ILYAPTIWV	IQYAPTIWV		IMYAPTIWV	IMFAPTIWV	IMFAPTIWV	IMFAPTIWV	IMYAPTIWV	IMYAPTIWV	IMYAPTLWV	IMYAPTIWV	IMYAPTIWV	IVYAPTIWV		IIYAPTIWV	IIYAPTIWV	IVYAPTIWV	ILYAPTIWV	ILYAPTIWV	ILYAPTIWV	ILYAPTIWV	ILYAPTIWV	ILYAPTIWV	ILYAPTIWV	ILYAPTIWV	ILYAPTIWV	ILYAPTIWV	ILYAPTIWV	ILYAPTIWV	ILYAPSIWA	ILYAPTIWA	ILYAPTIWV	ILYAPTIWV	IMYAPTLWA
	2838	TLWARMILM	TLWARMILM		TLWVRMILM	TLWVRMILM		TLWARMVLM				TIWVRMVLL													TLWVRIVML				TIWARMILM																SIWARMILM	TIWARMILM			TLWARIVLM
	2843
	2844	ILMTHFFSV	ILMTHFFSI	VLMTHFFSI	ILMTHFFSI	ILMTHFFSI	VLMTHFFSV	VLMTHFFSI	VLMTHFFSI	VIMTHFFSI	VLMTHFFSV	VLLTHFFSV	VLMTHFFSI	VLMTHFFSI	VLMTHFFSI	VLMTHFFSV	VLMTHFFSV	VLMTHFFSV	VMMTHFFSI	VLITHFFSI	VVMTHFFSI	VLMTHFFSI	VMMTHFFSI	VMMTHFFSI	VMLTHFFSI	VMMTHFFSI	VIMTHFFSI	ILMTHFFSI	ILMTHFFSI	VLMTHFFSI	VLMTHFFSI	ILMTHFFSV	VLMTHFFSI	ILMTHFFSI	VLMTHFFSI	VLMTHFFSI	VLMTHFFSI	VLMTHFFSI	VLMTHFFSI	VLMTHFFSI	VLMTHFFSI	VLMTHFFSI	VLMTHFFSI	VLMTHFFSI	ILMTHFFSI	ILMTHFFSI	VLMTHFFSI	VLMTHFFSI	VLMTHFFSV
	2845	LMTHFFSVL	LMTHFFSIL	LMTHFFSIL	LMTHFFSIL	LMTHFFSIL	LMTHFFSVL	LMTHFFSIL	LMTHFFSIL	IMTHFFSIL	LMTHFFSVL	LLTHFFSVL	LMTHFFSIL	LMTHFFSIL	LMTHFFSIL	LMTHFFSVL	LMTHFFSVL	LMTHFFSV	MMTHFFSIL		VMTHFFSIL	LMTHFFSIL	MMTHFFSIL	MMTHFFSIL	MLTHFFSIL	MMTHFFSIL	IMTHFFSIL	LMTHFFSIL	LMTHFFSIL	LMTHFFSIL	LMTHFFSIL	LMTHFFSVL	LMTHFFSIL	LMTHFFSIL	LMTHFFSIL	LMTHFFSIL	LMTHFFSIL	LMTHFFSIL	LMTHFFSIL	LMTHFFSIL	LMTHFFSIL	LMTHFFSIL	LMTHFFSIL	LMTHFFSIL	LMTHFFSIL	LMTHFFSIL	LMTHFFSIL	LMTHFFSIL	LMTHFFSVL
	2846		MTHFFSILL							MTHFFSILL
	2851														SILMAQETL	SVLSAQEAL				SILQAQEQL	SILQAQEQL						SILQAQEQL	SILQSQEAL	SILQSQEAL	SILQAQEAL	SILQSQEAL		SILQSQEAL	SILQSQEAL	SILQSQEAL	SILQSQEAL	SILQSQEAL	SILQSQEAL	SILQSQEAL	SILQSQEAL	SILQSQEAL	SILQSQEAL	SILQSQEAL	SILQSQEAL	SILQSQEAL	SILQSQEAL	SILQSQEAL	SILQSQEAL
	2862	ALDCEIYGA	ALDCQIYGA	ALDCEIYGA	ALDCEIYGA	ALECEIYGA	ALDFEIYGA	ALDCEIYGA												ALDFEMYGA	ALDFEMYGA	ALDFEMYGA	ALDFEMYGA	ALDFEMYGA	ALDFEMYGA	ALDFEMYGA	ALDFEMYGA	ALDFDMYGV	ALDFDMYGV	ALDFDMYGV	ALDFDMYGV	ALDFDMYGV	ALDFDMYGV	ALDFDMYGV	ALDFDMYGV	ALDFDMYGV	ALDFDMYGV	ALDFDMYGV	ALDFDMYGV	ALDFDMYGV	ALDFDMYGV	ALDFDMYGV	ALDFDMYGV	ALDFDMYGV	ALDFDMYGV	ALDFDMYGV	ALDFDMYGV	ALDFDMYGV
	2866		QIYGACYSI	EIYGAVHSV					EMYGAVYSV	EMYGAVYSV	EMYGAVYSV	EMYGAVYSV	EMYGAVYSV	EMYGAVYSV	EMYGAVYSV	EMYGSTYSV	EMYGAVYSV	EMYGAVYS	EMYGATYSV	EMYGATYSV	EMYGATYSV	EMYGATYSV	EMYGATYSV	EMYGATYSV	EMYGATYSV	EMYGATYSV	EMYGAVYSV	DMYGVTYSI	DMYGVTYSI	DMYGVTYSI	DMYGVTYSI	DMYGVTYSI	DMYGVTYSI	DMYGVTYSI	DMYGVTYSI	DMYGVTYSI	DMYGVTYSI	DMYGVTYSI	DMYGVTYSI	DMYGVTYSI	DMYGVTYSI	DMYGVTYSI	DMYGVTYSI	DMYGVTYSI	DMYGVTYSI	DMYGVTYSV	DMYGVTYSI	DMYGVTYSI	EMYGSVYSV
	2873
	2878
	2881		QIIQRLHGL					QIIERLHGL	AIIERLHGL	AIIERLHGL	AIIERLHGL	AIIERLHGL	AIIEKLHGL	AIIERLHGL	AIIERLHGL	AIIERLHGL	AIIERLHGL	AIIERLHG	AIIERLHGL	AIIERLHGL	AIIERLHGL	AIIERLHGL	AIIERLHGL	AIIERLHGL	AIIQRLHGL	AIIERLHGL	AIIERLHGL	AIIQRLHGL	AIIQRLHGL	AIIQRLHGL	AIIQRLHGL	AIIQRLHGL	AIIQRLHGL	AIIQRLHGL	AIIQRLHGL	AIIQRLHGL	AIIQRLHGL	AIIQRLHGL	AIIQRLHGL	AIIQRLHGL	AIIQRLHGL	AIIQRLHGL	AIIQRLHGL	AIIQKLHGL			AIIQRLHGL	AIIQKLHGL	AIIQRLHGL
	2892																		FTLHSYSPV								FSLHSYSPV
	2897																YTPHELTRV
	2911		KLGVPPLRV
	2937														RAATCGFYL
	2942															GIYLFNWAV			GLYLFNWAV	GLYLFNWAV	GLYLFNWA	GLYLFNWAV	GLYLFNWAV	GLYLFNWAV	GIYLFNWAV	GLYLFNWAV	GLYLFNWAV	GIYLFNWAV	GIYLFNWAV	GIYLFNWAV	GIYLFNWAV		GIYLFNWAV	GVYLFNWAV	GIYLFNWAV	GIYLFNWAV	GVYLFNWAV	GVYLFNWAV	GIYLFNWAV	GIYLFNWAV	GIYLFNWAV	GIYLFNWAV	GVYLFNWAV	GIYLFNWAV	GIYLFNWAV	GIYLFNWAV	GIYLFNWAV	GVYLFNWAV	GIYLFNWAV
	2944	YLFNWAVRT	YLFNWAVRT	YLFNWAVKT	YLFNWAVKT	YLFNWAVKT	YLFNWAVKT	YLFNWAVRT	YLFNWAVKT	YLFNWAVKT	YLFNWAVKT	YLFNWAVRT	YLFNWAVRT	YLFNWAVKT	YLFNWAVRT	YLFNWAVKT	YLFNWAVKT	YLFNWAVK	YLFNWAVRT	YLFNWAVRT	YLFNWAVRT	YLFNWAVRT	YLFNWAVRT	YLFNWAVRT	YLFNWAVRT	YLFNWAVRT	YLFNWAVRT	YLFNWAVKT	YLFNWAVKT	YLFNWAVKT	YLFNWAVKT	YLFNWATKT	YLFNWAVKT	YLFNWAVKT	YLFNWAVKT	YLFNWAVKT	YLFNWAVKT	YLFNWAVKT	YLFNWAVKT	YLFNWAVKT	YLFNWAVKT	YLFNWAVKT	YLFNWAVKT	YLFNWAVKT	YLFNWAVKT	YLFNWAVKT	YLFNWAVKT	YLFNWAVKT	YLFNWAVKT
	2955			CLLLLSVGV	KLTPLPAAA	KLTPLPAAA																						KLTPLPAAA		KLTPLPAAA	KLTPLPAAA		KLTPLPAAA	KLTPLPAAA	KLTPLSAAA	KLTPLSAAA	KLTPLPAAA	KLTPLPAAA	KLTPLPAAA	KLTPLPAAA	KLTPLPAAA	KLTPLPAAA		KLTPLPAAA	KLTPLPSAA	KLTPLPSAA	KLTPLPAAA	KLTPLPAAA
	2964		QLDLSGWFV						LLDLSSWFT		LLDLSSWFT		LLDLSSWFT				LLDLSSWFT	LLDLSSWF												KLDLSSWFT	KLDLSSWFT						KLDLSSWFT	KLDLSSWFT	KLDLSTWFT	KLDLSTWFT	KLDLSSWFT		NLDLSSWFV	KLDLSSWFT	RLDLSGWFV	RLDLSGWFV	KLDLSSWFT
	2967																		LSSWFTVGV	LSSWFTVGV	LSSWFTVGV	LSSWFTVGV				LSSWFTVGV
	2985																												SLARPRYFL
	2990				RLLWFCLLL	RLFWFCLLL			RLLLLSLLL	RLLLLCLLL	RLLLLGLLL			RLLLLSLLL		RLLLLCLLL									RLLLLGLLL
	2991				LLWFCLLLL		WLMFCLLLL		LLLLSLLLL	LLLLCLLLL	LLLLGLLLL	FLLLGLLLL	FLLLSLLLL	LLLLSLLLL	FLLLCLLLL	LLLLCLLLL	YLYLCLLLL	YFFFCLLL	HLLLCLLLL	HLLLCLLLL	HLLLCLLLL	HLLLCLLLL	HLLLCLLLL	HLLLCLLLL	LLLLGLLLL	HLLLCLLLL	HLLLGLLLL	YLLLCLLLL		YLLLCLLLL	YLLLCLLLL	YLLLCLLLL			YLLLCLLLL	YLLLCLLLL	YLLLCLLLL	YLLLCLLLL	YLLLCLLLL		YLLLCLLLL	YLLLCLLLL	YLLLCLLLL	YLLLCLLLL	YLLLCLLLL	HLLLCLLLL	YLLLCLLLL	YLLLCLLLL	NLLLCLLLL
	2992		FMWCLLLLS					FLFCLLLLS						LLLSLLLLL					LLLCLLLLT	LLLCLLLLT	LLLCLLLLT	LLLCLLLLT	LLLCLLLLT		LLLGLLLLT	LLLCLLLLT	LLLGLLLLT	LLLCLLLLT	FLLCLLLLT				FLLCLLLLT				LLCLLLLSV		LLCLLLLSV
	2993								LLSLLLLFV	LLCLLLLSV	LLGLLLLCV	LLGLLLLSV	LLSLLLLCV	LLSLLLLLV	LLCLLLLSV	LLCLLLLSV	YLCLLLLCV		LLCLLLLTV	LLCLLLLTV	LLCLLLLTV	LLCLLLLTV	LLCLLLLTV	LLCLLLLSV	LLGLLLLTV	LLCLLLLTV	LLGLLLLTV	LLCLLLLTV	LLCLLLLTV	LLCLLLLSV	LLCLLLLSV	LLCLLLLSV		LLCLLLLSV	LLCLLLLSV	LLCLLLLSV		LLCLLLLSV		LLCLLLLSV	LLCLLLLSV	LLCLLLLSV	LLCLLLLSV	LLCLLLLSV	LLCLLLLSV	LLCLLLLSV	LLCLLLLSV	LLCLLLLSV	LLCLLLLSV
	2995	CLLLLAAGV	CLLLLSVGV		CLLLLSVGV	CLLLLSVGV	CLLLLSVGV	CLLLLSVGV	SLLLLFVGV	CLLLLSVGV	GLLLLCVGV	GLLLLSVGV	SLLLLCVGV	SLLLLLVGV	CLLLLSVGV	CLLLLSVGV	CLLLLCVGV	CLLLLCVG	CLLLLTVGV	CLLLLTVGV	CLLLLTVGV	CLLLLTVGV	CLLLLTVGV	CLLLLSVGV	GLLLLTVGV	CLLLLTVGV	GLLLLTVGV	CLLLLTVGV	CLLLLTVGV	CLLLLSVGV	CLLLLSVGV	CLLLLSVGV	CLLLLTAGV	CLLLLSVGV	CLLLLSVGV	CLLLLSVGV	CLLLLSVGV	CLLLLSVGV	CLLLLSVGV	CLLLLSVGV	CLLLLSVGV	CLLLLSVGV	CLLLLSVGV	CLLLLSVGV	CLLLLSVGV	CLLLLSVGV	CLLLLSVGV	CLLLLSVGV	CLLLLSVGV
	2997	LLLAAGVGI	LLLSVGVGI	LLLSVGVGI	LLLSVGVGI	LLLSVGVGV	LLLSVGVSI	LLLSVGVGI	LLLFVGVGL	LLLSVGVGI	LLLCVGVGI	LLLSVGVGL	LLLCVGVGI	LLLLVGVGI	LLLSVGVGI	LLLSVGVGI	LLLCVGVGI	LLLCVGVG	LLLTVGVGI	LLLTVGVGI	LLLTVGVGI	LLLTVGVGI	LLLTVGVGL	LLLSVGVGI	LLLTVGVGI	LLLTVGVGI	LLLTVGVGI	LLLTVGVGI	LLLTVGVGI	LLLSVGVGI	LLLSVGVGI	LLLSVGVGI	LLLTAGVGI	LLLSVGVGI	LLLSVGVGI	LLLSVGVGI	LLLSVGVGI	LLLSVGVGI	LLLSVGVGI	LLLSVGVGI	LLLSVGVGI	LLLSVGVGI	LLLSVGVGI	LLLSVGVGI	LLLSVGVGI	LLLSVGVGI	LLLSVGVGI	LLLSVGVGI	LLLSVGVGI
	2999													LLVGVGIFL																			LTAGVGIFL
	3000						SVGVSIYLL		FVGVGLFLL	SVGVGIFLL		SVGVGLFLL		LVGVGIFLL	SVGVGIFLL	SVGVGIFLL								SVGVGIFLL						SVGVGIFLL	SVGVGIFLL	SVGVGIFLL		SVGVGIFLL	SVGVGIFLL	SVGVGIFLL	SVGVGIFLL	SVGVGIFLL	SVGVGIFLL	SVGVGIFLL	SVGVGIFLL	SVGVGIFLL	SVGVGIFLL	SVGVGIFLL	SVGVGIFLL	SVGVGIFLL	SVGVGIFLL	SVGVGIFLL	SVGVGIFLL
A3	2445	ALSNSLLRH	ALSNSLLRH	ALSNSLLRH	ALSNSLLRH	ALSNSLLRH	ALSNTLLRH	ALSNSLLRH	PLSNSLLRY		PLSNSLLRY	PLSNSLLRY	PLSNSLLRY		PLSNSLLRY	PLSNSLLRY	PLSNSLLRY	PLSNSLLRY
	2448								NSLLRYHNK	NSLMRFHNK	NSLLRYHNK	NSLLRYHNK	NSLLRYHNK	NSLLRFHNK	NSLLRYHNK	NSLLRYHNK	NSLLRYHNK	NSLLRYHNK
	2450	LLRHHNLVY	LLRHHNMVY	LLRHHNLVY	LLRHHNMVY	LLRHHNMVY	LLRHRNMVY	LLRHRNLVY	LLRYHNKVY	LMRFHNKVY	LLRYHNKVY	LLRYHNKVY	LLRYHNKVY	LLRFHNKVY	LLRYHNKVY	LLRYHNKVY	LLRYHNKVY	LLRYHNKVY	LLRHHNLVY	LLRHHNLVY	LLRHHNLVY	LLRHHNLVY	LLRHHNLVY	LLRHHNLVY	LLRHHNLVY	LLRHHNLVY	LLRHHNLVY	LLRHHNMVY	LLRHHNMVY	LLRHHNMVY	LLRHHNMVY	LLRHHNMVY	LLRHHNMVY	LLRHHNMVY	LLRHHNMVY	LLRHHNMVY	LLRHHNMVY	LLRHHNMVY	LLRHHNMVY	LLRHHNMVY	LLRHHNMVY	LLRHHNMVY	LLRHHNMVY	LMRHHNMVY	LLRHHNLVY	LLRHHNLVY	LLRHHNMVY	LMRHHNMVY	LLRHHNLVY
	2455	NLVYSTTSR		NLVYSTTSR	NMVYSTTSR	NMVYSTTSR		NLVYSTTSR											NLVYSTSSR	NLVYSTSSR	NLVYSTSSR	NLVYSTSSR	NLVYSTSSR	NLVYSTSSR	NLVYSTSSR	NLVYSTSSR	NLVYSTSSR				NMVYSTTSR	NMVYATTSK															NMVYSTTSR	NMVYSTTSR	NLVYSTSSR
	2460		TTSRSASQR	TTSRSAGQR	TTSRSASQR	TTSRSAGQR	TTSRSASQR	TTSRSAGQR	TTSKSASLR	TTSRSASLR	TTSRSASQR	TTSRSASQR	TTSKSASLR	TTSKSASLR	TTSRSASQR		TTSRSASLR	TTSRSASLR	TSSRSASQR				TSSRSAALR		TSSRSAGLR	TSSRSAALR			TTSRSATAR	TTTRSATTR	TTSRSAVTR	TTSKSATTR	TTSRSATTR	TTSRSATTR	TTSRSATAR	TTSRSATAR	TTSRSAVTR	TTSRSAVTR	TTSRSAVTR	TTSRSAATR	TTSRSAVTR			TTSRSAVTR	TTSRSATAR	TTSRSATAR		TTSRSAVTR	TSSRSAGLR
	2463	RSACQRQKK	RSASQRQKK	RSAGQRQKK	RSASQRQKK	RSAGQRQKK	RSASQRQKK	RSAGQRQKK	KSASLRAKK	RSASLRAKK	RSASQRAKK	RSASQRAKK	KSASLRAKK	KSASLRAKK	RSASQRAKK	KSAAARAKK	RSASLRAKK	RSASLRAKK	RSASQRQKK	RSAAARQKK	RSAAARQKK	RSAAARQKK	RSAALRQKK	RSAAQRQKK	RSAGLRQKK	RSAALRQKK	RSAAQRQKK	RSAVTRQKK	RSATARQKK	RSATTRQKK	RSAVTRQKK	KSATTRQKK	RSATTRQKK	RSATTRQKK	RSATARQKK	RSATARQKK	RSAVTRQKK	RSAVTRQKK	RSAVTRQKK	RSAATRQKK	RSAVTRQKK	RSAVIRQKK	RSAVARQKK	RSAVTRQKK	RSATARQKK	RSATARQKK	RSAAIRQKK	RSAVTRQKK	RSAGLRQKK
	2463																			RMVLITHFF
	2468	RQKKVTFDR	RQKKVTFDR	RQKKVTFDR	RQKKVTFDR	RQKKVTFDR	RQKKVTFDR	RQKKVTFDR	RAKKVTFDR	RAKKVTFDR	RAKKVTFDR	RAKKVTFDR	RAKKVTFDR	RAKKVTFDR	RAKKVTFDR	RAKKVTFDR	RAKKVTFDR	RAKKVTFDR	RQKKVTFDR	RQKKVTFDR	RQKKVTFDR	RQKKVTFDR	RQKKVTFDR	RQKKVTFDR	RQKKVTFDR	RQKKVTFDR	RQKKVTFDR	RQKKVTFDR	RQKKVTFDR	RQKKVTFDR	RQKKVTFDR	RQKKVTFDR	RQKKVTFDR	RQKKVTFDR	RQKKVTFDR	RQKKVTFDR	RQKKVTFDR	RQKKVTFDR	RQKKVTFDR	RQKKVTFDR	RQKKVTFDR	RQKKVTFDR	RQKKVTFDR	RQKKVTFDR	RQKKVTFDR	RQKKVTFDR	RQKKVTFDR	RQKKVTFDR	RQKKVTFDR
	2476	RLQVLDSHY				RLQVLDSHY	RMQVLDSHY				RVQLLDSHY	RVQLLDSYY	RVQLLDSHY	RVQLLDSYY	RVQLLDSHY		RVQLLDSHY											RLQVVDSHY						RLQVVDAHY					RMQVVDSHY	RMQVIDSHY	RMQVVDSHY	RMQVVDSHY	RMQVVDSHY	RLQVVDQHY	RLQVVDSHY		RLQVVDSHY	RMQVVDSHY
	2481											DSYYDSTLK		DSYYDSTLK																															DSHYHAVLK
	2493									RAASKVSAR	QAASKVSAK	LAASKVSAK			LAASKVSAK																																		RLASKVKAR
	2497								KVSARLLTL	KVSARLLSV			KVSARLLSV			KVSANLLSL		KVSARLLTL														RVKARTLSV											KVKARTLSV
	2502
	2510	SLTPPHSAK	KLTPPHSAR	SLTPPHSAR	ALTPPHSAR	ALTPPHSAR	RLTPPHSAR		QLTPPHSAR	ALTPPHSAK	ALTPPHSAR	ALTPPHSAR	ALTPPHSAR	ALTPPHSAR	ALTPPHSAR	GLTPPHSAR	SLTPPHSAR	SLTPPHSAR	ALVPPHSAR	SLVPPHSGR	SLVPPHSAR	SLVPPHSAR	ALVPPHSAK	ALVPPHSAR	RLTPPHSAR	ALVPPHSAR	RLVPSHSAR		SLTPPHSAR		SLTPPHSAR										SLTPPHSAR	SLTPPHSAR			ALTPPHSAR	ALTPPHSAR			GLTPPHSAR
	2515	HSAKSKFGY	HSARSKFGY	HSARSKFGY	HSARSKFGY	HSARSKFGY	HSARSKFGY	HSAKSKFGY								HSARSKFGY	HSARSKYGY	HSARSKYGY	HSARSKFGY		HSARSKYGY	HSARSKYGY	HSAKSKHGY	HSARSKYGY	HSARSKYGY	HSARSKYGY	HSARSKFGY	HSARSKFGY	HSARSKFGY	HSARSKFGY	HSARSKFGY	HSARSKFGY	HSAKSKFGY	HSARSKFGY	HSAKSKFGY	HSAKSKFGY			HSARSKFGY	HSAKSKFGY	HSARSKFGY	HSARSKFGY	HSARSKFGY	HSARSKFGY	HSARSKFGY	HSARSKFGY	HSARSKFGY	HSARSKFGY	HSARSKYGY
	2518	KSKFGYGAK	RSKFGYGAK	RSKFGYGAK	RSKFGYGAK	RSKFGYGAK	RSKFGYGAK	KSKFGYGAK	RSKYGFGAK	KSRYGFGAK	RSKYGFGAK	RSKYGFGAK	RSKYGFGAK	RSKYGFGAK	RSKYGFGAK	RSKFGYGAK	RSKYGYGAK	RSKYGYGAK	RSKFGYSAK	RSKYGYSAK	RSKYGYSAK		KSKHGYSAK	RSKYGYSAK	RSKYGYGAK	RSKYGYSAK	RSKFGYGAK	RSKFGYGAK	RSKFGYGAK	RSKFGYGAK	RSKFGYGAK	RSKFGYGAK	KSKFGYGAK	RSKFGYGAK	KSKFGYGAK	KSKFGYGAK	RSKFGFGAK	KSKFGFGAK	RSKFGYGAK	KSKFGYGAK	RSKFGYGAK	RSKFGYGAK	RSKFGYGAK	RSKFGYGAK	RSKFGYGAK	RSKFGYGAK	RSKFGYGAK	RSKFGYGAK	RSKYGYGAK
	2529			RSHSSKAIR	RSLASKAVR	RSLSSKAVR		RSHAPKAVR																																									RSLDKKALK
	2530				SLASKAVRH					SLSRRAVNH	SLSRRAVNH	SLSRRAVNH		SLAKRAVNH				SLSKRAVNH									SLSSKAINH
	2536																											INHISSVWK
	2553							PLDTTIMAK								PISTTIMAK		PINTTIMAK				PISTTIMAK							PIATTIMAK											PISTTIMAK									PLPTTIMAK
	2563	EVFCVQPEK	EVFCVQPEK	EVFCVKPEK	EVFCVQPEK	EVFCVQPEK	EVFCVDPSK	EVFCVAPEK				EVFCVNPAK								EVFSVNPAK	EVFSVNPAK	EVFSVNPAK	EVFSVNPSK	EVFSVNPSK	EVFAVNPSK	EVFSVNPAK	EVFAVAPHK	EVFAVNPAK	EVFSVKPEK	EVFAVKPEK	EVFSVKPEK	EVFSVNPQK	EVFSVKPEK	EVFSVKPEK	EVFSVKPEK	EVFSVKPEK	EVFSVKPEK	EVFSVKSEK	EVFSVKPEK	EVFSVKPEK	EVFSVKPEK	EVFSVKPEK	EVFSVKPEK	EVFSVKPEK	EVFAVRPEK	EVFAVRPEK	EVFSVKPEK	EVFSVKPEK	EVFAVEPSK
	2580	IVFPDLGVR	IVFPDLGVR	IVYPDLGVR	IVFPDLGVR	IVFPDLGVR	IVFPDLGVR	IVYPDLGVR	IVYPDLGVR	IVYPDLGVR	IVYPDLGVR	IVYPDLGVR	IVYPDLGVR	IVYPDLGVR	IVYPDLGVR	IVFPDLGVR	IVFPDLSVR	IVFPDLSVR	IVYPDLGVR	IVYPDLGVR	IVYPDLGVR	IVYPDLGVR	IVYPDLGVR	IVYPDLGVR	IVFPDLSVR	IVYPDLGVR	IVYPDLGVR	IVYPDLGVR	IVFPDLGVR	IVYPDLGVR	IVYPDLGVR	IVYPDLGVR	IVYPDLGVR	IVYPDLGVR	IVYPDLGVR	IVYPDLGVR	IVYPDLGVR	IVYPDLGVR	IVYPDLGVR	IVYPDLGVR	IVYPDLGVR	IVYPDLGVR	IVYPDLGVR	IVYPDLGVR	IVYPDLGVR	IVFPDLGVR	IVYPDLSVR	IVYPDLGVR	IVYPDLGVR
	2588	RVCEKMALY	RVCEKMALY	RVCEKRALY	RVCEKRALY	RVCEKRALY	RVCEKMALY	RVCEKMALY	RVCEKMALY	RVCEKMALY	RVCEKMALY	RVCEKMALY	RVCEKMALY	RVCEKIALY	RVCEKMALY	RVCEKRALY	RVCEKMALY	RVCEKMALY	RVCEKRALY	RVCEKRALY	RVCEKRALY	RVCEKRALY	RVCEKRALY	RVCEKRALY	RVCEKRALY	RVCEKRALY	RICEKRALY		RVCEKRALY		RVCEKRALY	RVCEKMALH	RVCEKKALY	RVCEKKALY			RVCEKRALY		RVCEKRALY	RVCEKRALY	RVCEKRALY	RVCEKKALY		RVCEKRALY	RVCEKKALY	RVCEKKALY	RVCEKRALY	RVCEKRALY	RVCEKRALY
	2592							KMALYDVVK																								KMALHDAVK
	2593	MALYDVVSK			RALYDITKK	RALYDVVKK	MALYDVISK	MALYDVVKK	MALYDVTQK	MALYDIAQK	MALYDITQK	MALYDITQK	MALYDIAQK	IALYDITQK	MALYDITQK	RALYDIAQK	MALYDITQK	MALYDITQK	RALYDVIQK	RALYDVIQK	RALYDVLQK	RALYDVIQK			RALYDVTQK	RALYDVIQK	RALYDVIQK	RALHDVIKK	RALYNVIQK			MALHDAVKK						RALHDVVKK	RALYDVVQK	RALYDAIQK	RALYDALQK	KALYDALQK	RALHDAVKK	RALYDVVQK					RALYDVAQK
	2601										KLPVAVMGR						KLPQAVMGR
	2603																			SIATMGPAY		STATMGAAY	SLAIMGPAY	SLAVMGSAY		STATMGAAY
	2618			AQRVDFLLK					AQRVEFLLK					AQRVEFLLK						KQRVEHLLK	KQRVEHLLK		KQRVEHLLK	KQRVEHLLK		KQRVEQLLK	KQRVEYLLK						AQRVDFLLK																AQRVDFLLK
	2619
	2621	VEFLVQAWK	VEFLVNAWK															VEYLLQAWK										VEFLLTAWK		VEYLLSSWK								VEYLLTAWK					VEYLLNAWK
	2623	FLVQAWKSK	FLVNAWKSK	FLLKAWKSK	FLVDAWKSK	FLVKAWKSK	FLVKTWKSK	FLVKTWKSK	FLLKAWAEK	FLLKAWGSK	FLLQAWKEK	FLLRAWKEK	FLLRAWKEK	FLLKAWKEK	FLLRAWKEK	FLLNAWRSK	FLLQAWKEK		RLLKMWTSK	HLLKMWTSK	HLLKMWTSK	HLLKMWSSK	HLLKMWTSK	HLLKMWASK	RLLDMWKSK	QLLKMWTAK	YLLKMWNSK	FLLTAWKSK	YLLKSWNSK	YLLSSWKAK	FLLNAWRSK	YLLKAWGSK	FLLKSWNSK	YLLKAWRAK	YLLKSWKAK	YLLKSWKAK	YLLTAWRQK	YLLTAWKQK	YLLEAWRSK	YLLDAWRSK	YLLAAWRSK	YLLAAWRSK	YLLNAWKQK	YLLAAWRSK	YLLKSWNSK	YLLKSWNSK	YLLDAWKSK	YLLAAWRSK	FLLKAWKSK
	2624	LVQAWKSKK	LVNAWKSKK	LLKAWKSKK	LVDAWKSKK	LVKAWKSKK		LVKTWKSKK	LLKAWAEKK	LLKAWGSKK	LLQAWKEKK	LLRAWKEKK		LLKAWKEKK	LLRAWKEKK	LLNAWRSKK	LLQAWKEKK	LLQAWKGKK	LLKMWTSKK	LLKMWTSKK	LLKMWTSKK	LLKMWSSKK	LLKMWTSKK	LLKMWASKK	LLDMWKSKK	LLKMWTAKK	LLKMWNSKK	LLTAWKSKK	LLKSWNSKK	LLSSWKAKK	LLNAWRSKK	LLKAWGSKK	LLKSWNSKR	LLKAWRAKK	LLKSWKAKK	LLKSWKAKK	LLTAWRQKK	LLTAWKQKK	LLEAWRSKK	LLDAWRSKK	LLAAWRSKK	LLAAWRSKK	LLNAWKQKK	LLAAWRSKK	LLKSWNSKR	LLKSWNSKR	LLDAWKSKK	LLAAWRSKK	LLKAWKSKK
	2631						KANPMGFSY
	2658																										SIYQACDLK
	2663
	2671									TVIHSLTER									KVISSLTER								RVITSLTER		KVISSLTER		KVISALTER		KVISALTER	KVISALTER			KVITALTER	KVITALTER	KVITALTER	KVITALTER	KVISALTER	KVISALTER	KVITALTER	KVITALTER			KVITALTER	KVITALTER
	2674																												SSLTERLYK												SALTERLYK	SALTERLYK
	2679																		RLYCGGPMF	RLYIGGPMY	RLYIGGPMY	RLYIGGPMY	RLYVGGPMY	RLYIGGPMY			RLYCGGPMF	RLYVGGPMH	RLYKGGPMY	RLYVGGPMH	RLYVGGPMY	RLYVGGPMY		RLYVGGPMY	RLYVGGPMY	RLYVGGPMY	RLYVGGPMY	RLYVGGPMY	RLYVGGPMY	RLYVGGPMY	RLYKGGPMY	RLYKGGPMY	RLYVGGPMY	RLYVGGPMY	RLYVGGPMH	RLYVGGPMH		RLYVGGPMY	RLYCGGPMY
	2685																						PMYNSKGLK	PMYNSKGLK	PMFNSKGEK	PMFNSKGLK											SVAHDAAGK
	2708								SMGNTITCY	SMGNTMTCY	SMGNTLTCY	SMGNTITCY	SMGNTLTCY	SMGNTITCY	SMGNTITCY	SLGNTMTCY	SMGNTLTCY	SMGNTLTCY							SLGNTITCY																								SMGNTMTCY
	2712															TMTCYIKAK										TITCYIKAK	TVTCYLKAK
	2716								YVKALAACK	YIKALAACK		YLKASAACK	YVKAQAACK	YVKALAACK	YVKALAACK	YIKAKAACK		YVKAQAACK			HIKATAASR		YIKATAAAK	YIKATAAAK			YLKAKAATK		YLKATAAAK			FLKATAAAK	YLKAVAATR	YLKAVAATR	YLKAVAATR	YLKAVAATR				YLKATAATK
	2719		ASAACRAAK	ASAACRAAK	ALAACRAAK		AMAACRAAK																																										ALASCRAAK
	2721																			AASRAAGLK	AASRAAGLK	AASRAAGLK							AAAKAAGLK			AAAKAAGLK												AAARAAGLK			AAIRASGLK
	2727						KLQGVTMLV																																										KLRDCTLLV
	2791	SVAHDGAGK	SVAHDASGK	SVAHDGAGK	SVAHDGAGK	SVAHDATGK		SVAHDATGK												SVACDGAGK	SVACDGAGK	SVACDGMGK	SVAHDNTGK	SVAHDAAGK	SVALDAAGK	SVAHDNSGK	SVAHDGAGK	SVAHDVTGK	SVAHDATGK	SVAHDATGK	SVAHDGTGK	SVAHDATGK	SVAHDATGK	SVAHDAAGK	SVAHDATGK	SVAHDATGK		SVAHDATGK	SVAHDAAGK	SVAHDATGK			SVAHDAAGK	SVAHDAAGK	SVAHDAQGK	SVAHDAQGK	SVAHDATGK	SVAHDATGK
	2792																											VAHDVTGKK		VAHDATGKK					VAHDATGKK	VAHDATGKK							VAHDAAGKK
	2793																	ALDPQGRRK
	2833	IMFAPTLWA	IMYAPTLWA	IMFAPTLWV	IMFAPTLWV	IMFAPTLWV	IMYAPTLWV	IMYAPTLWA								ILYAPTIWV			IMYAPTIWV	IMFAPTIWV		IMFAPTIWV	IMYAPTIWV	IMYAPTIWV	IMYAPTLWV	IMYAPTIWV	IMYAPTIWV						ILYAPTIWV	ILYAPTIWV	ILYAPTIWV	ILYAPTIWV	ILYAPTIWV	ILYAPTIWV	ILYAPTIWV	ILYAPTIWV	ILYAPTIWV	ILYAPTIWV	ILYAPTIWV	ILYAPTIWV	ILYAPSIWA	ILYAPTIWA	ILYAPTIWV	ILYAPTIWV	IMYAPTLWA
	2846																				MTHFFSILQ	MTHFFSILQ				MTHFFSILQ	MTHFFSILQ
	2848	HFFSVLIAR										HFFSVLMAR
	2853		LLAQEQLEK	LIAQEHLEK	LITQEQLEK	LIAQEQLHK	LIAQDQLEK	LIAQEQLHK
	2862	RAFTEAMTR	RVFTEAMTR	RAFTEAMTR	RAFTEAMTR	RAFTEAMTR	RVFTEAMTR	RAFTEAMTR	RAFTEAMTR	RAFTEAMTR	RVFTEAMTR	RVFTEAMTR	KAFAEAMTR	RVFTEAMTR	RVFTEAMTR	RVFTEAMTR	RAFTEAMTR	RVFTEAMTR	RAFTEAMTR	RAFTEAMTR	RAFTEAMTR	RAFTEAMTR	RAFTEAMTR	RAFTEAMTR	RAFTEAMTR	RAFTEAMTR	RAFTEAMTR	RAFTEAMTR	RAFTEAMTR	GAFTEAMTR	GAFTEAMTR	GAFTEAMTR	RAFTEAMTR	RAFTEAMTR	RAFTEAMTR	RAFTEAMTR	RAFTEAMTR	RAFTEAMTR	GAFTEAMTR	GAFTEAMTR	RAFTEAMTR	RAFTEAMTR	QAFTEAMTR	RAFTEAMTR	RAFTEAMTR	RAFTEAMTR		GAFTEAMTR	RAFTEAMTR
	2889	LSAFSLHSY	LSAFSLHSY	LSAFSLHSY			LSAFSLHSY	LSAFTLHSY											LSAFTLHSY	LSAFSLHGY	LSAFSLHSY	LSAFSLHSY	LSAFSLHSY	LSAFSLHSY	LSAFSLHSY	LAAFSLHSY	LSAFSLHSY					LSAFSLHGY	LSAFSLHGY																LSAFSLHSY
	2926	SVRARLLSR							AVRASLISR		AVRASLISR	AVRASLIAR	AVRASLLAR	AVRASLIVR
	2930
	2931																											LIAQGGRAK	LIAQGGRAK										LIAQGGRAK
	2943			KYLFNWAVK	KYLFNWAVK	KYLFNWAVK	KYLFNWAVK		RYLFNWAVK	RYLFNWAVK	RYLFNWAVK			RYLFNWAVK		IYLFNWAVK	RYLFNWAVK	RYLFNWAVK										IYLFNWAVK	IYLFNWAVK	IYLFNWAVK	IYLFNWAVK	IYLFNWATK	IYLFNWAVK	VYLFNWAVK	IYLFNWAVK	IYLFNWAVK	VYLFNWAVK	VYLFNWAVK	IYLFNWAVK	IYLFNWAVK	IYLFNWAVK	IYLFNWAVK	VYLFNWAVK	IYLFNWAVK	IYLFNWAVK	IYLFNWAVK	IYLFNWAVK	VYLFNWAVK	IYLFNWAVK
	2955						KLTPIQAAR				KLTPLPAAR		KLTPLPAAR		KLTPLPAAR		KLTPLPQAR	KLTPLPQAR
	2956																											LTPLPAAAK		LTPLPAAAK	LTPLPAAAK		LTPLPAAAK				LTPLPAAAK	LTPLPAAAK	LTPLPAAAK	LTPLPAAAK	LTPLPAAAK			LTPLPAAAK			LTPLPAAAK
	2964																																	NLDLSGWFK
	2967			LSNWFTGGY				LSNWFTAGY
	2982		HSLSRARPR																			HSMSRARTR				HSVSRARSR	HSVSRARSR	HSMSHARPR	HSASLARPR	HSMSHARPR			HSMSYARPR	HSMSRARPR	HSMSRARPR	HSMSRARPR			RSMSHARPR	RSVSRARPR									HSMSRARPR
	2983																SVSRARPRY	SVSRARPRY										SMSHARPRY		SMSHARPRY	SVSHARPRY	SVSRARPRY	SMSYARPRY	SMSRARPRY	SMSRARPRY	SMSRARPRY			SMSHARPRY	SVSRARPRY	SVSHARPRY	SVSRARPRY	SVSRARPRY	SVSHARPRY	SVSRARPRY			SVSHARPRY
	2990				RLLWFCLLL	RLFWFCLLL			RLLLLSLLL		RLLLLGLLL			RLLLLSLLL											RLLLLGLLL
	2998	LLAAGVGIY					LLSVGVSIY
A24	2423	SYSWTGALV	SYTWTGALI	SYSWTGALI	SYSWTGALV	SYSWTGALV	SYSWTGALI	SYTWTGALI	SYSWTGALI	SYSWTGALI	SYSWTGALI	SYSWTGALI	SYSWTGALI	SYSWTGALI	SYSWTGALI	SYSWTGALI	SYSWTGALI	SYSWTGALI	SYSWTGALI	SYSWTGAII	SYSWTGAII	SYSWTGAIV	SYSWTGAII	SYSWTGAII	SYSWTGALI	SYSWTGAII	SYSWTGALI	SYSWTGALV	SYSWTGALV	SYSWTGALV	SYSWTGALV	SYSWTGALV	SYTWTGALV	SYSWTGALV	SYSWTGALI	SYSWTGALI	SYSWTGALV	SYSWTGALV	SYSWTGALV	SYSWTGALV	SYSWTGALV	SYSWTGALV	SYTWTGALV	SYSWTGALV	SYSWTGALV	SYSWTGALV	SYSWTGALV	SYSWTGALV	SYTWTGALI
	2452								RYHNKVYCT		RYHNKVYCT	RYHNKVYCT	RYHNKVYCT		RYHNKVYST	RYHNKVYST	RYHNKVYCT	RYHNKVYCT
	2457		VYATTSRSA				VYATTSRSA																						VYATTSRSA	VYATTTRSA			VYATTSRSA	VYATTSRSA	VYATTSRSA	VYATTSRSA	VYATTSRSA	VYATTSRSA	VYATTSRSA	VYATTSRSA	VYATTSRSA	VYATTSRSA	VYATTSRSA	VYATTSRSA	VYATTSRSA	VYATTSRSA
	2463	RMILMTHFF	RMILMTHFF	RMVLMTHFF	RMILMTHFF	RMILMTHFF	RMVLMTHFF	RMVLMTHFF	RMVLMTHFF	RMVIMTHFF	RMVLMTHFF	RMVLLTHFF	RMVLMTHFF	RMVLMTHFF	RMVLMTHFF	RMVLMTHFF	RMVLMTHFF	RMVLMTHFF	RMVMMTHFF	RMVLITHFF	RMVVMTHFF	RMVLMTHFF	RMVMMTHFF	RMVMMTHFF	RIVMLTHFF	RMVMMTHFF	RMVIMTHFF	RMILMTHFF	RMILMTHFF	RMVLMTHFF	RMVLMTHFF	RMILMTHFF	RMVLMTHFF	RMILMTHFF	RMVLMTHFF	RMVLMTHFF	RMVLMTHFF	RMVLMTHFF	RMVLMTHFF	RMVLMTHFF	RMVLMTHFF	RMVLMTHFF	RMVLMTHFF	RMVLMTHFF	RMILMTHFF	RMILMTHFF	RMVLMTHFF	RMVLMTHFF	RIVLMTHFF
	2472
	2483					HYKDVVKEI			HYDSVLKDI			YYDSTLKDI		YYDSTLKDI		HYETVLQDV									HYKAVVKEI		HYNTTLKEI	HYNEVLKEI	HYHATLKEI	HYNEVLKEI	HYNDVLKEI	HYNETLKEI	HYHDVLKEI	HYHEVLKEI	HYHDVLKEI	HYHDVLKEI	HYNAVLKEI	HYNAVLKEI	HYNDTLKEI	HYNDTLKEI	HYYDVLKEI	HYNEVLKEI	HYNAVLKEI	HYYDVLKEI	HYHAVLKEI	HYKAVLKEI	HYNEVLKEI	HYNDVLKEI
	2581			VYPDLGVRV				VYPDLGVRV	VYPDLGVRV	VYPDLGVRV	VYPDLGVRV	VYPDLGVRV	VYPDLGVRV	VYPDLGVRV	VYPDLGVRV		VFPDLSVRV	VFPDLSVRV	VYPDLGVRV	VYPDLGVRV	VYPDLGVRV	VYPDLGVRV	VYPDLGVRV	VYPDLGVRV	VFPDLSVRV	VYPDLGVRV	VYPDLGVRI	VYPDLGVRV		VYPDLGVRV	VYPDLGVRV	VYPDLGVRV	VYPDLGVRV	VYPDLGVRV	VYPDLGVRV	VYPDLGVRV	VYPDLGVRV	VYPDLGVRV	VYPDLGVRV	VYPDLGVRV	VYPDLGVRV	VYPDLGVRV	VYPDLGVRV	VYPDLGVRV	VYPDLGVRV		VYPDLSVRV	VYPDLGVRV	VYPDLGVRV
	2605																																										ATMGASYGF
	2610																			AYGFQYSPK	AYGFQYSPK		AYGFQYSPK	AYGFQYSPK		AYGFQYSPK	AYGFQYSPK						GFSYDTRCF	GFSYDTRCF													AYGFQYSPL
	2622																													EYLLSSWKA					DYLLKSWKA	DYLLKSWKA		EYLLTAWKQ					EYLLNAWKQ
	2627																					MWSSKKTPF
	2629																					SSKKTPFGF																					KQKKVPMGF						KSKKIPMAF
	2636	GFSYDTRCF	GFAYDTRCF	GFSYDTRCF	GFSYDTRCF	GFSYDTRCF	GFSYDTRCF	GFSYDTRCF	GFSYDTRCF	GFSYDTRCF	GFSYDTRCF	GFSYDTRCF	GFSYDTRCF	GFSYDTRCF	GFSYDTRCF	GFSYDTRCF		GFSYDTRCF	GFSYDTRCF	GFSYDTRCF	GFSYDTRCF	GFSYDTRCF	GFSYDTRCF	GFSYDTRCF	GFSYDTRCF	GFSYDTRCF	GFSYDTRCF	GFSYDTRCF	GFSYDTRCF	GFSYDTRCF	GFSYDTRCF	GFSYDTRCF			GFSYDTRCF	GFSYDTRCF	GFSYDTRCF	GFSYDTRCF	GFSYDTRCF	GFSYDTRCF	GFSYDTRCF	GFSYDTRCF	GFSYDTRCF	GFSYDTRCF	GFSYDTRCF	GFSYDTRCF	GFSYDTRCF	GFSYDTRCF	AFSYDTRCF
	2708																															SFGNTLTCF																	YYLTRDPQV
	2715																											CYLKATAAI		CYLKASAAI	CYLKASAAI						CYLKATAAI										CYLKASAAI
	2765									RYSAPPGDL
	2801
	2802	YYLTRDPTT	YYLTRDPTT		YYLTRDPTT	YYLTRDPTT	YYLTRDPTT	YYLTRDPTT	YYLTRDPTT		YYLTRDPTT	YYLTRDPTT	YYLTRDPTT	YYLTRDPTT	YYLTRDPTT		YYLTRDPTT	YYLTRDTT	YYLTRDATT				YYLTRDPEI	YYLTRDPEV	YYLTRDPEI	YYLTRDPEI							YYLTRDPEI						YYLTRDPEI		YYLTRDPEI	YYLTRDPEI			YYLTRDPEI	YYLTRDPEI
	2827	SWLGNIIMF	SWLGNIIMY	SWLGNIIMF	SWLGNIIMF	SWLGNIIMF	SWLGNIIMY	SWLGNIIMY								SWLGNIILY			SWLGNIIMY	SWLGNIIMF	SWLGNIIMF	SWLGNIIMF	SWLGNIIMY	SWLGNIIMY	SWLGNIIMY	SWLGNIIMY	SWLGNIIMY						SWLGNIILY	SWLGNIILY	SWLGNIILY	SWLGNIILY	SWLGNIILY	SWLGNIILY	SWLGNIILY	SWLGNIILY	SWLGNIILY	SWLGNIILY	SWLGNIILY	SWLGNIILY	SWLGNIILY	SWLGNIILY	SWLGNIILY	SWLGNIILY	SWLGNIIMY
	2834		MYAPTLWAR				MYAPTLWVR	MYAPTLWAR	QYAPTIWVR	QYAPTIWVR	QYAPTIWAR	QYAPTIWVR	QYAPTLWVR	QYAPTIWAR	QYAPTIWVR	LYAPTIWVR	QYAPTIWVR	QYAPTIWAR	MYAPTIWVR				MYAPTIWVR	MYAPTIWVR	MYAPTLWVR	MYAPTIWVR	MYAPTIWVR	VYAPTIWVR	VYAPTIWAR	IYAPTIWVR	IYAPTIWVR	VYAPTIWVR	LYAPTIWVR	LYAPTIWVR	LYAPTIWVR	LYAPTIWVR	LYAPTIWVR	LYAPTIWVR	LYAPTIWVR	LYAPTIWVR	LYAPTIWVR	LYAPTIWVR	LYAPTIWVR	LYAPTIWVR	LYAPSIWAR	LYAPTIWAR	LYAPTIWVR	LYAPTIWVR	MYAPTLWAR
	2835																								YAPTLWVRI																								YAPTLWARI
	2839								IWVRMVLMT		IWARMVLMT	IWVRMVLLT		IWARMVLMT	IWVRMVLMT	IWVRMVLMT	IWVRMVLMT	IWARMVLMT				IWVRMVLMT								IWVRMVLMT	IWVRMVLMT		IWVRMVLMT		IWVRMVLMT	IWVRMVLMT	IWVRMVLMT	IWVRMVLMT	IWVRMVLMT	IWVRMVLMT	IWVRMVLMT	TYSITPLDLT	IWVRMVLMT	IWVRMVLMT			IWVRMVLMT	IWVRMVLMT
	2844		ILMTHFFSI	VLMTHFFSI	ILMTHFFSI	ILMTHFFSI		VLMTHFFSI	VLMTHFFSI	VIMTHFFSI			VLMTHFFSI	VLMTHFFSI	VLMTHFFSI				VMMTHFFSI	VLITHFFSI	VVMTHFFSI	VLMTHFFSI	VMMTHFFSI	VMMTHFFSI	VMLTHFFSI	VMMTHFFSI	VIMTHFFSI	ILMTHFFSI	ILMTHFFSI	VLMTHFFSI	VLMTHFFSI		VLMTHFFSI	ILMTHFFSI	VLMTHFFSI	VLMTHFFSI	VLMTHFFSI	VLMTHFFSI	VLMTHFFSI	VLMTHFFSI	VLMTHFFSI	VLMTHFFSI	VLMTHFFSI	VLMTHFFSI	ILMTHFFSI	ILMTHFFSI	VLMTHFFSI	VLMTHFFSI
	2867										VYSVSPLDL																																						MYGSVYSVT
	2871	CYSIEPLDL	CYSIEPLDL		CYSIEPLDL	CYSIEPLDL	NYSIEPLDL	CYSIQPLDL	VYSVSPLDL	VYSVNPLDL		VYSVNPLDL	VYSVSPLDL	VYSVTPLDL	VYSVNPLDL	TYSVSPLDL	VYSVSPLDL	VYSVSLDL	TYSVTPLDL	TYSVTPLDL	TYSVTPLDL	TYSVTPLDL	TYSVTPLDL	TYSVTPLDL	TYSVTPLDL	TYSVTPLDL	VYSVTPLDL	TYSITPLDL	TYSITPLDL	TYSITPLDL	TYSITPLDL	TYSITPLDL	TYSITPLDL	TYSITPLDL	TYSITPLDL	TYSITPLDL	TYSITPLDL	TYSITPLDL	TYSITPLDL	TYSITPLDL	TYSITPLDL	TYSITPLDL	TYSITPLDL	TYSITPLDL	TYSITPLDL	TYSVTPLDL	TYSITPLDL	TYSITPLDL	VYSVTPLDL
	2896								TYSPHELTR		TYSPHELTR	TYSPHELTR	TYSPHELTR	TYSPHELTR		SYSPQELTR		TYSPTELTR	SYSPVELNR								SYSPVELNR
	2943	KYLFNWAVR	KYLFNWAVR	KYLFNWAVK	KYLFNWAVK	KYLFNWAVK	KYLFNWAVK	KYLFNWAVR	RYLFNWAVK	RYLFNWAVK	RYLFNWAVK	RYLFNWAVR	RYLFNWAVR	RYLFNWAVK	FYLFNWAVR	IYLFNWAVK	RYLFNWAVK	RYLFNWAVK	LYLFNWAVR	LYLFNWAVR	LYLFNWAVR	LYLFNWAVR	LYLFNWAVR	LYLFNWAVR	IYLFNWAVR	LYLFNWAVR	LYLFNWAVR	IYLFNWAVK	IYLFNWAVK	IYLFNWAVK	IYLFNWAVK	IYLFNWATK	IYLFNWAVK	VYLFNWAVK	IYLFNWAVK	IYLFNWAVK	VYLFNWAVK	VYLFNWAVK	IYLFNWAVK	IYLFNWAVK	IYLFNWAVK	IYLFNWAVK	VYLFNWAVK	IYLFNWAVK	IYLFNWAVK	IYLFNWAVK	IYLFNWAVK	VYLFNWAVK	IYLFNWAVK
	2963		SQLDLSGWF	SQLDLSNWF		AQLDLSNWF			RLLDLSSWF		RLLDLSSWF		RLLDLSSWF				RLLDLSSWF	RLLDLSSWF														SQLDLSSWF
	2964						RFDLSNWFV
	2980	IYHSVSRAR		IYHSVSHAR	IYHSVSHAR	IYHSVSRAR	IYHSVSHAR	IYHSVSHAR	IYHSVSRAR		IYHSVSRAR	IYHSVSRAR		IYHSVSRAR	IYHSVSRAR	IYHSVSRAR		IYHSVSRAR	IYHSVSRAR	IYHSVSRAR	IYHSVSRAR		IYHSVSHAR	IYHSVSHAR	IYHSVSQAR	IYHSVSRAR	IYHSVSRAR	IYHSMSHAR	VYHSASLAR	IYHSMSHAR	IYHSVSHAR	IYHSVSRAR					IYHSVSYAR	IYHSVSYAR			IYHSVSHAR	IYHSVSRAR	IYHSVSRAR	IYHSVSHAR	IYHSVSRAR	IYHSVSRAR	IYHSVSLAR	IYHSVSHAR
	2985																																IYHSMSYAR				SYARPRYLL	SYARPRYLL
	2986	RARPRWFWF				RARPRLFWF		HARPRWFLF										RARPRYFFF															SYARPRYFL
	2990	RWFWFCLLL	RWFMWCLLL	RWFFWCLLL			RWLMFCLLL	RWFLFCLLL				RFLLLGLLL	RFLLLSLLL		RFLLLCLLL		RYLYLCLLL	RYFFFCLLL										RYLLLCLLL	RYFLLCLLL	RYLLLCLLL	RYLLLCLLL	RYLLLCLLL	RYFLLCLLL	RYFLLCLLL	RYLLLCLLL	RYLLLCLLL	RYLLLCLLL	RYLLLCLLL	RYLLLCLLL	RYFLLCLLL	RYLLLCLLL	RYLLLCLLL	RYLLLCLLL	RYLLLCLLL	RYLLLCLLL		RYLLLCLLL	RYLLLCLLL
	2991	WFWFCLLLL	WFMWCLLLL	WFFWCLLLL		LFWFCLLLL		WFLFCLLLL										YFFFCLLLL											YFLLCLLLL				YFLLCLLLL	YFLLCLLLL						YFLLCLLLL
	2992								LLLSLLLLF								LYLCLLLLC
	2999								LFVGVGLFL
A26	2438					ETKLPINAL																									ETKLPINPL		ETKLPISPL		ETKLPISPL	ETKLPISPL		ETKLPISPL	ETKLPISPL	ETKLPISPL							ETKLPISPL
	2450
	2459																												EIKARASGV
	2472						VTFDRMQVL		VTFDRMQVL		VTFDRVQLL	VTFDRVQLL	VTFDRVQLL	VTFDRVQLL	VTFDRVQLL		VTFDRVQLL	VTFDRVQLL					VTFDRMQVL	VTFDRMQVL															VTFDRMQVV			VTFDRMQVV						VTFDRMQVV
	2475											DRVQLLDSY		DRVQLLDSY
	2486																																																EVVDEMKRL
	2490	EVKAAASKV																	EVKERASRV	EVKERASGV	EVKERASGV	EVKERASGV	EVKERASGV	EVKERAAGV	EIKEKASEV	EVKERASEV	EIKELASGV	EIKARASRV		EIKARASKV		EIKARASRV	EIKARASGV	EIKARASGI	EIKARATRV	EIKARATRV	EIKARASSV		EIKARASGV	EIKARASGV			EIKARASKV		EIKQRASGV	EIKHRASGV	EIKARASKV
	2497					TVKANLLSV		TVKANMLSV																	EVKADLLSV	EVKGRLLTF
	2515	HSAKSKFGY	HSARSKFGY	HSARSKFGY	HSARSKFGY	HSARSKFGY	HSARSKFGY	HSAKSKFGY								HSARSKFGY			HSARSKFGY			HSARSKYGY	HSAKSKHGY				HSARSKFGY	HSARSKFGY	HSARSKFGY	HSARSKFGY	HSARSKFGY	HSARSKFGY	HSAKSKFGY	HSARSKFGY	HSAKSKFGY	HSAKSKFGY		YSPAQRVEY	HSARSKFGY	HSAKSKFGY	HSARSKFGY	HSARSKFGY	HSARSKFGY	HSARSKFGY	HSARSKFGY	HSARSKFGY	HSARSKFGY	HSARSKFGY
	2534																												KAIDHINSV
	2551		ETPIDTTIM	TTPIDTTIM	ETPIDTTIM			ETPLDTTIM				ETPIPTTIM		DTPIPTTIM		STPISTTIM		QTPINTTIM				TTPISTTIM																		NTPISTTIM									DTPLPTTIM
	2588	RVCEKMALY	RVCEKMALY	RVCEKRALY	RVCEKRALY	RVCEKRALY	RVCEKMALY	RVCEKMALY	RVCEKMALY	RVCEKMALY	RVCEKMALY	RVCEKMALY	RVCEKMALY	RVCEKIALY	RVCEKMALY	RVCEKRALY	RVCEKMALY	RVCEKMALY	RVCEKRALY	RVCEKRALY	RVCEKRALY	RVCEKRALY	RVCEKRALY	RVCEKRALY	RVCEKRALY	RVCEKRALY	RICEKRALY		RVCEKRALY		RVCEKRALY		RVCEKKALY	RVCEKKALY			RVCEKRALY		RVCEKRALY	RVCEKRALY	RVCEKRALY	RVCEKKALY		RVCEKRALY	RVCEKKALY	RVCEKKALY	RVCEKRALY	RVCEKRALY	RVCEKRALY
	2597																						DVIQQLSLA	DVIQQLSLA			DVIQKLPSA						DVIQQLPKA
	2603			PIAVMGASY	PIAVMGSSY							PIAVMGASY							SIETMGSAY	SIATMGPAY	SITTMGSAY	STATMGAAY	SLAIMGPAY	SLAVMGSAY	PTAVMGPAY	STATMGAAY					SLAVMGDSY	STAVMGDAY																	PTALMGPSY
	2605	AVMGSSYGF	AVMGSSYGF	AVMGASYGF	AVMGSSYGF	AVMGGSYGF	AVMGESYGF	AVMGDAYGF	AVMGASYGF		AVMGRSYGF	AVMGASYGF	AVMGQSYGF	AVMGASYGF	AVMGASYGF	AIMGASYGF	AVMGRSYGF	AVMGSSYGF	ETMGSAYGF		TTMGSAYGF	ATMGAAYGF		AVMGSAYGF		ATMGAAYGF	AIMGSAYGF				AVMGDSYGF	AVMGDAYGF	AVMGEAYGF		AVMGDAYGF	AVMGDAYGF			AVMGAAYGF	AVMGAAYGF	AVMGAAYGF	AVMGAAYGF	ATMGASYGF	AVMGAAYGF	AVMGDAYGF	AVMGDAYGF		AVMGASYGF
	2615																	YSPAQRVEY									YSPKQRVEY		YSPAQRVEY	YSPAQRVEY		YSPAQRVEY		YSPAQRVEY					YSPQQRVEY	YSPQQRVEY	YSPAQRVEY	YSPAQRVEY	YSPAQRVEY	YSPAQRVEY		YSPAQRVEY	YSPLQRVEY	YSPAQRVEY
	2646																																																STITEHDIM
	2647																					TVTEHDIRM
	2652	DIRTEEAIY	DIRVEESIY	DIRTEEDLY	DIRTEESIY	DIRTEESIY	DIRVEESIY	DIRTEESLY	DIRTEESIY	DIRTEESIY	DIRTEESIY	DIRTEEAIY	DIRVEESIY	DIRTEESIY	DIRTEESIY	DIRTEESIY	DIRVEESIY	DIRVEESIY		DIRTEEGIY	DIRTEEEIY	DIRMEEEIY			DIRVEESIY		DIRVEESIY							DIRTEEEIY						DIRTEEEVY								DIRTEGEVY	DIMTEESIY
	2657								ESIYQACSL	ESIYQACSL	ESIYLSCSL	EAIYLSCSL	ESIYLSCSL	ESIYLACSL	ESIYLACSL		ESIYQACSL	ESIYQACSL
	2668			NSKGQNCGY	NSKGENCGY					EARTVIHSL		NSKGQSCGY	NSKGQSCGY	EARKAIHSL					EARKVISSL		NSKGIQCGY	NSKGLQCGY	EARKAISSL	EARKAISSL	NSKGEKCGY	NSKGLKCGY	NSKGQHCGY	EARKVITAL	ETRKVISSL		EARKVISAL	ETRKAISAL		EARKVISAL	NSKGDLCGY	NSKGDLCGY	EARKVITAL	EARKVITAL	ETRKVITAL	EARKVITAL	EARKVISAL	EARKVISAL	DTRKVITAL	ETRKVITAL			EARKVITAL	EARKVITAL	NSKGQQCGY
	2673																											ITALTDRLY		ITALTERLY							ITALTERLY	ITALTERLY	ITALTERLY	ITALTERLY			ITALTERLY	ITALTERLY	ITALTERLY	ITALTERLY	ITALTERLY	ITALTERLY
	2688	NSRGENCGY	NSKGQNCGY			NSKGENCGY	NSRGENCGY	NSKGENCGY	NSKGQTCGY	NSKGQSCGY	NSKGQSCGY			NSKGQSCGY	NSKGQSCGY	NSKGQACGY	NSKGQSCGY	NSKGQSCGY	NSKGAQCGY	NSKGLQCGY			NSKGLKCGY	NSKGLKCGY				NSKGDLCGY	NSKGDLCGY	NSKGDLCGY		NSRGDLCGY							NSRGDLCGY	NSKGDLCGY					NSKGDLCGY	NSKGDLCGY	NSRGDLCGY
	2705									FTTSMGNTM						FTTSLGNTM												YTTSFGNTL		YTTSFGNTL		YTTSFGNTL							YTTSFGNTL	YTTSFGNTL									FTTSMGNTM
	2708	SCGNTLTCY	SCGNTLTCY	SCGNTITCY	SCGNTLTCY	SCGNTLTCY	SCGNTLTCY	SCGNTLTCY	SMGNTITCY	SMGNTMTCY	SMGNTLTCY	SMGNTITCY	SMGNTLTCY	SMGNTITCY	SMGNTITCY	SLGNTMTCY	SMGNTLTCY	SMGNTLTCY	SFGNTITCY	SFGNTITCY		SFGNTITCY	SFGNTVTCY	SFGNTLTCY	SLGNTITCY	SFGNTITCY	SFGNTVTCY	SFGNTLTCY	SFGNTLTCY	SFGNTLTCY	SFGNTLTCY		SFGNTVTCY	SFGNTVTY	SFGNTVTCY	SFGNTVTCY	SFGNTLTCY	SFGNTLTCY	SFGNTLTCY	SFGNTLTCY	SFGNTLTCY	SFGNTLTCY	SFGNTLTCY	SFGNTLTCY	SFGNTVTCY	SFGNTVTCY	SFGNTLTCY	SFGNTLTCY	SMGNTMTCY
	2751
	2758	AFTEAMTRY	VFTEAMTRY	AFTEAMTRY	AFTEAMTRY	AFTEAMTRY	VFTEAMTRY	AFTEAMTRY	AFTEAMTRY	AFTEAMTRY	VFTEAMTRY	VFTEAMTRY	AFAEAMTRY	VFTEAMTRY	VFTEAMTRY	VFTEAMTRY	AFTEAMTRY	VFTEAMTRY	AFTEAMTRY	AFTEAMTRY	AFTEAMTRY	AFTEAMTRY	AFTEAMTRY	AFTEAMTRY	AFTEAMTRY	AFTEAMTRY	AFTEAMTRY	AFTEAMTRY	AFTEAMTRY	AFTEAMTRY	AFTEAMTRY	AFTEAMTRY	AFTEAMTRY	AFTEAMTRY	AFTEAMTRY	AFTEAMTRY	AFTEAMTRY	AFTEAMTRY	AFTEAMTRY	AFTEAMTRY	AFTEAMTRY	AFTEAMTRY	AFTEAMTRY	AFTEAMTRY	AFTEAMTRY	AFTEAMTRY	GFVEAMTRY	AFTEAMTRY	AFTEAMTRY
	2793
	2795	DGAGKRVYY		DGAGKRVYY	DGAGKRVYY																			DAAGKRYYY	DAAGKRYYY			DVTGKKVYY						DAAGKRVYY			DAAGKRVYY		DAAGKRVYY				DAAGKKVYY	DAAGKRVYY					DASGNRIYY
	2809			ETPLARAAW																ETPLARAAW	ETPLARAAW	ETPLARAAW	EIPLARAAW	EVPLARAAW	EIPLARAAW	EIPLARAAW	ETPLARAAW	ETPLARAAW	ETPLARAAW	ETPLARAAW	ETPLARAAW	ETPLARAAW	EIPLARAAW	ETPLARAAW	ETPLARAAW	ETPLARAAW	ETPLARAAW	ETPLARAAW	EIPLARAAW	ETPLARAAW	EIPLARAAW	EIPLARAAW	ETPLARAAW	ETPLARAAW	EIPLARAAW	EIPLARAAW	ETPIARAAW	ETPLARAAW
	2827																																												SWLGNIILY	SWLGNIILY
	2831												NIIQYAPTL
	2835	FAPTLWARM	YAPTLWARM				YAPTLWVRM	YAPTLWARM	YAPTIWVRM	YAPTIWVRM	YAPTIWARM	YAPTIWVRM	YAPTLWVRM	YAPTIWARM	YAPTIWVRM	YAPTIWVRM	YAPTIWVRM	YAPTIWARM	YAPTIWVRM				YAPTIWVRM	YAPTIWVRM		YAPTIWVRM	YAPTIWVRM	YAPTIWVRM	YAPTIWARM	YAPTIWVRM	YAPTIWVRM	YAPTIWVRM	YAPTIWVRM	YAPTIWVRM	YAPTIWVRM	YAPTIWVRM	YAPTIWVRM	YAPTIWVRM	YAPTIWVRM	YAPTIWVRM	YAPTIWVRM	YAPTIWVRM	YAPTIWVRM	YAPTIWVRM	YAPSIWARM	YAPTIWARM	YAPTIWVRM	YAPTIWVRM
	2838	TLWARMILM	TLWARMILM					TLWARMVLM			TIWARMVLM			TIWARMVLM				TIWARMVLM										TIWVRMILM	TIWARMILM			TIWVRMILM		TIWVRMILM											SIWARMILM	TIWARMILM
	2857								DTLDQNLNF	DTLNQNLNF	DTLDQDLNF		DTLDQDLNF	DILDQDLNF	ETLDQDLNF		DTLGQDLNF	DTLGQDLNF	EILDRPLDF				EVLEKALDF	EVLEKALDF
	2858
	2860	EQALDCEIY					EKALDFEIY													ERALDFEMY	EKALDFEMY	EKALDFEMY	EKALDFEMY	EKALDFEMY		EKALDFEMY	EKALDFEMY	EKALDFDMY	EKALDFDMY	EKALDFDMY	EKALDFDMY	EKALDFDMY	EKALDFDMY	EKALDFDMY	EKALDFDMY	EKALDFDMY	EKALDFDMY		EKALDFDMY	EKALDFDMY	EKALDFDMY	EKALDFDMY	EKALDFDMY	EKALDFDMY	EKALDFDMY		EKALDFDMY
	2864	DCEIYGACY	DCQIYGACY		DCEIYGACY	ECEIYGACY		DCEIYGACY
	2866			EIYGAVHSV			EIYGANYSI
	2873
	2878		DLPQIIQRL	DLPEIIQRL				DLPQIIERL	DLPAIIERL	DLPAIIERL	DLPAIIERL	DLPAIIERL	DLPAIIEKL	DLPAIIERL	DLPAIIERL	DLPAIIERL	DLPAIIERL	DLPAIIERL	DLPAIIERL	DLPAIIERL	DLPAIIERL	DLPAIIERL	DLPAIIERL	DLPAIIERL	DLPAIIQRL	DLPAIIERL	DLPAIIERL	DLPAIIQRL	DLPAIIQRL	DLPAIIQRL	DLPAIIQRL	DLPAIIQRL	DLPAIIQRL	DLPAIIQRL	DLPAIIQRL	DLPAIIQRL	DLPAIIQRL	DLPAIIQRL	DLPAIIQRL	DLPAIIQRL	DLPAIIQRL	DLPAIIQRL	DLPAIIQRL	DLPAIIQKL	DLPDIIQRL	DLPDIIQRL	DLPAIIQRL	DLPAIIQKL	DLPAIIQRL
	2881	PIIQRLHGL	QIIQRLHGL	EIIQRLHGL	PIIERLHGL	PIIERLHGL	PIIERLHGL	QIIERLHGL	AIIERLHGL	AIIERLHGL	AIIERLHGL	AIIERLHGL	AIIEKLHGL	AIIERLHGL	AIIERLHGL	AIIERLHGL	AIIERLHGL	AIIERLHGL	AIIERLHGL	AIIERLHGL	AIIERLHGL	AIIERLHGL	AIIERLHGL	AIIERLHGL	AIIQRLHGL	AIIERLHGL	AIIERLHGL	AIIQRLHGL	AIIQRLHGL	AIIQRLHGL	AIIQRLHGL	AIIQRLHGL	AIIQRLHGL	AIIQRLHGL	AIIQRLHGL	AIIQRLHGL	AIIQRLHGL	AIIQRLHGL	AIIQRLHGL	AIIQRLHGL	AIIQRLHGL	AIIQRLHGL	AIIQRLHGL	AIIQKLHGL	DIIQRLHGL	DIIQRLHGL	AIIQRLHGL	AIIQKLHGL	AIIQRLHGL
	2884				ERLHGLGAF	ERLHGLGAF	ERLHGLSAF	ERLHGLSAF											ERLHGLSAF	ERLHGLSAF	ERLHGLSAF	ERLHGLSAF	ERLHGLSAF	ERLHGLSAF		ERLHGLAAF	ERLHGLSAF
	2889	LSAFSLHSY	LSAFSLHSY	LSAFSLHSY			LSAFSLHSY	LSAFTLHSY	YSPHELTRV										LSAFTLHSY	LSAFSLHGY	LSAFSLHSY	LSAFSLHSY	LSAFSLHSY	LSAFSLHSY	LSAFSLHSY	LAAFSLHSY	LSAFSLHSY	LSAFTLHGY	LSAFTLHGY	LSAFTLHGY	LSAFTLHGY	LSAFSLHGY	LSAFSLHGY	LSAFTLHGY	LSAFTLHGY	LSAFTLHGY	LSAFTLHGY	LSAFTLHGY	LSAFTLHGY	LSAFTLHGY	LSAFTLHGY	LSAFTLHGY	LSAFTLHGY	LSAFTLHGY	LSAFTLHGY	LSAFTLHGY	LSAFTLHGY	LSAFTLHGY	LSAFSLHSY
	2897	YSPGEINRV	YSPGEINRV	YSPGEINRV			YSPGEINRV	YSPGEINRV		YSPHELSRV	YSPHELTRV	YSPHELTRV	YSPHELTRV	YSPHELTRV		YSPQELTRV	YTPHELTRV				YSPNELNRV				YSPHELNRV			YSPHELNRV	YSPHELNRV	YSPHELNRV	YSPHELNRV	YSPHELNRV	YSPHELNRV	YSPHELNRV	YSPHELNRV	YSPHELNRV	YSPHELNRV	VTFDRMQVV	YSPHELNRV	YSPHELNRV	YSPHELNRV	YSPHELNRV	YSPHELNRV	YSPHELNRV	YSPGELNRV	YSPGELNRV	YSPHELNRV	YSPHELNRV
	2901	EINRVAACL	EINRVASCL	EINRVAACL	EINRVAACL	EINRVAACL	EINRVAACL	EINRVAACL																																									EINRVASCL
	2963
	2967			LSNWFTGGY			LSNWFVAGY	LSNWFTAGY
	2983																SVSRARPRY	SVSRARPRY													SVSHARPRY	SVSRARPRY					SVSYARPRY	SVSYARPRY		SVSRARPRY	SVSHARPRY	SVSRARPRY	SVSRARPRY	SVSHARPRY	SVSRARPRY		SVSLARPRY	SVSHARPRY
	2998	LLAAGVGIY
	2999																		LTVGVGIFL	LTVGVGIFL	LTVGVGIFL	LTVGVGIFL	LTVGVGLFL		LTVGVGIFL	LTVGVGIFL	LTVGVGIFL	LTVGVGIFL	LTVGVGIFL				LTAGVGIFL
B7	2435		AAEESKLPI	AAEEAKLPI	AAEESKLPI	AAEETKLPI		AAEEASLPI	SPEEEKLPI	GPEEEKLPI	SPEEEKLPI	SPEEEKLPI	SPEEEKLPI		GPEEEKLPI	SPEGEKLPI												AAEESKLPI		AAEESKLPI	AAEETKLPI	AAEESKLPI	AAEETKLPI	AAEEAKLPI	AAEETKLPI	AAEETKLPI	AAEESKLPI	AAEETKLPI	AAEETKLPI	AAEETKLPI	AAEESKLPI	AAEESKLPI	AAEESKLPI	AAEESKLPI	AAEEAKLPI	AAEENKLPI	AAEETKLPI	AAEESKLPI
	2438																												EPKLPISPL
	2458																											YATTTRSAV	YATTSRSAT	YATTTRSAT			YATTSRSAT	YATTSRSAT	YATTSRSAT	YATTSRSAT	YATTSRSAV	YATTSRSAV	YATTSRSAV	YATTSRSAA	YATTSRSAV	YATTSRSAV	YATTSRSAV	YATTSRSAV	YATTSRSAT	YATTSRSAT
	2459									STTSRSASL													STSSRSAAL			STSSRSAAL
	2466															AARAKKVTF				AARQKKVTF	AARQKKVTF	AARQKKVTF	ALRQKKVTF			ALRQKKVTF		VTRQKKVTF	TARQKKVTF						TARQKKVTF	TARQKKVTF				ATRQKKVTF			VARQKKVTF		TARQKKVTF	TARQKKVTF	AIRQKKVTF
	2471										KVTFDRVQL	KVTFDRVQL	KVTFDRVQL	KVTFDRVQL	KVTFDRVQL		KVTFDRVQL	KVTFDRVQL																			KVTFDRLQM
	2492																AASKVSAQL											KARASRVKA	KARASGVKA	KARASKVKA	KARASTVKA	KARASRVKA	KARASGVKA	KARASGIKA	KARATRVKA	KARATRVKA	KARASSVKA	KARASTVKA	KARASGVKA	KARASGVKA			KARASKVKA	KARASTVQA			KARASKVKA	KARASTVKA
	2494	AASKVKANL	KASTVKAKL	KASTVKAKL	KASTVKADL	KASTVKANL	KASTVKARL		AASKVSARL	AASKVSARL	AASKVSAKL	AASKVSAKL	AASKVSARL	AASKVSARL	AASKVSAKL	AASKVSANL		AASKVSARL	RASRVKARM	RASGVKGRL	RASGVKGRL	RASGVKGRL	RAAGVKGRL	RAAGVKGRL	KASEVKADL	RASEVKGRL		RASRVKARL	RASGVKAPA	RASKVKARL	RASTVKARL				RATRVKARL	RATRVKARL	RASSVKARV				KASTVKARL	VIRQKKVTF					RASKVKARV		LASKVKARL
	2495																															ASRVKARTL
	2497	KVKANLLSV					TVKARLLSV	TVKANMLSV	KVSARLLTL	KVSARLLSV	KVSAKLLSI	KVSAKLLSI	KVSARLLSV	KVSARLLTI	KVSAKLLSI	KVSANLLSL		KVSARLLTL	RVKARMLTI	GVKGRLLSF	GVKGRLLSF	GVKGRLLSF	GVKGRLLSF	GVKGRLLSF						KVKARLLTV		RVKARTLSV			RVKARLLST	RVKARLLST	SVKARVLSV			GVKARTLSV			KVKARTLSV	TVQARTLSV				TVKARALSV	KVKARLLPL
	2500																												APALSVEEA
	2503																																																LPLEEACGL
	2512																										VPSHSARSK
	2513	PPHSAKSKF	PPHSARSKF	PPHSARSKF	PPHSARSKF	PPHSARSKF	PPHSARSKF	PPHSAKSKF								PPHSARSKF			PPHSARSKF									PPHSARSKF	PPHSARSKF	PPHSARSKF	PPHSARSKF	PPHSARSKF	PPHSAKSKF	PPHSARSKF	PPHSAKSKF	PPHSAKSKF	PPHSARSKF	PPHSAKSKF	PPHSARSKF	PPHSAKSKF	PPHSARSKF	PPHSARSKF	PPHSARSKF	PPHSARSKF	PPHSARSKF	PPHSARSKF	PPHSARSKF	PPHSARSKF
	2531	HARKAVNHI																													HARKAINHI								HARKAVNHI
	2534	KAVNHINSV	KAVNHIRSV						RAVNHIKSV	RAVNHIRSV	RAVNHIKSV	RAVNHIKSV	RAVDHIKSV	RAVNHIKSV		RAVNHIKSV	RAVDHIRSV	RAVNHIRSV								AVNQIRSVW				KAVNHINSV		KAVNHINSV					RAINHINSV	RAINHINSV	KAVNHINSV	KAVNHINSV		KAVNHINSV			KAVNHINSV	KAVNHINSV
	2535		AVNHIRSVW		AVRHINSVW	AVRHINSVW	AVRHINSVW	AVRHIKSVW		AVNHIRSVW								AVNHIRSVW
	2552	TPIDTTIMA	TPIDTTIMA	TPIDTTIMA	TPIDTTIMA	TPIDTTIMA	TPIDTTIMA	TPLDTTIMA	TPIPTTIMA	TPIDTTIMA	SPIDTTIMA	TPIPTTIMA	TPIQTTIMA	TPIPTTIMA	TPIPTTIMA	TPISTTIMA	TPIDTTIMA	TPINTTIMA	TPIPTTIMA	TPIPTTIMA	TPIPTTIMA	TPISTTIMA	TPIPTTIMA	TPIPTTIMA	TPIPTTIMA	TPIPTTIMA	TPIPTTIMA	TPIPTTIMA	TPIATTIMA	TPIPTTIMA	TPIPTTIMA	TPIPTTIMA	TPIPTTIMA	TPIPTTIMA	TPIPTTIMA	TPIPTTIMA	TPIPTTIMA	TPIPTTIMA	TPIPTTIMA	TPISTTIMA	TPIPTTIMA	TPIPTTIMA	TPIPTTIMA	TPIPTTIMA	TPIPTTIMA	TPIPTTIMA	TPIPTTIMA	TPIPTTIMA	TPLPTTIMA
	2568											NPAKGGKKA
	2582																											YPDLGVRVC		YPDLGVRVC								YPDLGVRVC					YPDLGVRVC				YPDLSVRVC
	2588
	2598	VVSKLPLAV																													AVKQLSLAV	AVKKLSTAV																	VAQKLPTAL
	2602																								LPTAVMGPA		LPSAIMGSA	LPEAVMGAA		LPEAVMGAA							LPEAVMGAA	LPEAVMGAA	LPKAVMGAA	LPKAVMGAA	LPGAVMGAA	LPGAVMGAA		LPQAVMGAA			LPEAVMGAA
	2616	SPGQRVEFL	SPGQRVEFL	SPAQRVDFL	SPAQRVKFL	SPAQRVEFL	SPGQRVEFL	SPSQRVEFL	SPAQRVEFL	SPAERVDFL	SPAQRVDFL	SPAERVDFL	SPAQRVDFL	SPAQRVEFL	SPAQRVDFL	SPSQRVDFL	SPAQRVEFL	SPAQRVEYL	SPQQRVERL	SPKQRVEHL	SPKQRVEHL	SPSQRVEHL	SPKQRVEHL	SPKQRVEHL	SPAQRVERL	SPKQRVEQL	SPKQRVEYL	SPAQRVEFL	SPAQRVEYL	SPAQRVEYL	SPSQRVEFL	SPAQRVEYL	SPAQRVDFL	SPAQRVEYL	SPAQRVDYL	SPAQRVDYL	SPAQRVDYL	SPAQRVEYL	SPQQRVEYL	SPQQRVEYL	SPAQRVEYL	SPAQRVEYL	SPAQRVEYL	SPAQRVEYL	SPAQRVDYL	SPAQRVEYL	SPLQRVEYL	SPAQRVEYL	SPAQRVDFL
	2620																									EARQAIKAL	EARRVITSL											RVEYLLTAW
	2629																																	RAKKTPMGF
	2665			LAPEARIAI				LAPEARVAI	LPEEARTAI	LPQEARTVI	LPEEARTAI	LPEQARLAI	LPEEARTAI	LPEEARKAI	LPEEARVAI	LPEEARKAI	LPEEARAAI	LPEEARAAI
	2666
	2668	QARVAIKSL	EARQAIRSL	EARIAIRSL	EARVAIKSL		DARKAIASL	EARVAIKSL	EARTAIHSL	EARTVIHSL	EARTAIHSL	QARLAIHSL	EARTAIHSL	EARKAIHSL	EARVAIHSL	EARKAIKSL	EARAAIHSL	EARAAIHSL	EARKVISSL	EARKAISAL	EARKAISAL	EARKAISAL	EARKAISSL	EARKAISSL				EARKVITAL		EARKAITAL	EARKVISAL	ETRKAISAL	DARKVISAL	EARKVISAL	DARKAISAL	DARKAISAL	EARKVITAL	EARKVITAL	ETRKVITAL	EARKVITAL	EARKVISAL	EARKVISAL		ETRKVITAL	DARKAITAL	DARKAITAL	EARKVITAL	EARKVITAL	EARVAIRSL
	2672		AIRSLTERL	AIRSLTERL																																													AIRSLTQRL
	2684																			GPMYNSKGL	GPMYNSKGI	GPMYNSKGL	GPMYNSKGL	GPMYNSKGL		GPMFNSKGL
	2705																		LPTSFGNTI	LPTSFGNTI	LPTSFGNTI	LPTSFGNTI	LPTSFGNTV	LPTSFGNTL	LPTSLGNTI	LPTSFGNTI	LPTSFGNTV
	2718										KARAACNAA														KARAACRAA								KAVAATRAA	KAVAATRAA	KAVAATRAA	KAVAATRAA		KAMAATRAA	KATAATRAA		KATAATRAA	KATAATRAA	KATAATRAA		KATAATRAA	KATAATRAA		KATAATRAA
	2720		SAACRAAKL	SAACRAAKL	LAACRAAKL		MAACRAAKL												TAAARAAGL	TAASRAAGL	TAASRAAGL	TAASRAAGL			RAACRAAKL	KAASRAAGL				SAAIRAAGL	SAAIRAAGL		VAATRAAGL	VAATRAAGL	VAATRAAGL	VAATRAAGL		MAATRAAGL	TAATRAAGL		TAATRAAGL	TAATRAAGL	TAATRAAGL		TAATRAAGL	TAATRAAGL	SAAIRASGL	TAATRAAGL
	2725						AAKLQGVTM																											AAGLKSCSM															AAKLRDCTL
	2748																		GVDEDRAAL	GVEEDRTAL		GVEEDRSAL	GVEEDRAAL									GVEEDRRAL						GVEEDGRAL					GVDEDRRAL
	2755	SLRAFTEAM	SLRVFTEAM	SLRAFTEAM	SLRAFTEAM	SLRAFTEAM	SLRVFTEAM	SLRAFTEAM											ALRAFTEAM	ALRAFTEAM	ALRAFTEAM	ALRAFTEAM	ALRAFTEAM	TLRAFTEAM	ALRAFTEAM	ALRAFTEAM	ALRAFTEAM	ALRAFTEAM	ALRAFTEAM				ALRAFTEAM	ALRAFTEAM	RLRAFTEAM	RLRAFTEAM	ALRAFTEAM	ALRAFTEAM			ALRAFTEAM	ALRAFTEAM		ALRAFTEAM	ALRAFTEAM	ALRAFTEAM	ALRGFVEAM		SLRAFTEAM
	2775							RPEYDLEPI	RPEYDLELI	RPEYDLELI		RPEYDLELI	RPEYDLELI		KPEYDLELI		KPEYDLELI	KPEYDLELI																															VPAYDLELV
	2795								GPQGRRRYY		DPRGRRRYY	DPRGRRRYY				DPRGRRRYY
	2804	LTRDPTTPL	LTRDPTTPL		LTRDPTTPL	LTRDPTTPL	LTRDPTTPL	LTRDPTTPL	LTRDPTTPI	LTRDPTTPI	LTRDPTTPL	LTRDPTTPL	LTRDPTTPF	LTRDPTTPL	LTRDPTTPL		LTRDPTTPL	LTRDPTTPL	LTRDATTPL													MTRDPETPL																	LTRDPQVPL
	2836	APTLWARMI	APTLWARMI	APTLWVRMV	APTLWVRMI	APTLWVRMI	APTLWVRMV	APTLWARMV	APTIWVRMV	APTIWVRMV	APTIWARMV	APTIWVRMV	APTLWVRMV	APTIWARMV	APTIWVRMV	APTIWVRMV	APTIWVRMV	APTIWARMV	APTIWVRMV	APTIWVRMV	APTIWVRMV	APTIWVRMV	APTIWVRMV	APTIWVRMV	APTLWVRIV	APTIWVRMV	APTIWVRMV	APTIWVRMI	APTIWARMI	APTIWVRMV	APTIWVRMV	APTIWVRMI	APTIWVRMV	APTIWVRMI	APTIWVRMV	APTIWVRMV	APTIWVRMV	APTIWVRMV	APTIWVRMV	APTIWVRMV	APTIWVRMV	APTIWVRMV	APTIWVRMV	APTIWVRMV	APSIWARMI	APTIWARMI	APTIWVRMV	APTIWVRMV	APTLWARIV
	2851											SVLMARDSL				SVLSAQEAL																SVLQTQEAL						SILQSQEAL										SILQSQEAL
	2869			GAVHSVQPL			GANYSIEPL		GAVYSVSPL	GAVYSVNPL	GAVYSVSPL	GAVYSVNPL	GAVYSVSPL	GAVYSVTPL	GAVYSVNPL		GAVYSVSPL	GAVYSVSPL	GATYSVTPL	GATYSVTPL	GATYSVTPL	GATYSVTPL	GATYSVTPL	GATYSVTPL	GATYSVTPL	GATYSVTPL	GAVYSVTPL	GVTYSITPL	GVTYSITPL	GVTYSITPL	GVTYSITPL	GVTYSITPL	GVTYSITPL	GVTYSITPL	GVTYSITPL	GVTYSITPL	GVTYSITPL	GVTYSITPL	GVTYSITPL	GVTYSITPL	GVTYSITPL	GVTYSITPL	GVTYSITPL	GVTYSITPL	GVTYSITPL	GVTYSVTPL	GVTYSITPL	GVTYSITPL
	2875								SPLDLPAII		SPLDLPAII		SPLDLPAII			SPLDLPAII	SPLDLPAII	SPLDLPAII
	2898	SPGEINRVA	SPGEINRVA	SPGEINRVA	SPSEINRVA	SPSEINRVA	SPGEINRVA	SPGEINRVA	SPHELTRVA	SPHELSRVA	SPHELTRVA	SPHELTRVA	SPHELTRVA	SPHELTRVA	SPTELTRVA	SPQELTRVA	TPHELTRVA	SPTELTRVA	SPVELNRVA	SPTELNRVA	SPNELNRVA	SPTELNRVA	SPAELNRVA		SPHELNRVA	SPTELNRVA	SPVELNRVA	SPHELNRVA	SPHELNRVA	SPHELNRVA	SPHELNRVA	SPHELNRVA	SPHELNRVA	SPHELNRVA	SPHELNRVA	SPHELNRVA	SPHELNRVA	SPHELNRVA	SPHELNRVA	SPHELNRVA	SPHELNRVA	SPHELNRVA	SPHELNRVA	SPHELNRVA	SPGELNRVA	SPGELNRVA	SPHELNRVA	SPHELNRVA	SPSEINRVA
	2904	RVAACLRKL	RVASCLRKL	RVAACLRKL	RVAACLRKL	RVAACLRKL	RVAACLRKL	RVAACLRKL	RVASALRKL	RVAATLRKL	RVAAALRKL	RVAAALRKL	RVASALRKL	RVAAALRKL	RVASALRKL	RVAATLRKL	RVAATLRKL	RVAATLRKL	RVAGTLRKL	RVAGALRKL	RVAGALRKL	RVAGALRKL	RVAGALRKL	RVSGALRKL	RVAGALRKL	RVAGALRKL	RVAGALRKL	RVAGALRKL	RVAACLRKL	RVAGSLRKL	RVAGSLRKL	RVAAVLRKL	RVAACLRKL	RVAACLRKL	RVAGCLRKL	RVAGCLRKL	RVAACLRKL	RVAACLRKL	RVAGSLRKL	RVAGSLRKL	RVAGSLRKL	RVAGSLRKL	RVAGSLRKL	RVAGSLRKL	RVAATLRKL	RVAATLRKL	RVAGSLRKL	RVAGCLRKL	RVASCLRKL
	2918								RAWKSRARA	RAWKSRARA	RAWKSRARA	RAWKSRARA	RAWKSRARA	RAWKSRARA	RAWKSRARA	RAWKSRARA	RAWKSRARA	RAWKSRARA
	2923	RARSVRARL	RARSVRAKL	RARSVRATL	RARSVRAKL	RARAVRARL	RARSVRAKL	RARSVRAKL	RARAVRASL	RARAVRASL	RARAVRASL	RARAVRASL	RARAVRASL	RARAVRASL	RARAVRASL	RARAVRASL	RARAVRAAL	RARAVRAAL	RARAVRAKL	RARAVRAKL	RARAARAKL	RARAVRAKL	RARAVRAKL	RARAVRAKL	RARQVRARL	RARAVRAKL	RARAVRAKL	RARAVRAKL	RARAVRAKL	RARAVRAKL	RARAVRAKL	RARAVRAKL	RARAVRAKL	RARAVRAKL	RARAVRAKL	RARAVRAKL	RARAVRAKL	RARAVRAKL	RARAVRAKL	RARAVRAKL	RARAVRAKL	RARAVRAKL	RARAVRAKL	RARAVRAKL			RARAVRARL	RARAVRAKL	RARAVRAKL
	2925					KAAICGKYL								RAVRASLIV																															RARAVRAKL	RARAVRAKL	RAVRARLIA
	2932	LSRGGRAAI							ISRGGRAAV	IAQGGRAAI		IARGGRPAI	LARGGKAAI	IVRGGRAAI			IAQGGKAAI	IAQGGKAAI																				WAVKTKLKL											IAQGGRAAI
	2937	RAAICGKYL	RAATCGKYL	RAAICGKYL	RAAICGKYL		RAAVCGKYL	KAAICGKYL	RAAVCGRYL	RAAICGRYL	RAATCGRYL	RPAICGRYL	KAAICGRYL	RAAICGRYL	RAATCGFYL	RAATCGIYL	KAAICGRYL	KAAICGRYL		KARICGLYL	KARICGLYL	RARICGLYL	KARICGLYL	KARICGLYL	RAAVCGIYL			RAKICGIYL	RAKICGIYL	RARICGIYL	KARICGIYL		RARICGIYL	KARICGVYL	RARICGIYL	RARICGIYL	KARICGVYL		RAKICGIYL	RARICGIYL	RARICGIYL				RARICGIYL	RARICGIYL			RAAICGIYL
	2948		WAVRTKLKL	WAVKTKLKL	WAVKTKLKL	WAVKTKLKL		WAVRTKLKL	WAVKTKLKL	WAVKTKLKL	WAVKTKLKL	WAVRTKLKL	WAVRTKLKL	WAVKTKLKL	WAVRTKRKL	WAVKTKRKL	WAVKTKLKL	WAVKTKLKL		WAVRTKTKL	WAVRTKTRL	WAVRTKTRL		WAVRTKTKL	WAVRTKAKL	WAVRTKTKL	WAVRTKAKL	WAVKTKLKL	WAVKTKLKL	WAVKTKLKL	WAVKTKAKL	WATKTKLKL	WAVKTKLKL	WAVKTKLKL	WAVKTKLKL	WAVKTKLKL	WAVKTKLKL		WAVKTKLKL	WAVKTKLKL	WAVKTKLKL	WAVKTKLKL	WAVKTKLKL	WAVKTKLKL	WAVKTKLKL	WAVKTKLKL	WAVKTKLKL	WAVKTKLKL	WAVKTKRKL
	2951											RTKLKLTPL	RTKLKLTPL		RTKRKLTPL				RTKTNLTPL	RTKTKLTPL	RTKTRLTPL	RTKTRLTPL	RTKIKLTPL	RTKTKLTPL	RTKAKLTPL	RTKTKLTPL	RTKAKLTPL
	2957	TPIAAAGQL	TPIPAASQL	TPLPSASQL	TPLPAAARL	TPLPAAAQL	TPIQAARRF	TPIPGAANL	TPLPEARLL	TPLPEASRL	TPLPAARLL	TPLPEARRL	TPLPAARLL	TPLPEASRL	TPLPAARRL	TPLPEATRL	TPLPQARLL	TPLPQARLL	TPLPAAGQL	TPLPTAGQL	TPLPAAGRL	TPLPAAGLL	TPLPSAGRL	TPLPAADRL	TPLSDASRL	TPLPAAGLL	TPLPQAGLL	TPLPAAAKL	TPLPAAGQL	TPLPAAAKL	TPLPAAAKL	TPLPAASQL	TPLPAAAKL	TPLPAAANL	TPLSAAANL	TPLSAAADL	TPLPAAAKL	TPLPAAAKL	TPLPAAAKL	TPLPAAAKL	TPLPAAAKL	TPLPAAARL	TPLASAANL	TPLPAAAKL	TPLPSAARL	TPLPSAARL	TPLPAAAKL	TPLPAAARL
	2959		IPAASQLDL	LPSASQLDL	LPAAARLDL	LPAAAQLDL		IPGAANLDL	LPEARLLDL	LPEASRLDL	LPAARLLDL	LPEARRLDL	LPAARLLDL	LPEASRLDL	LPAARRLDL	LPEATRLDL	LPQARLLDL	LPQARLLDL	LPAAGQLDL	LPTAGQLDL	LPAAGRLDL	LPAAGLLDL	LPSAGRLDL	LPAADRLDL		LPAAGLLDL	LPQAGLLDL	LPAAAKLDL	LPAAGQLDL	LPAAAKLDL	LPAAAKLDL	LPAASQLDL	LPAAAKLDL	LPAAANLDL			LPAAAKLDL	LPAAAKLDL	LPAAAKLDL	LPAAAKLDL	LPAAAKLDL	LPAAARLDL		LPAAAKLDL	LPSAARLDL	LPSAARLDL	LPAAAKLDL	LPAAARLDL
	2962																																									AARLDLSSW						AARLDLSSW
	2983				SVSHARPRL	SVSRARPRL			SVSRARPRL	SVSHARPRL	SVSRARPRL			SVSRARPRL		SVSRARPRL									SVSQARPRL
	2984													VSRARPRLL		VSRARPRLL	VSRARPRYL		VSRARTRHL	VSRARTRHL	VSRARTRHL	MSRARTRHL				VSRARSRHL	VSRARSRHL					VSRARPRYL			MSRARPRYL	MSRARPRYL						VSRARPRYL	VSRARPRYL		VSRARPRYL	VSRARPRHL
	2986	RARPRWFWF	RARPRWFMW		HARPRLLWF	RARPRLFWF	HARPRWLMF	HARPRWFLF	RARPRLLLL	HARPRLLLL	RARPRLLLL	RARPRFLLL	RAQPRFLLL	RARPRLLLL	RARPRFLLL	RARPRLLLL	RARPRYLYL	RARPRYFFF	RARTRHLLL	RARTRHLLL	RARTRHLLL	RARTRHLLL	HARTRHLLL	HARTRHLLL	QARPRLLLL	RARSRHLLL	RARSRHLLL	HARPRYLLL	LARPRYFLL	HARPRYLLL	HARPRYLLL	RARPRYLLL	YARPRYFLL	RARPRYFLL	RARPRYLLL	RARPRYLLL	YARPRYLLL	YARPRYLLL	HARPRYLLL	RARPRYFLL	HARPRYLLL	RARPRYLLL	RARPRYLLL	HARPRYLLL	RARPRYLLL	RARPRHLLL	LARPRYLLL	HARPRYLLL	RARPRNLLL
	2988	RPRWFWFCL	RPRWFMWCL	RPRWFFWCL	RPRLLWFCL	RPRLFWFCL	RPRWLMFCL	RPRWFLFCL	RPRLLLLSL	RPRLLLLCL	RPRLLLLGL	RPRFLLLGL	QPRFLLLSL	RPRLLLLSL	RPRFLLLCL	RPRLLLLCL	RPRYLYLCL	RPRYFFFCL	RTRHLLLCL	RTRHLLLCL	RTRHLLLCL	RTRHLLLCL	RTRHLLLCL	RTRHLLLCL	RPRLLLLGL		RSRHLLLGL	RPRYLLLCL	RPRYFLLCL	RPRYLLLCL	RPRYLLLCL	RPRYLLLCL	RPRYFLLCL	RPRYFLLCL	RPRYLLLCL	RPRYLLLCL	RPRYLLLCL	RPRYLLLCL	RPRYLLLCL	RPRYFLLCL	RPRYLLLCL	RPRYLLLCL	RPRYLLLCL	RPRYLLLCL	RPRYLLLCL	RPRHLLLCL	RPRYLLLCL	RPRYLLLCL	RPRNLLLCL
	2999	LAAGVGIYL
B8	2422	MSYSWTGAL	MSYTWTGAL	MSYSWTGAL	MSYSWTGAL	MSYSWTGAL	MSYSWTGAL	MSYTWTGAL	MSYSWTGAL	MSYSWTGAL	MSYSWTGAL	MSYSWTGAL	MSYSWTGAL	MSYSWTGAL	MSYSWTGAL	MSYSWTGAL	MSYSWTGAL	MSYSWTGAL	MSYSWTGAL						MSYSWTGAL	NSLLRHHNL	MSYSWTGAL	MSYSWTGAL	MSYSWTGAL	MSYSWTGAL	MSYSWTGAL	MSYSWTGAL	MSYTWTGAL	MSYSWTGAL	MSYSWTGAL	MSYSWTGAL	MSYSWTGAL	MSYSWTGAL	MSYSWTGAL	MSYSWTGAL	MSYSWTGAL	MSYSWTGAL	MSYTWTGAL	MSYSWTGAL	MSYSWTGAL	MSYSWTGAL	MSYSWTGAL	MSYSWTGAL	MSYTWTGAL
	2438	EQKLPINAL	ESKLPINAL	EAKLPINAL	ESKLPINAL	ETKLPINAL	EEKLPINAL	EASLPINAL																	NSLLRHHNL				EPKLPISPL				ETKLPISPL	EAKLPINPL	ETKLPISPL	ETKLPISPL		ETKLPISPL	ETKLPISPL	ETKLPISPL					EAKLPINPL		ETKLPISPL
	2448	NSLLRHHNL		NSLLRHHNL	NSLLRHHNM	NSLLRHHNM	NTLLRHRNM	NSLLRHRNL											NSLLRHHNL	NSLLRHHNL	NSLLRHHNL	NSLLRHHNL	NSLLRHHNL	NSLLRHHNL	GLRQKKVTF		NSLLRHHNL				NSLLRHHNM	NSLLRHHNM													NSLLRHHNL	NSLLRHHNL	NSLLRHHNM		NTLLRHHNL
	2449
	2450		LLRHHNMVY		LLRHHNMVY	LLRHHNMVY	LLRHRNMVY	LLRHRNLVY	LLRYHNKVY	LMRFHNKVY	LLRYHNKVY	LLRYHNKVY	LLRYHNKVY	LLRFHNKVY	LLRYHNKVY	LLRYHNKVY	LLRYHNKVY	LLRYHNKVY										LLRHHNMVY	LLRHHNMVY	LLRHHNMVY	LLRHHNMVY	LLRHHNMVY	LLRHHNMVY	LLRHHNMVY	LLRHHNMVY	LLRHHNMVY	LLRHHNMVY	LLRHHNMVY	LLRHHNMVY	LLRHHNMVY	LLRHHNMVY	LLRHHNMVY	LLRHHNMVY	LMRHHNMVY			LLRHHNMVY	LMRHHNMVY
	2458																											YATTTRSAV									YATTSRSAV	YATTSRSAV	YATTSRSAV		YATTSRSAV	YATTSRSAV	YATTSRSAV	YATTSRSAV
	2459																						STSSRSAAL			STSSRSAAL
	2463																												RMILMTHFF																RMILMTHFF	RMILMTHFF
	2466								SLRAKKVTF	SLRAKKVTF			SLRAKKVTF	SLRAKKVTF		AARAKKVTF	SLRAKKVTF	SLRAKKVTF		AARQKKVTF	AARQKKVTF	AARQKKVTF	ALRQKKVTF			ALRQKKVTF		VTRQKKVTF	TARQKKVTF	TTRQKKVTF	VTRQKKVTF	TTRQKKVTF	TTRQKKVTF	TTRQKKVTF	TARQKKVTF	TARQKKVTF	VTRQKKVTF	VTRQKKVTF	VTRQKKVTF		VTRQKKVTF	VIRQKKVTF	VARQKKVTF	VTRQKKVTF	TARQKKVTF	TARQKKVTF	AIRQKKVTF	VTRQKKVTF	GLRQKKVTF
	2487	VLKEVKAAA
	2490		EMKAKASTV	EAKAKASTV	EVKAKASTV	EIKAKASTV	EAKAKASTV	EAKAKASTV												EVKERASGV	EVKERASGV	EVKERASGV	EVKERASGV	EVKERAAGV	EIKEKASEV	EVKERASEV		EIKARASRV	EIKARASGV	EIKARASKV	EIKARASTV	EIKARASRV	EIKARASGV	EIKARASGI	EIKARATRV	EIKARATRV	EIKARASSV	EIKARASTV	EIKARASGV	EIKARASGV			EIKARASKV	EIKARASTV	EIKQRASGV	EIKHRASGV	EIKARASKV	EIKARASTV	EMKRLASKV
	2494																											RASRVKARL		RASKVKARL											EIKAKASTV	EIKAKASTV
	2495																															ASRVKARTL											ASKVKARTL				ASKVKARVL
	2497						TVKARLLSV		KVSARLLTL									KVSARLLTL	RVKARMLTI	GVKGRLLSF	GVKGRLLSF	GVKGRLLSF	GVKGRLLSF	GVKGRLLSF		EVKGRLLTF		RVKARLLTT		KVKARLLTV	TVKARLLTV	RVKARTLSV			RVKARLLST	RVKARLLST	SVKARVLSV	TVKARVLSV					KVKARTLSV					TVKARALSV	KVKARLLPL
	2513
	2523				YGAKDVRSL	YGAKDVRSL			FGAKEVRSL	FGAKEVRSL	FGAKEVRSL	FGAKEVRSL	FGAKEVRSL	FGAKEVRSL	FGAKEVRSL		YGAKEVRSL	YGAKEVRSL							YGAKEVRSL		YGAKEVRSL		YGAKDVRSL																YGAKDVRSL	YGAKDVRSL			YGAKEVRSL
	2538							HIKSVWQDL	HIKSVWKDL		HIKSVWEDL	HIKSVWEDL	HIKSVWKDL	HIKSVWKDL	HIKSVWKDL	HIKSVWEDL
	2557			TIMAKNEVF			TIMAKNEVF	TIMAKNEVF
	2559	VSKLPLAVM																							MAKNEVFAV		MAKNEVFAV	MAKNEVFAV		MAKNEVFAV															MAKNEVFAV	MAKNEVFAV			MAKNEVFAV
	2591																													SPAQRVEYL				EKKALYNVI								EKKALYDAL			EKKALYNVI	EKKALYNVI
	2596					YDVVKKLPL																									YDAVKQLSL
	2598			VVKQLPIAV	ITKKLPIAV	VVKKLPLAV	VISKLPQAV	VVKKLPIAV		IAQKLPKAI	ITQKLPVAV		IAQKLPQAV	ITQKLPQAV	ITQKLPQAV	IAQKLPQAI	ITQKLPQAV	ITQKLPQAV		VIQKLSIAT		VIQKLSTAT	VIQQLSLAI	VIQQLSLAV		VIQKLSTAT	VIQKLPSAI	VIKKLPEAV	VIQKLPQAI		AVKQLSLAV	AVKKLSTAV					VVQRLPEAV	VVKKLPEAV	VVQKLPKAV					VVQKLPQAV			VVKQLPEAV		VAQKLPTAL
	2599					VKKLPLAVM	ISKLPQAVM	VKKLPIAVM												IQKLSIATM		IQKLSTATM				IQKLSTATM	IQKLPSAIM	IKKLPEAVM	IQKLPQAIM			VKKLSTAVM						VKKLPEAVM	VQKLPKAVM	IQKLPKAVM	LQKLPGAVM	LQKLPGAVM		VQKLPQAVM
	2602																																						LPKAVMGAA	LPKAVMGAA
	2616																	SPAQRVEYL		SPKQRVEHL	SPKQRVEHL		SPKQRVEHL	SPKQRVEHL		SPKQRVEQL	SPKQRVEYL		SPAQRVEYL			SPAQRVEYL		SPAQRVEYL				SPAQRVEYL	SPQQRVEYL	SPQQRVEYL	SPAQRVEYL	SPAQRVEYL	SPAQRVEYL	SPAQRVEYL		SPAQRVEYL	SPLQRVEYL	SPAQRVEYL
	2619																																											AWRSKKTPM
	2625																																								LAAWRSKKV	LAAWRSKKV
	2627	AWKSKKTPM	AWKSKKCPM	AWKSKKVPM	AWKSKKCPM	AWKSKKTPM		TWKSKKTPM			AWKEKKTPM			AWKEKKSPM		AWRSKKTPM			MWTSKKTPL	MWTSKKTPL		MWSSKKTPF	MWTSKKTPL	MWASKKTPL	MWKSKKVPL	MWTAKKTPL		AWKSKKTPM		SWKAKKTPM	AWRSKKTPM				SWKAKKVPM	SWKAKKVPM		AWKQKKSPM			AWRSKKVPM		AWKQKKVPM				AWKSKKTPM		AWKSKKIPM
	2629					YRRCRASGV										RSKKTPMGF														KAKKTPMGF	RSKKTPMGF		NSKRVPMGF	RAKKTPMGF	KAKKVPMGF	KAKKVPMGF			RSKKTPMGF	RSKKTPMGF	RSKKVPMGF	RSKKVPVGF		RSKKTPMGF	NSKRVPMGF	NSKRVPMGF			KSKKIPMAF
	2665								LPEEARTAI	LPQEARTVI	LPEEARTAI		LPEEARTAI	LPEEARKAI	LPEEARVAI	LPEEARKAI	LPEEARAAI	LPEEARAAI
	2668	QARVAIKSL		EARIAIRSL	EARVAIKSL		DARKAIASL	EARVAIKSL	EARTAIHSL	EARTVIHSL	EARTAIHSL	QARLAIHSL	EARTAIHSL	EARKAIHSL	EARVAIHSL	EARKAIKSL	EARAAIHSL	EARAAIHSL	EARKVISSL	EARKAISAL	EARKAISAL	EARKAISAL	EARKAISSL	EARKAISSL	EAKVAIKAL	EARQAIKAL	EARRVITSL	EARKVITAL	ETRKVISSL	EARKAITAL	EARKVISAL	ETRKAISAL	DARKVISAL	EARKVISAL	DARKAISAL	DARKAISAL	EARKVITAL	EARKVITAL	ETRKVITAL	EARKVITAL	EARKVISAL	EARKVISAL	DTRKVITAL	ETRKVITAL	DARKAITAL	DARKAITAL	EARKVITAL	EARKVITAL	EARVAIRSL
	2696	YRRCRASGV	YRRCRASGV	YRRCRASGV	YRRCRASGV		YRRCRASGV	YRRCRASGV	YRRCRASGV	YRRCRASGV	YRRCRASGV	YRRCRASGV	YRRCRASGV	YRRCRASGV	YRRCRASGV	YRRCRASGV	YRRCRASGV	YRRCRASGV	YRRCRASGV	YRRCRASGV	YRRCRASGV	YRRCRASGV	YRRCRASGV	YRRCRASGV	YRRCRASGV	YRRCRASGV	YRRCRASGV	YRRCRASGV	YRRCRASGV	YRRCRASGV		YRRCRASGV			YRRCRASGV	YRRCRASGV			YRRCRASGV	YRRCRASGV					YRRCRASGV	YRRCRASGV	YRRCRASGV		YRRCRASGV
	2716																						YIKATAAAK	YIKATAAAK			YLKAKAATK		YLKATAAAK			FLKATAAAK								YLKATAATK				YLKATAAAR
	2720	QAACRAAGL			LAACRAAKL	LAACRAAGL	MAACRAAKL																		RAACRAAKL	KAASRAAGL							VAATRAAGL	VAATRAAGL	VAATRAAGL	VAATRAAGL		MAATRAAGL											LASCRAAKL
	2725		AAKLQDCTM	AAKLQDCTM	AAKLQDCTM		AAKLQGVTM																																										AAKLRDCTL
	2751																		EDRAALRAF	EDRTALRAF		EDRSALRAF	EDRAALRAF	EDRVTLRAF	EDKAALRAF	EDKAALRAF	EDKSALRAF			EDKRALGAF	EDKRALGAF	EDRRALGAF			EDARRLRAF	EDARRLRAF			EDKRALGAF	EDKRALGAF			EDRRALQAF					EDKRALGAF
	2755	SLRAFTEAM	SLRVFTEAM	SLRAFTEAM	SLRAFTEAM	SLRAFTEAM	SLRVFTEAM	SLRAFTEAM	NLRAFTEAM	NLRAFTEAM	NLRVFTEAM	NLRVFTEAM	NLKAFAEAM	NLRVFTEAM	NLRVFTEAM	DLRVFTEAM	NLRAFTEAM	NLRVFTEAM	ALRAFTEAM	ALRAFTEAM	ALRAFTEAM	ALRAFTEAM	ALRAFTEAM	TLRAFTEAM	ALRAFTEAM	ALRAFTEAM	ALRAFTEAM	ALRAFTEAM	ALRAFTEAM				ALRAFTEAM	ALRAFTEAM	RLRAFTEAM	RLRAFTEAM	ALRAFTEAM	ALRAFTEAM			ALRAFTEAM	ALRAFTEAM	ALQAFTEAM	ALRAFTEAM	ALRAFTEAM	ALRAFTEAM	ALRGFVEAM		SLRAFTEAM
	2761
	2795									DSRGRRRYF	DPRGRRRYY	DPRGRRRYY				DPRGRRRYY
	2796										PRGRRRYYL	PRGRRRYYL				PRGRRRYYL							NTGKRYYYL	AAGKRYYYL	AAGKRYYYL
	2797								QGRRRYYLT	RGRRRYFLT	RGRRRYYLT	RGRRRYYLT	QGRRRYYLT	HGRRRYYLT		RGRRRYYLT	QGRRRYYLT					MGKRYYYLT
	2801
	2817								WETVRHSPV	WETVRHSPV		WETVRHSPV																WETVRHTPV	WETVRHTPV	WETVRHTPV			WETVRHTPV		WETVRHTPV	WETVRHTPV	WETVRHTPV	WETVRHTPV	WETVRHTPV	WETVRHTPV	WETVRHTPV	WETVRHTPV					WETVRHTPV	WETVRHTPV
	2837			PTLWVRMVL			PTLWVRMVL		PTIWVRMVL			PTIWVRMVL	PTLWVRMVL		PTIWVRMVL	PTIWVRMVL	PTIWVRMVL		PTIWVRMVM	PTIWVRMVL		PTIWVRMVL	PTIWVRMVM	PTIWVRMVM		PTIWVRMVM				PTIWVRMVL	PTIWVRMVL		PTIWVRMVL		PTIWVRMVL	PTIWVRMVL	PTIWVRMVL	PTIWVRMVL	PTIWVRMVL	PTIWVRMVL	PTIWVRMVL	PTIWVRMVL	PTIWVRMVL	PTIWVRMVL			PTIWVRMVL	PTIWVRMVL
	2838			TLWVRMVLM			TLWVRMVLM			TIWVRMVIM		TIWVRMVLL	TLWVRMVLM						TIWVRMVMM		TIWVRMVVM		TIWVRMVMM	TIWVRMVMM	TLWVRIVML	TIWVRMVMM								ILMTHFFSI
	2844	ILMTHFFSV	ILMTHFFSI		ILMTHFFSI	ILMTHFFSI																					TIWVRMVIM	ILMTHFFSI	ILMTHFFSI			ILMTHFFSV													ILMTHFFSI	ILMTHFFSI
	2850
	2881		QIIQRLHGL	EIIQRLHGL				QIIERLHGL
	2883																									IERLHGLAA
	2901								ELTRVASAL	ELSRVAATL	ELTRVAAAL	ELTRVAAAL	ELTRVASAL	ELTRVAAAL	ELTRVASAL	ELTRVAATL	ELTRVAATL	ELTRVAATL		ELNRVAGAL	ELNRVAGAL	ELNRVAGAL	ELNRVAGAL	ELNRVSGAL	ELNRVAGAL	ELNRVAGAL	ELNRVAGAL	ELNRVAGAL				ELNRVAAVL													ELNRVAATL	ELNRVAATL
	2919					TWRHRARAV			AWKSRARAV	AWKSRARAV	AWKSRARAV	AWKSRARAV	AWKSRARAV	AWKSRARAV	AWKSRARAV	AWKSRARAV	AWKSRARAV	AWKSRARAV
	2923	RARSVRARL	RARSVRAKL	RARSVRATL	RARSVRAKL	RARAVRARL	RARSVRAKL	RARSVRAKL	RARAVRASL	RARAVRASL	RARAVRASL	RARAVRASL	RARAVRASL	RARAVRASL	RARAVRASL	RARAVRASL	RARAVRAAL	RARAVRAAL	RARAVRAKL	RARAVRAKL	RARAARAKL	RARAVRAKL	RARAVRAKL	RARAVRAKL	RARQVRARL	RARAVRAKL	RARAVRAKL	RARAVRAKL	RARAVRAKL	RARAVRAKL	RARAVRAKL	RARAVRAKL	RARAVRAKL	RARAVRAKL	RARAVRAKL	RARAVRAKL	RARAVRAKL	RARAVRAKL	RARAVRAKL	RARAVRAKL	RARAVRAKL	RARAVRAKL	RARAVRAKL	RARAVRAKL	RARAVRAKL	RARAVRAKL	RARAVRARL	RARAVRAKL	RARAVRAKL
	2932								ISRGGRAAV	IAQGGRAAI			LARGGKAAI	IVRGGRAAI																																			IAQGGRAAI
	2937											RPAICGRYL							KAKICGLYL			RARICGLYL				KAKICGLYL	KAKICGLYL	RAKICGIYL	RAKICGIYL	RARICGIYL	WAVKTKAKL	KAKICGIYL	RARICGIYL	KARICGVYL	RARICGIYL	RARICGIYL	KARICGVYL	KAKICGVYL	RAKICGIYL	RARICGIYL	RARICGIYL	KAKVCGIYL	KAKICGVYL	KAKICGIYL	RARICGIYL	RARICGIYL	KAKICGIYL	KAKICGVYL
	2948	WAVRTKLKL	WAVRTKLKL	WAVKTKLKL	WAVKTKLKL	WAVKTKLKL	WAVKTKMKL	WAVRTKLKL	WAVKTKLKL	WAVKTKLKL	WAVKTKLKL	WAVRTKLKL	WAVRTKLKL	WAVKTKLKL	WAVRTKRKL	WAVKTKRKL	WAVKTKLKL	WAVKTKLKL		WAVRTKTKL			WAVRTKIKL	WAVRTKTKL	WAVRTKAKL	WAVRTKTKL	WAVRTKAKL	WAVKTKLKL	WAVKTKLKL	WAVKTKLKL			WAVKTKLKL	WAVKTKLKL	WAVKTKLKL	WAVKTKLKL	WAVKTKLKL	WAVKTKLKL	WAVKTKLKL	WAVKTKLKL	WAVKTKLKL	WAVKTKLKL	WAVKTKLKL	WAVKTKLKL	WAVKTKLKL	WAVKTKLKL	WAVKTKLKL	WAVKTKLKL	WAVKTKRKL
	2951	RTKLKLTPI	RTKLKLTPI	KTKLKLTPL	KTKLKLTPL	KTKLKLTPL		RTKLKLTPI	KTKLKLTPL	KTKLKLTPL	KTKLKLTPL	RTKLKLTPL	RTKLKLTPL	KTKLKLTPL	RTKRKLTPL	KTKRKLTPL	KTKLKLTPL	KTKLKLTPL	RTKTNLTPL	RTKTKLTPL	RTKTRLTPL	RTKTRLTPL	RTKIKLTPL	RTKTKLTPL	RTKAKLTPL	RTKTKLTPL	RTKAKLTPL	KTKLKLTPL	KTKLKLTPL	KTKLKLTPL	KTKAKLTPL	KTKLKLTPL	KTKLKLTPL	KTKLKLTPL	KTKLKLTPL	KTKLKLTPL	KTKLKLTPL	KTKLKLTPL	KTKLKLTPL	KTKLKLTPL	KTKLKLTPL	KTKLKLTPL	KTKLKLTPL	KTKLKLTPL	KTKLKLTPL	KTKLKLTPL	KTKLKLTPL	KTKLKLTPL	KTKRKLTPL
	2953	KLKLTPIAA
	2956										LPAARLLDL
	2957
	2959											LPEARRLDL	LPAARLLDL		LPAARRLDL		LPQARLLDL	LPQARLLDL
	2984																VSRARPRYL	VSRARPRYF	VSRARTRHL	VSRARTRHL	VSRARTRHL	MSRARTRHL				VSRARSRHL	VSRARSRHL	MSHARPRYL		MSHARPRYL	VSHARPRYL	VSRARPRYL	MSYARPRYF	MSRARPRYF	MSRARPRYL	MSRARPRYL			MSHARPRYL	VSRARPRYF	VSHARPRYL	VSRARPRYL	VSRARPRYL	VSHARPRYL	VSRARPRYL			VSHARPRYL	MSRARPRNL
	2986	RARPRWFWF			HARPRLLWF	RARPRLFWF	HARPRWLMF	HARPRWFLF	RARPRLLLL	HARPRLLLL	RARPRLLLL	RARPRFLLL	RAQPRFLLL	RARPRLLLL	RARPRFLLL	RARPRLLLL	RARPRYLYL	RARPRYFFF	RARTRHLLL	RARTRHLLL	RARTRHLLL	RARTRHLLL	HARTRHLLL	HARTRHLLL	QARPRLLLL	RARSRHLLL	RARSRHLLL	HARPRYLLL	LARPRYFLL	HARPRYLLL	HARPRYLLL	RARPRYLLL	YARPRYFLL	RARPRYFLL	RARPRYLLL	RARPRYLLL	YARPRYLLL	YARPRYLLL	HARPRYLLL	RARPRYFLL	HARPRYLLL	RARPRYLLL	RARPRYLLL	HARPRYLLL	RARPRYLLL	RARPRHLLL	LARPRYLLL	HARPRYLLL	RARPRNLLL
	2988	RPRWFWFCL	RPRWFMWCL	RPRWFFWCL	RPRLLWFCL	RPRLFWFCL	RPRWLMFCL	RPRWFLFCL	RPRLLLLSL	RPRLLLLCL	RPRLLLLGL	RPRFLLLGL	QPRFLLLSL	RPRLLLLSL	RPRFLLLCL	RPRLLLLCL	RPRYLYLCL	RPRYFFFCL							RPRLLLLGL			RPRYLLLCL	RPRYFLLCL	RPRYLLLCL	RPRYLLLCL	RPRYLLLCL	RPRYFLLCL	RPRYFLLCL	RPRYLLLCL	RPRYLLLCL	RPRYLLLCL	RPRYLLLCL	RPRYLLLCL	RPRYFLLCL	RPRYLLLCL	RPRYLLLCL	RPRYLLLCL	RPRYLLLCL	RPRYLLLCL	RPRHLLLCL	RPRYLLLCL	RPRYLLLCL	RPRNLLLCL
	2990								RLLLLSLLL		RLLLLGLLL			RLLLLSLLL											RLLLLGLLL
	2991											FLLLGLLLL	FLLLSLLLL		FLLLCLLLL		YLYLCLLLL											YLLLCLLLL		YLLLCLLLL	YLLLCLLLL	YLLLCLLLL			YLLLCLLLL	YLLLCLLLL	YLLLCLLLL	YLLLCLLLL	YLLLCLLLL		YLLLCLLLL	YLLLCLLLL	YLLLCLLLL	YLLLCLLLL	YLLLCLLLL		YLLLCLLLL	YLLLCLLLL
B27	2435																SREEEKLPI	SREEEKLPI																							SRSAVTRQK
	2453						HRNMVYATT	HRNLVYSTT
	2462	SRSACQRQK	SRSASQRQK	SRSAGQRQK	SRSASQRQK	SRSAGQRQK	SRSASQRQK	SRSAGQRQK		SRSASLRAK	SRSASQRAK	SRSASQRAK			SRSASQRAK		SRSASLRAK	SRSASLRAK	SRSASQRQK	SRSAAARQK	SRSAAARQK	SRSAAARQK	SRSAALRQK	SRSAAQRQK	SRSAGLRQK	SRSAALRQK	SRSAAQRQK	TRSAVTRQK	SRSATARQK	TRSATTRQK	SRSAVTRQK		SRSATTRQK	SRSATTRQK	SRSATARQK	SRSATARQK	SRSAVTRQK	SRSAVTRQK	SRSAVTRQK	SRSAATRQK		SRSAVIRQK	SRSAVARQK	SRSAVTRQK	SRSATARQK	SRSATARQK	SRSAAIRQK	SRSAVTRQK	SRSAGLRQK
	2463			RSAGQRQKK		RSAGQRQKK		RSAGQRQKK		RSASLRAKK							RSASLRAKK	RSASLRAKK		RMVLITHFF					RSAGLRQKK																								RSAGLRQKK
	2466		SQRQKKVTF	GQRQKKVTF	SQRQKKVTF	GQRQKKVTF	SQRQKKVTF	GQRQKKVTF		KRAASKVSA	SQRAKKVTF	SQRAKKVTF			SQRAKKVTF				SQRQKKVTF					AQRQKKVTF			AQRQKKVTF	RQKKVTFDR	RQKKVTFDR
	2468	RQKKVTFDR	RQKKVTFDR	RQKKVTFDR	RQKKVTFDR	RQKKVTFDR	RQKKVTFDR	RQKKVTFDR											RQKKVTFDR	RQKKVTFDR	RQKKVTFDR	RQKKVTFDR	RQKKVTFDR	RQKKVTFDR	RQKKVTFDR	RQKKVTFDR	RQKKVTFDR			RQKKVTFDR	RQKKVTFDR	RQKKVTFDR	RQKKVTFDR	RQKKVTFDR	RQKKVTFDR	RQKKVTFDR	RQKKVTFDR	RQKKVTFDR	RQKKVTFDR	RQKKVTFDR	RQKKVTFDR	RQKKVTFDR	RQKKVTFDR	RQKKVTFDR	RQKKVTFDR	RQKKVTFDR	RQKKVTFDR	RQKKVTFDR	RQKKVTFDR
	2475											DRVQLLDSY		DRVQLLDSY
	2476
	2477
	2484		YRDVLKEMK	YRDVLKEAK				YRDVLKEAK																																									YREVVDEMK
	2489																													KEIKARASK													KEIKARASK
	2492																																																KRLASKVKA
	2493																											ARASRVKAR		ARASKVKAR	ARASTVKAR	ARASRVKAR	ARASGVKAR	ARASGIKAR	ARATRVKAR	ARATRVKAR	ARASSVKAR	ARASTVKAR	ARASGVKAR	ARASGVKAR			ARASKVKAR	ARASTVQAR	QRASGVKAR	HRASGVKAR	ARASKVKAR	ARASTVKAR
	2517																			GRSKYGYSA
	2519									SRYGFGAKE
	2530
	2532									SRRAVNHIR	SRRAVNHIK	SRRAVNHIK	SRRAVDHIK		SRKAVNHIK	SRRAVNHIK
	2533									RRAVNHIRS	RRAVNHIKS	RRAVNHIKS	RRAVDHIKS			RRAVNHIKS																					RRAINHINS	RRAINHINS
	2546																												LREDSVTPI		LREDTTTPI
	2570																																																ARLIVYPDL
	2573	GRKPARLIV	GRKPARLIV	GRKPARLIV	GRKPARLIV	GRKPARLIV	GRKPARLIV												GRKPARLIV	GRKPARLIV	GRKPARLIV	GRKPARLIV	GRKPARLIV	GRKPARLIV	GRKPARLIV	GRKPARLIV	GRKPARLIV	GRKPARLIV	GRKPARLIV	GRKPARLIV	GRKPARLIV	GRKPARLIV	GRKPARLIV	GRKPARLIV	GRKPARLIV	GRKPARLIV	GRKPARLIV	GRKPARLIV	GRKPARLIV	GRKPARLIV	GRKPARLIV	GRKPARLIV	GRKPARLIV	GRKPARLIV	GRKPARLIV	GRKPARLIV	GRKSARLIV	GRKPARLIV
	2574			RKPARLIVY					KKAARLIVY			KKAARLIVY	KKAARLIVY	KKAARLIVY	KKAARLIVY		KKAARLIVF	KKAARLIVF	RKPARLIVY	RKPARLIVY	RKPARLIVY	RKPARLIVY	RKPARLIVY	RKPARLIVY		RKPARLIVY	RKPARLIVY	RKPARLIVY		RKPARLIVY	RKPARLIVY	RKPARLIVY	RKPARLIVY	RKPARLIVY	RKPARLIVY	RKPARLIVY	RKPARLIVY	RKPARLIVY	RKPARLIVY	RKPARLIVY	RKPARLIVY	RKPARLIVY	RKPARLIVY	RKPARLIVY	RKPARLIVY		RKSARLIVY	RKPARLIVY
	2577	ARLIVFPDL	ARLIVFPDL	ARLIVYPDL	ARLIVFPDL	ARLIVFPDL	ARLIVFPDL	ARLIVYPDL	ARLIVYPDL	ARLIVYPDL	ARLIVYPDL	ARLIVYPDL	ARLIVYPDL	ARLIVYPDL	ARLIVYPDL	ARLIVFPDL	ARLIVFPDL	ARLIVFPDL	ARLIVYPDL	ARLIVYPDL	ARLIVYPDL	ARLIVYPDL	ARLIVYPDL	ARLIVYPDL	ARLIVFPDL	ARLIVYPDL	ARLIVYPDL	ARLIVYPDL	ARLIVFPDL	ARLIVYPDL	ARLIVYPDL	ARLIVYPDL	ARLIVYPDL	ARLIVYPDL	ARLIVYPDL	ARLIVYPDL	ARLIVYPDL	ARLIVYPDL	ARLIVYPDL	ARLIVYPDL	ARLIVYPDL	ARLIVYPDL	ARLIVYPDL	ARLIVYPDL	ARLIVYPDL	ARLIVFPDL	ARLIVYPDL	ARLIVYPDL
	2587	VRVCEKMAL	VRVCEKMAL	VRVCEKRAL	VRVCEKRAL	VRVCEKRAL	VRVCEKMAL	VRVCEKMAL	VRVCEKMAL	VRVCEKMAL	VRVCEKMAL	VRVCEKMAL	VRVCEKMAL	VRVCEKIAL	VRVCEKMAL	VRVCEKRAL	VRVCEKMAL	VRVCEKMAL	VRVCEKRAL	VRVCEKRAL	VRVCEKRAL	VRVCEKRAL	VRVCEKRAL	VRVCEKRAL	VRVCEKRAL	VRVCEKRAL	VRICEKRAL	VRVCEKRAL	VRVCEKRAL	VRVCEKRAL	VRVCEKRAL	VRVCEKMAL			VRVCEKKAL	VRVCEKKAL	VRVCEKRAL	VRVCEKRAL	VRVCEKRAL	VRVCEKRAL	VRVCEKRAL	VRVCEKKAL	VRVCEKRAL	VRVCEKRAL			VRVCEKRAL	VRVCEKRAL	VRVCEKRAL
	2592			KRALYDVVK	KRALYDITK	KRALYDVVK										KRALYDIAQ			KRALYDVIQ	KRALYDVIQ	KRALYDVLQ	KRALYDVIQ	KRALYDVIQ	KRALYDVIQ	KRALYDVTQ	KRALYDVIQ	KRALYDVIQ	KRALHDVIK	KRALYNVIQ	KRALHDAVK	KRALYDAVK						KRALYDVVQ	KRALHDVVK	KRALYDVVQ	KRALYDAIQ	KRALYDALQ		KRALHDAVK	KRALYDVVQ			KRALYDVVK	KRALYDAVQ	KRALYDVAQ
	2599
	2618																										KQRVEYLLK
	2619	QRVEFLVQA	QRVEFLVNA	QRVDFLLKA		QRVEFLVKA	QRVEFLVKT	QRVEFLVKT	QRVEFLLKA		QRVDFLLQA		QRVDFLLRA	QRVEFLLKA	QRVDFLLRA	QRVDFLLNA	QRVEFLLQA	QRVEYLLQA	QRVERLLKM	QRVEHLLKM	QRVEHLLKM	QRVEHLLKM	QRVEHLLKM	QRVEHLLKM	QRVERLLDM	QRVEQLLKM	QRVEYLLKM	QRVEFLLTA	QRVEYLLKS	QRVEYLLSS	QRVEFLLNA	QRVEYLLKA	QRVDFLLKS	QRVEYLLKA			QRVDYLLTA	QRVEYLLTA	QRVEYLLEA	QRVEYLLDA	QRVEYLLAA	QRVEYLLAA	QRVEYLLNA	QRVEYLLAA		QRVEYLLKS	QRVEYLLDA	QRVEYLLAA	QRVDFLLKA
	2623																		RLLKMWTSK
	2629																																				RQKKSPMGF	KQKKSPMGF					KQKKVPMGF
	2631	KKTPMGFSY		KKVPMGFSY	KKCPMGFSY	KKTPMGFSY		KKTPMGFSY			KKTPMGFSY		KRDPMGFSY	KKSPMGFSY		KKTPMGFSY			KKTPLGFSY	KKTPLGFSY	KKTPMGFSY	KKTPFGFSY	KKTPLGFSY	KKTPLGFSY	KKVPLGFSY	KKTPLGFSY	KKTPLGFSY	KKTPMGFSY	KKVPMGFSY	KKTPMGFSY	KKTPMGFSY	KKVPMGFSY			KKVPMGFSY	KKVPMGFSY	KKSPMGFSY	KKSPMGFSY	KKTPMGFSY	KKTPMGFSY	KKVPMGFSY	KKVPVGFSY	KKVPMGFSY	KKTPMGFSY	KRVPMGFSY	KRVPMGFSY	KKTPMGFSY	KKSPMGFSY	KKIPMAFSY
	2653										IRTEESIYL	IRTEEAIYL	IRVEESIYL	IRTEESIYL	IRTEESIYL	IRTEESIYL																	KRVPMGFSY	KKTPMGFSY
	2670																										RRVITSLTE
	2673		IRSLTERLY	IRSLTERLY																																													IRSLTQRLY
	2678	ERLYVGGPL	ERLYIGGPL	ERLYIGGPL	ERLYVGGPL	ERLYVGGPL	ERLYIGGPL	ERLYVGGPL	ERLYVGGPM	ERLYVGGPM	ERLYVGGPM	ERLYVGGPM	ERLYVGGPM	ERLYVGGPM	ERLYVGGPM	ERLYVGGPM	ERLYVGGPM	ERLYVGGPM	ERLYCGGPM	ERLYIGGPM	ERLYIGGPM	ERLYIGGPM	ERLYVGGPM	ERLYIGGPM	ERLYIGGPM	ERLYVGGPM	ERLYCGGPM	DRLYVGGPM	ERLYKGGPM	ERLYVGGPM	ERLYVGGPM	ERLYVGGPM	ERLYVGGPM	ERLYVGGPM	ERLYLGGPM	ERLYLGGPM	ERLYVGGPM	ERLYVGGPM	ERLYVGGPM	ERLYVGGPM	ERLYKGGPM	ERLYKGGPM	ERLYVGGPM	ERLYVGGPM	ERLYVGGPM	ERLYVGGPM	ERLYVGGPM	ERLYVGGPM	QRLYCGGPM
	2689
	2692																																																QQCGYRRCR
	2696	YRRCRASGV	YRRCRASGV	YRRCRASGV	YRRCRASGV	YRRCRASGV	YRRCRASGV	YRRCRASGV	YRRCRASGV	YRRCRASGV	YRRCRASGV	YRRCRASGV	YRRCRASGV	YRRCRASGV	YRRCRASGV	YRRCRASGV	YRRCRASGV	YRRCRASGV	YRRCRASGV	YRRCRASGV	YRRCRASGV	YRRCRASGV	YRRCRASGV	YRRCRASGV	YRRCRASGV	YRRCRASGV	YRRCRASGV	YRRCRASGV	YRRCRASGV	YRRCRASGV		YRRCRASGV	QRRCRASGV	QRRCRASGV	YRRCRASGV	YRRCRASGV			YRRCRASGV	YRRCRASGV	QRRCRASGV	QRRCRASGV			YRRCRASGV	YRRCRASGV	YRRCRASGV		YRRCRASGV
	2697	RRCRASGVL	RRCRASGVL	RRCRASGVL	RRCRASGVL	RRCRASGVL	RRCRASGVL	RRCRASGVL	RRCRASGVL	RRCRASGVF	RRCRASGVL	RRCRASGVL	RRCRASGVL	RRCRASGVL	RRCRASGVL	RRCRASGVF	RRCRASGVL	RRCRASGVL	RRCRASGVL	RRCRASGVL	RRCRASGVL	RRCRASGVL	RRCRASGVL	RRCRASGVL	RRCRASGVL	RRCRASGVL	RRCRASGVL	RRCRASGVY	RRCRASGVL	RRCRASGVY	RRCRASGVF	RRCRASGVY	RRCRASGVY	RRCRASGVY	RRCRASGVY	RRCRASGVY	RRCRASGVF	RRCRASGVF	RRCRASGVY	RRCRASGVY	RRCRASGVF	RRCRASGVF	RRCRASGVF	RRCRASGVF	RRCRASGVY	RRCRASGVY	RRCRASGVF	RRCRASGVF	RRCRASGVF
	2719																								ARAACRAAK
	2723
	2753																															RRALGAFTE											RRALQAFTE
	2754																																		RRLRAFTEA	RRLRAFTEA
	2793																		ARDNKGKRY
	2795
	2796									SRGRRRYFL					GRRVYYLTR	GRRRYYLTR
	2798						GRRVYYLTR		GRRRYYLTR	GRRRYFLTR	GRRRYYLTR	GRRRYYLTR	GRRRYYLTR	GRRRYYLTR			GRRRYYLTR	GRRKYYLTR
	2799
	2800								RRYYLTRDP	RRYFLTRDP	RRYYLTRDP	RRYYLTRDP	RRYYLTRDP	RRYYLTRDP		RRYYLTRDP	RRYYLTRDP
	2813	ARAAWETAR	ARAAWETAR	ARAAWETAR	ARAAWETAR	ARAAWETAR	ARAAWETAR	ARAAWETAR	ARAAWETVR	TRAAWETVR	ARAAWETAR	ARAAWETVR	ARAAWETAK	ARAAWETAK	ARAAWETAR	ARAARETAK	ARAAWETAR	ARAAWETAR	ARAAWETAR	ARAAWETAR	ARAAWETAR	ARAAWETAR	ARAAWETAR	ARAAWETAR	ARAAWETAR	ARAAWETAR	ARAAWETAR	ARAAWETVR	ARAAWETVR	ARAAWETVR	ARAAWETAR	ARAAWETAR	ARAAWETVR	ARAAWETAR	ARAAWETVR	ARAAWETVR	ARAAWETVR	ARAAWETVR	ARAAWETVR	ARAAWETVR	ARAAWETVR	ARAAWETVR	ARAAWETAR	ARAAWETAR	ARAAWETAR	ARAAWETAR	ARAAWETVR	ARAAWETVR
	2841	ARMILMTHF	ARMILMTHF	VRMVLMTHF	VRMILMTHF	VRMILMTHF	VRMVLMTHF	ARMVLMTHF	VRMVLMTHF	VRMVIMTHF	ARMVLMTHF	VRMVLLTHF	VRMVLMTHF	ARMVLMTHF	VRMVLMTHF	VRMVLMTHF	VRMVLMTHF	ARMVLMTHF	VRMVMMTHF	VRMVLITHF	VRMVVMTHF	VRMVLMTHF	VRMVMMTHF	VRMVMMTHF	VRIVMLTHF	VRMVMMTHF	VRMVIMTHF	VRMILMTHF	ARMILMTHF	VRMVLMTHF	VRMVLMTHF	VRMILMTHF	VRMVLMTHF	VRMILMTHF	VRMVLMTHF	VRMVLMTHF	VRMVLMTHF	VRMVLMTHF	VRMVLMTHF	VRMVLMTHF	VRMVLMTHF	VRMVLMTHF	VRMVLMTHF	VRMVLMTHF	ARMILMTHF	ARMILMTHF	VRMVLMTHF	VRMVLMTHF	ARIVLMTHF
	2857																								EQLGKALDF																								EQLEKTLAF
	2884	QRLHGLSAF	QRLHGLSAF	QRLHGLSAF	ERLHGLGAF	ERLHGLGAF	ERLHGLSAF	ERLHGLSAF			ERLHGLEAF			ERLHGLEAF	ERLHGLEAF		ERLHGLEAF		ERLHGLSAF	ERLHGLSAF	ERLHGLSAF	ERLHGLSAF	ERLHGLSAF	ERLHGLSAF	QRLHGLSAF	ERLHGLAAF	ERLHGLSAF	QRLHGLSAF	QRLHGLSAF	QRLHGLSAF	QRLHGLSAF	QRLHGLSAF	QRLHGLSAF	QRLHGLSAF	QRLHGLSAF	QRLHGLSAF	QRLHGLSAF	QRLHGLSAF	QRLHGLSAF	QRLHGLSAF	QRLHGLSAF	QRLHGLSAF	QRLHGLSAF		QRLHGLSAF	QRLHGLSAF	QRLHGLSAF		QRLHGLSAF
	2903	NRVAACLRK	NRVASCLRK	NRVAACLRK	NRVAACLRK	NRVAACLRK	NRVAACLRK	NRVAACLRK	TRVASALRK	SRVAATLRK	TRVAAALRK	TRVAAALRK	TRVASALRK	TRVAAALRK	TRVASALRK	TRVAATLRK	TRVAATLRK	TRVAATLRK	NRVAGTLRK	NRVAGALRK	NRVAGALRK	NRVAGALRK	NRVAGALRK	NRVSGALRK	NRVAGALRK	NRVAGALRK	NRVAGALRK	NRVAGALRK	NRVAACLRK	NRVAGSLRK	NRVAGSLRK	NRVAAVLRK	NRVAACLRK	NRVAACLRK	NRVAGCLRK	NRVAGCLRK	NRVAACLRK	NRVAACLRK	NRVAGSLRK	NRVAGSLRK	NRVAGSLRK	NRVAGSLRK	NRVAGSLRK	NRVAGSLRK	NRVAATLRK	NRVAATLRK	NRVAGSLRK	NRVAGCLRK	NRVASCLRK
	2909	LRKLGVPPL	LRKLGVPPL	LRKLGVPPL	LRKLGVPPL	LRKLGVPPL	LRKLGVPPL	LRKLGVPPL	LRKLGAPPL	LRKLGAPPL	LRKLGAPPL	LRKLGAPPL	LRKLGAPPL	LRKLGAPPL	LRKLGAPPL	LRKLGAPPL	LRKLGAPPL	LRKLGAPSL		LRKLGIPPL	LRKLGIPPL	LRKLGIPPL	LRKLGCPPL	LRKLGCPPL	LRKLGAPPL	LRKLGSPPL	LRKLGIPPL	LRKLGVPPL	LRKLGVPPL	LRKLGVPPL	LRKLGVPPL	LRKLGVPPL	LRKLGVPPL	LRKLGVPPL	LRKLGVPPL	LRKLGVPPL	LRKLGVPPL	LRKLGVPPL	LRKLGVPPL	LRKLGVPPL	LRKLGVPPL	LRKLGVPPL	LRKLGAPPL	LRKLGVPPL	LRKLGVPPL	LRKLGVPPL	LRKLGVPPL	LRKLGVPPL	LRKLGVPPL
	2910	RKLGVPPLR	RKLGVPPLR	RKLGVPPLR	RKLGVPPLR	RKLGVPPLR	RKLGVPPLR	RKLGVPPLR	RKLGAPPLR	RKLGAPPLR	RKLGAPPLR	RKLGAPPLR	RKLGAPPLR	RKLGAPPLR	RKLGAPPLR	RKLGAPPLR	RKLGAPPLR	RKLGAPSLR	RKLGCPPLR	RKLGIPPLR	RKLGIPPLR	RKLGIPPLR	RKLGCPPLR	RKLGCPPLR	RKLGAPPLR	RKLGSPPLR	RKLGIPPLR	RKLGVPPLR	RKLGVPPLR	RKLGVPPLR	RKLGVPPLR	RKLGVPPLR	RKLGVPPLR	RKLGVPPLR	RKLGVPPLR	RKLGVPPLR	RKLGVPPLR	RKLGVPPLR	RKLGVPPLR	RKLGVPPLR	RKLGVPPLR	RKLGVPPLR	RKLGAPPLR	RKLGVPPLR	RKLGVPPLR	RKLGVPPLR	RKLGVPPLR	RKLGVPPLR	RKLGVPPLR
	2917	LRAWRHRAR	LRVWRHRAR	LRAWRHRAR	LRTWRHRAR	LRTWRHRAR	LRTWRHRAR	LRAWRHRAR	LRAWKSRAR	LRAWKSRAR	LRAWKSRAR	LRAWKSRAR	LRAWKSRAR	LRAWKSRAR	LRAWKSRAR	LRAWKSRAR	LRAWKSRAR	LRAWKSRAR	LRAWRHRAR	LRAWRHRAR	LRAWRHRAR	LRAWRHRAR	LRAWRHRAR	LRAWRHRAR	LRAWKHRAR	LRAWRHRAR	LRAWRHRAR	LRAWRHRAR	LRAWRHRAR	LRAWRHRAR	LRAWRHRAR	LRAWRHRAR	LRAWRHRAR	LRAWRHRAR	LRAWRHRAR	LRAWRHRAR	LRAWRHRAR	LRAWRHRAR	LRAWRHRAR	LRAWRHRAR	LRAWRHRAR	LRAWRHRAR	LRAWRHRAR	LRAWRHRAR	LRAWRHRAR	LRAWRHRAR	LRAWRHRAR	LRAWRHRAR	LRAWRHRAR
	2920	WRHRARSVR	WRHRARSVR	WRHRARSVR	WRHRARSVR	WRHRARAVR	WRHRARSVR	WRHRARSVR											WRHRARAVR	WRHRARAVR	WRHRARAAR	WRHRARAVR	WRHRARAVR	WRHRARAVR		WRHRARAVR	WRHRARAVR	WRHRARAVR	WRHRARAVR	WRHRARAVR	WRHRARAVR	WRHRARAVR	WRHRARAVR	WRHRARAVR	WRHRARAVR	WRHRARAVR	WRHRARAVR	WRHRARAVR	WRHRARAVR	WRHRARAVR	WRHRARAVR	WRHRARAVR	WRHRARAVR	WRHRARAVR	WRHRARAVR	WRHRARAVR	WRHRARAVR	WRHRARAVR	WRHRARAVR
	2922	HRARSVRAR	HRARSVRAK		HRARSVRAK	HRARAVRAR	HRARSVRAK	HRARSVRAK											HRARAVRAK	HRARAVRAK	HRARAARAK	HRARAVRAK	HRARAVRAK	HRARAVRAK	HRARQVRAR	HRARAVRAK	HRARAVRAK	HRARAVRAK	HRARAVRAK	HRARAVRAK	HRARAVRAK	HRARAVRAK	HRARAVRAK	HRARAVRAK	HRARAVRAK	HRARAVRAK	HRARAVRAK	HRARAVRAK	HRARAVRAK	HRARAVRAK	HRARAVRAK	HRARAVRAK	HRARAVRAK	HRARAVRAK	HRARAVRAK	HRARAVRAK	HRARAVRAR	HRARAVRAK	HRARAVRAK
	2924			ARSVRATLL		ARAVRARLL							ARAVRASLL				ARAVRAALI	ARAVRAALI
	2925																								RQVRARLVT	SRARSRHLL
	2929	ARLLSRGGR				ARLLSQGGK																			ARLVTQGGR																						ARLIAQGGK
	2936	GRAAICGKY	GRAATCGKY	GRAAICGKY	GRAAICGKY		GRAAVCGKY		GRAAVCGRY	GRAAICGRY	GRAATCGRY	GRPAICGRY		GRAAICGRY	GRAATCGFY	GRAATCGIY						GRARICGLY			GRAAVCGIY			GRAKICGIY	GRAKICGIY	GRARICGIY			GRARICGIY		GRARICGIY	GRARICGIY			GRAKICGIY	GRARICGIY	GRARICGIY				GRARICGIY	GRARICGIY			GRAAICGIY
	2938																			ARICGLYLF	ARICGLYLF	ARICGLYLF	ARICGLYLF	ARICGLYLF						ARICGIYLF	ARICGIYLF		ARICGIYLF	ARICGVYLF	ARICGIYLF	ARICGIYLF	ARICGVYLF			ARICGIYLF	ARICGIYLF				ARICGIYLF	ARICGIYLF
	2942								GRYLFNWAV	GRYLFNWAV	GRYLFNWAV	GRYLFNWAV	GRYLFNWAV	GRYLFNWAV			GRYLFNWAV	GRYLFNWAV
	2953														KRKLTPLPA	KRKLTPLPE
	2959
	2962								ARLLDLSSW		ARLLDLSSW		ARLLDLSSW				ARLLDLSSW	ARLLDLSSW
	2963	GQLDLSGWF	SQLDLSGWF	SQLDLSNWF	ARLDLSDWF		RRFDLSNWF		RLLDLSSWF	SRLDLSGWF	RLLDLSSWF	RRLDLSSWF	RLLDLSSWF	SRLDLSSWF	RRLDLSGWF	TRLDLSSWF	RLLDLSSWF	RLLDLSSWF	GQLDLSSWF	GQLDLSSWF	GRLDLSSWF		GRLDLSSWF	DRLDLSNWF	SRLDLSSWF				GQLDLSSWF			SQLDLSSWF										ARLDLSSWF			ARLDLSGWF	ARLDLSGWF		ARLDLSSWF	DRLDLSSWF
	2981																																							YRSVSRARP
	2985		SRARPRWFM						SRARPRLLL		SRARPRLLL	SRARPRFLL	SRAQPRFLL	SRARPRLLL	SRARPRFLL	SRARPRLLL	SRARPRYLY	SRARPRYFF	SRARTRHLL	SRARTRHLL	SRARTRHLL	SRARTRHL					SRARSRHLL					SRARPRYLL		SRARPRYFL	SRARPRYLL	SRARPRYL				SRARPRYF		SRARPRYLL	SRARPRYLL		SRARPRYLL	SRARPRHLL			SRARPRNLL
	2989	PRWFWFCLL										PRFLLLGLL	PRFLLLSLL	PRLLLLSLL												SRHLLLCLL	SRHLLLGLL
	2990
B39	2422	MSYSWTGAL	MSYTWTGAL	MSYSWTGAL	MSYSWTGAL	MSYSWTGAL	MSYSWTGAL	MSYTWTGAL	MSYSWTGAL	MSYSWTGAL	MSYSWTGAL	MSYSWTGAL	MSYSWTGAL	MSYSWTGAL	MSYSWTGAL	MSYSWTGAL	MSYSWTGAL	MSYSWTGAL	MSYSWTGAL						MSYSWTGAL		MSYSWTGAL	MSYSWTGAL	MSYSWTGAL	MSYSWTGAL	MSYSWTGAL	MSYSWTGAL	MSYTWTGAL	MSYSWTGAL	MSYSWTGAL	MSYSWTGAL	MSYSWTGAL	MSYSWTGAL	MSYSWTGAL	MSYSWTGAL	MSYSWTGAL	MSYSWTGAL	MSYTWTGAL	MSYSWTGAL	MSYSWTGAL	MSYSWTGAL	MSYSWTGAL	MSYSWTGAL	MSYTWTGAL
	2438	EQKLPINAL						EASLPINAL
	2443	INALSNSLL	INALSNSLL	INALSNSLL	INALSNSLL	INALSNSLL	INALSNTLL	INALSNSLL
	2459																						STSSRSAAL			STSSRSAAL
	2472				VTFDRVQVL					VTFDRVQVL						VTFDRVQVL																VTFDRVQVL
	2480		LDDHYRDVL	LDDHYRDVL				LDDHYRDVL											LDDHYKTAL	LDDHYKNVL	LDDHYKNVL	LDDHYKNVL		LDDHYKSVL		LDDHYKSVL	LDDHYNTTL	VDSHYNEVL	VDDHYHATL					VDAHYHEVL			VDDHYNAVL	VDDHYNAVL				VDSHYNEVL	VDSHYNAVL		VDSHYHAVL	VDDHYKAVL	VDSHYNEVL
	2483
	2484
	2503																						LSFEEACAL	LSFEEACAL
	2523		YGAKDVRNL		YGAKDVRSL	YGAKDVRSL	YGAKDVRDL		FGAKEVRSL	FGAKEVRSL	FGAKEVRSL	FGAKEVRSL	FGAKEVRSL	FGAKEVRSL	FGAKEVRSL	YGAKDVRGL	YGAKEVRSL	YGAKEVRSL	YSAKDVRSL	YSAKDVRSL	YSAKDVRSL	YSARDVRSL	YSAKDVRSL	YSAKDVRSL	YGAKEVRSL	YSAKDVRSL	YGAKEVRSL		YGAKDVRSL																YGAKDVRSL	YGAKDVRSL			YGAKEVRSL
	2528																																																VRSLDKKAL
	2538																																																HIEGVWQDL
	2539		IRSVWKDLL					IKSVWQDLL	IKSVWKDLL	IRSVWEDLL	IKSVWEDLL	IKSVWEDLL	IKSVWKDLL	IKSVWKDLL	IKSVWKDLL	IKSVWEDLL	IRSVWKDLL	IRSVWEDL	IRSVWEDLL	IRSVWEDLL	IRSVWEDLL	IRSVWEDLL	IRSVWEDLL	IHSVWEDLL	IHSVWEDLL	IRSVWEDLL
	2546																												LREDSVTPI		LREDTTTPI																LREDNNTPI
	2587	VRVCEKMAL	VRVCEKMAL				VRVCEKMAL	VRVCEKMAL	VRVCEKMAL	VRVCEKMAL	VRVCEKMAL	VRVCEKMAL	VRVCEKMAL	VRVCEKIAL	VRVCEKMAL		VRVCEKMAL	VRVCEKMAL														VRVCEKMAL
	2594		ALYDVVSTL						ALYDVTQKL		ALYDITQKL	ALYDITQKL		ALYDITQKL	ALYDITQKL		ALYDITQKL	ALYDITQKL							ALYDVTQKL												ALYDVVQRL			ALYDAIQKL						ALYNVIQTL		ALYDAVQQL
	2596	YDVVSKLPL				YDVVKKLPL																	YDVIQQLSL	YDVIQQLSL							YDAVKQLSL
	2617
	2619
	2653										IRTEESIYL	IRTEEAIYL	IRVEESIYL	IRTEESIYL	IRTEESIYL	IRTEESIYL
	2665				LHPEARVAI	LHPDARVAI
	2697	RRCRASGVL	RRCRASGVL	RRCRASGVL	RRCRASGVL	RRCRASGVL	RRCRASGVL	RRCRASGVL	RRCRASGVL		RRCRASGVL	RRCRASGVL	RRCRASGVL	RRCRASGVL	RRCRASGVL		RRCRASGVL	RRCRASGVL	RRCRASGVL	RRCRASGVL	RRCRASGVL	RRCRASGVL	RRCRASGVL	RRCRASGVL	RRCRASGVL	RRCRASGVL	RRCRASGVL		RRCRASGVL
	2705																											YTTSFGNTL		YTTSFGNTL	FTTSFGNTL	YTTSFGNTL					FTTSFGNTL	FTTSFGNTL	YTTSFGNTL	YTTSFGNTL	FTTSFGNTL	FTTSFGNTL	FTTSFGNTL	FTTSFGNTL			FTTSFGNTL	FTTSFGNTL
	2735																																	VHGDDLIVI											VHGDDLIVI
	2748																		GVDEDRAAL	GVEEDRTAL	GVEEDGMAL	GVEEDRSAL	GVEEDRAAL	GVEEDRVTL	GVEEDKAAL	GVEEDKAAL	GIDEDKSAL	GVEEDNRAL	GVEEDSRAL			GVEEDRRAL											GVDEDRRAL
	2774										PKAEYDLEL			PKAEYDLEL
	2786								CSSNVSVAL	CSSNVSVAL	CSSNVSVAL	CSSNVSVAL	CSSNVSVAL	CSSNVSVAL	CSSNVSVAL	CSSNVSVAL	CSSNVSVAL	CSSNVSVAL							CSSNVSVAL
	2796									SRGRRRYFL				AHGRRRYYL																															AQGKRYYYL	AQGKRYYYL
	2801
	2821	RHTPVNSWL	RHTPVNSWL	RHTPVNSWL	RHTPVNSWL	RHTPVNSWL	RHTPVNSWL	RHTPVNSWL	RHSPVNSWL	RHSPVNSWL	RHSPVNSWL	RHSPVNSWL	KHSPVNSWL	KHSPVNSWL	RHSPVNSWL	KHTPVNSWL	RHSPVNSWL	RHSPVNSWL	RHTPVNSWL	RHTPVNSWL	RHTPVNSWL	RHTPVNSWL	RHTPVNSWL	RHTPVNSWL	RHTPVNSWL	RHTPVNSWL	RHTPVNSWL	RHTPVNSWL	RHTPVNSWL	RHTPVNSWL	RHTPVNSWL	RHTPVNSWL	RHTPVNSWL	RHTPVNSWL	RHTPVNSWL	RHTPVNSWL	RHTPVNSWL	RHTPVNSWL	RHTPVNSWL	RHTPVNSWL	RHTPVNSWL	RHTPVNSWL	RHTPVNSWL	RHTPVNSWL	RHTPVNSWL	RHTPVNSWL	RHTPVNSWL	RHTPVNSWL	KHSPVNSWL
	2845	LMTHFFSVL	LMTHFFSIL	LMTHFFSIL	LMTHFFSIL	LMTHFFSIL	LMTHFFSVL	LMTHFFSIL	LMTHFFSIL	IMTHFFSIL	LMTHFFSVL		LMTHFFSIL	LMTHFFSIL	LMTHFFSIL	LMTHFFSVL	LMTHFFSVL	LMTHFFSVL	MMTHFFSIL			LMTHFFSIL	MMTHFFSIL	MMTHFFSIL		MMTHFFSIL	IMTHFFSIL	LMTHFFSIL	LMTHFFSIL	LMTHFFSIL	LMTHFFSIL	LMTHFFSVL	LMTHFFSIL	LMTHFFSIL	LMTHFFSIL	LMTHFFSIL	LMTHFFSIL	LMTHFFSIL	LMTHFFSIL	LMTHFFSIL	LMTHFFSIL	LMTHFFSIL	LMTHFFSIL	LMTHFFSIL	LMTHFFSIL	LMTHFFSIL	LMTHFFSIL	LMTHFFSIL	LMTHFFSVL
	2855	ARDQLEQAL			TQEQLEKAL	AQEQLHKAL	AQDQLEKAL	AQEQLHKAL		AQDTLNQNL										AQEQLERAL		SQEQLEKAL	SQEVLEKAL	SQEVLEKAL	SQEQLGKAL	SQEQLEKAL		SQEALEKAL	SQEALEKAL		SQEALEKAL	TQEALEKAL	SQEALEKAL	SQEALEKAL	SQEALEKAL	SQEALEKAL	SQEALEKAL	SQEALERAL	SQEALEKAL	SQEALEKAL	SQEALEKAL	SQEALEKAL	SQEALEKAL	SQEALEKAL	SQEALEKAL	SQEALEKAL	SQEALEKAL	SQEALERAL	SQEQLEKTL
	2857																																																EQLEKTLAF
	2871			VHSVQPLDL												TYSVSPLDL			TYSVTPLDL	TYSVTPLDL	TYSVTPLDL	TYSVTPLDL	TYSVTPLDL	TYSVTPLDL	TYSVTPLDL	TYSVTPLDL		TYSITPLDL	TYSITPLDL	TYSITPLDL	TYSITPLDL	TYSITPLDL	TYSITPLDL	TYSITPLDL	TYSITPLDL	TYSITPLDL	TYSITPLDL	TYSITPLDL	TYSITPLDL	TYSITPLDL	TYSITPLDL	TYSITPLDL	TYSITPLDL	TYSITPLDL	TYSITPLDL	TYSVTPLDL	TYSITPLDL	TYSITPLDL
	2884															ERLHGLDTL
	2886	LHGLSAFSL	LHGLSAFSL	LHGLSAFSL	LHGLGAFSL	LHGLGAFSL	LHGLSAFSL	LHGLSAFTL	LHGLDAFSL	LHGLDAFSL	LHGLEAFSL	LHGLDAFSL	LHGLDTFSL	LHGLEAFSL	LHGLEAFSL	LHGLDTLSL	LHGLEAFSL	LHGLDAFSL	LHGLSAFTL	LHGLSAFSL	LHGLSAFSL	LHGLSAFSL	LHGLSAFSL	LHGLSAFSL	LHGLSAFSL	LHGLAAFSL	LHGLSAFSL	LHGLSAFTL	LHGLSAFTL	LHGLSAFTL	LHGLSAFTL	LHGLSAFSL	LHGLSAFSL	LHGLSAFTL	LHGLSAFTL	LHGLSAFTL	LHGLSAFTL	LHGLSAFTL	LHGLSAFTL	LHGLSAFTL	LHGLSAFTL	LHGLSAFTL	LHGLSAFTL	LHGLSAFTL	LHGLSAFTL	LHGLSAFTL	LHGLSAFTL	LHGLSAFTL	LHGLSAFSL
	2894								LHTYSPHEL	LHTYSPHEL	LHTYSPHEL	LHTYSPHEL	LHTYSPHEL	LHTYSPHEL	LHGYSPTEL	LHSYSPQEL	LHTYTPHEL	LHTYSPTEL	LHSYSPVEL	LHGYSPTEL	LHSYSPNEL	LHSYSPTEL	LHSYSPAEL	LHSYSPTEL	LHSYSPHEL	LHSYSPTEL	LHSYSPVEL	LHGYSPHEL	LHGYSPHEL	LHGYSPHEL	LHGYSPHEL	LHGYSPHEL	LHGYSPHEL	LHGYSPHEL	LHGYSPHEL	LHGYSPHEL	LHGYSPHEL	LHGYSPHEL	LHGYSPHEL	LHGYSPHEL	LHGYSPHEL	LHGYSPHEL	LHGYSPHEL	LHGYSPHEL	LHGYSPGEL	LHGYSPGEL	LHGYSPHEL	LHGYSPHEL
	2901									ELSRVAATL
	2909	LRKLGVPPL	LRKLGVPPL	LRKLGVPPL	LRKLGVPPL	LRKLGVPPL	LRKLGVPPL	LRKLGVPPL	LRKLGAPPL		LRKLGAPPL	LRKLGAPPL	LRKLGAPPL	LRKLGAPPL	LRKLGAPPL			LRKLGAPSL		LRKLGIPPL	LRKLGIPPL	LRKLGIPPL			LRKLGAPPL	LRKLGSPPL	LRKLGIPPL	LRKLGVPPL	LRKLGVPPL	LRKLGVPPL	LRKLGVPPL	LRKLGVPPL	LRKLGVPPL	LRKLGVPPL	LRKLGVPPL	LRKLGVPPL	LRKLGVPPL	LRKLGVPPL	LRKLGVPPL	LRKLGVPPL	LRKLGVPPL	LRKLGVPPL		LRKLGVPPL	LRKLGVPPL	LRKLGVPPL	LRKLGVPPL	LRKLGVPPL	LRKLGVPPL
	2924			ARSVRATLL		ARAVRARLL							ARAVRASLL
	2937
	2957
	2959						IQAARRFDL
	2976		SGGDIYHSL
	2981																						YHSVSHART	YHSVSHART
	2984
	2985			SHARPRWFF	SHARPRLLW		SHARPRWLM	SHARPRWFL	SRARPRLLL	SHARPRLLL	SRARPRLLL	SRARPRFLL	SRAQPRFLL	SRARPRLLL	SRARPRFLL	SRARPRLLL		SRARPRYFF	SRARTRHLL	SRARTRHLL	SRARTRHLL	SRARTRHLL	SHARTRHLL	SHARTRHLL	SQARPRLLL	SRARSRHLL	SRARSRHLL	SHARPRYLL	SLARPRYFL	SHARPRYLL	SHARPRYLL	SRARPRYLL	SYARPRYFL	SRARPRYFL	SRARPRYLL	SRARPRYLL	SYARPRYLL	SYARPRYLL	SHARPRYLL	SRARPRYFL	SHARPRYLL	SRARPRYLL	SRARPRYLL	SHARPRYLL	SRARPRYLL	SRARPRHLL	SLARPRYLL	SHARPRYLL	SRARPRNLL
	2986																																YARPRYFLL
	2989				PRLLWFCLL	PRLFWFCLL											PRYLYLCLL	PRYFFFCLL
	2990																		RHLLLCLLL	RHLLLCLLL	RHLLLCLLL	RHLLLCLLL	RHLLLCLLL	RHLLLCLLL		RHLLLCLLL	RHLLLGLLL																			RHLLLCLLL
	2991																YLYLCLLLL
	3000																																TAGVGIFLL
B44	2438						EEKLPINAL		EEKLPINPL	EEKLPINPL	EEKLPINPL	EEKLPINPL	EEKLPINPL	EEKLPINPL	EEKLPINPL	GEKLPINPL	EEKLPINPL	EEKLPINPL	EEKLPISPL	EEKLPISPL	EEKLPISPL	EEKLPISPL	EEKLPISPL	EEKLPISPL	EEKLPISPL	EEKLPISPL	EEKLPISPL																						EEKLPINPL
	2480																										LDDHYNTTL		VDDHYHATL					VDAHYHEVL											VDSHYHAVL
	2485												DEVLKDVKL
	2496																									SEVKGRLLT
	2505															LEEACGLTP		LEEACSLTP			FEEASSLVP																												LEEACGLTP
	2539																																																IEGVWQDLL
	2543																							WEDLLEDNI					WEDLREDSV				WEDLLEDSV	WEDLLEDSV					WEDLLGDNI			WEDLLEDQV				WEDLLEDSV
	2550		TETPIDTTI		NETPIDTTI			NETPLDTTI				QETPIPTTI
	2562																		NEVFCVDPV
	2590	CEKMALYDV	CEKMALYDV	CEKRALYDV	CEKRALYDI	CEKRALYDV	CEKMALYDV	CEKMALYDV	CEKMALYDV	CEKMALYDI	CEKMALYDI	CEKMALYDI	CEKMALYDI	CEKIALYDI	CEKMALYDI	CEKRALYDI	CEKMALYDI	CEKMALYDI	CEKRALYDV		CEKRALYDV	CEKRALYDV	CEKRALYDV	CEKRALYDV	CEKRALYDV	CEKRALYDV	CEKRALYDV	CEKRALHDV	CEKRALYNV				CEKKALYDV	CEKKALYNV			CEKRALYDV	CEKRALHDV	CEKRALYDV					CEKRALYDV	CEKKALYNV	CEKKALYNV	CEKRALYDV		CEKRALYDV
	2596	YDVVSKLPL																					YDVIQQLSL	YDVIQQLSL
	2629								AEKKDPMGF		KEKKTPMGF	KEKKDPMGF	KEKRDPMGF	KEKKSPMGF	KEKKDPMGF		KEKKDPMGL
	2655						VEESIYQSC		TEESIYQAC	TEESIYQAC	TEESIYLSC	TEEAIYLSC	VEESIYLSC	TEESIYLAC	TEESIYLAC	TEESIYLAC	VEESIYQAC	VEESIYQAC		TEEGIYQCC		MEEEIYQCC			VEESIYQSC
	2657																		EEIYQCCNL		EEIYQCCDL	EEIYQCCDL	EEIYQCCDL	EEIYQCCDL		EEIYQCCDL		EEVYQCCDL	EEIYQCCDL	EEVYQCCDL	EEVYQCCDL	EEVYQCCDL	EEIYQCCDL	EEIYQCCDL	EEIYQCCDL	EEIYQCCDL	EEVYQCCDL	EEVYQCCDL	EEVYQCCDL	EEVYQCCDL	EEVYQCCNL	EEVYQCCDL	EEVYQCCDL	EEVYQCCNL	EEIYQCCDL	EEIYQCCDL	EEVYQCCNL	GEVYQCCDL
	2665																		LEPEARKVI	LEPEARKAI	LEPEARKAI	LEPEARKAI	LEPEARKAI	LEPEARKAI		LEPEARQAI	VEESIYQAC			LEPEARKAI	LEPEARKVI			LEPEARKVI	LEPDARKAI	LEPDARKAI					LEPEARKVI	LEPEARKVI
	2750		QEDAASLRV				QEDIASLRV				EEDERNLRV	EEDERNLRV		EEDERNLRV	EEDERNLRV
	2772																								DEPQPTYDL
	2774																											PQPAYDLEL	PQPAYDLEL	WETVRHTPV	PQPAYDLEL		PQPAYDLEL	PQPAYDLEL	PQPAYDLEL	PQPAYDLEL		WETVRHTPV					PQPAYDLEL	PQPAYDLEL		PQPAYDLEL		PQPAYDLEL
	2776										AEYDLELIT			AEYDLELIT
	2796																																												AQGKRYYYL	AQGKRYYYL
	2817	WETARHTPV	WETARHTPV	WETARHTPV	WETARHTPV	WETARHTPV	WETARHTPV	WETARHTPV	WETVRHSPV	WETVRHSPV	WETARHSPV	WETVRHSPV	WETAKHSPV	WETAKHSPV	WETARHSPV	RETAKHTPV	WETARHSPV	WETARHSPV	WETARHTPV	WETARHTPV	WETARHTPV	WETARHTPV	WETARHTPV	WETARHTPV	WETARHTPV	WETARHTPV	WETARHTPV	WETVRHTPV	WETVRHTPV		WETARHTPV	WETARHTPV	WETVRHTPV	WETARHTPV	WETVRHTPV	WETVRHTPV	WETVRHTPV		WETVRHTPV	WETVRHTPV	WETVRHTPV	WETVRHTPV	WETARHTPV	WETARHTPV	WETARHTPV	WETARHTPV	WETVRHTPV	WETVRHTPV	WETAKHSPV
	2855		AQEQLEKAL	AQEHLEKAL		AQEQLHKAL	AQDQLEKAL	AQEQLHKAL	AQDTLDQNL	AQDTLNQNL	AQDTLDQDL		AQDTLDQDL	AQDILDQDL		AQEALGQDL	AQDTLGQDL	AQDTLGQDL		AQEQLERAL	AQEQLEKAL	SQEQLEKAL	SQEVLEKAL	SQEVLEKAL	SQEQLGKAL	SQEQLEKAL	AQEQLEKAL	SQEALEKAL	SQEALEKAL	AQEALEKAL	SQEALEKAL		SQEALEKAL	SQEALEKAL	SQEALEKAL	SQEALEKAL	SQEALEKAL	SQEALERAL	SQEALEKAL	SQEALEKAL	SQEALEKAL	SQEALEKAL	SQEALEKAL	SQEALEKAL	SQEALEKAL	SQEALEKAL	SQEALEKAL	SQEALERAL	SQEQLEKTL
	2859	LEQALDCEI	LEKALDCQI	LEKALDCEI	LEKALDCEI		LEKALDFEI													LERALDFEM	LEKALDFEM	LEKALDFEM	LEKALDFEM	LEKALDFEM		LEKALDFEM	LEKALDFEM	LEKALDFDM	LEKALDFDM	LEKALDFDM	LEKALDFDM	LEKALDFDM	LEKALDFDM	LEKALDFDM	LEKALDFDM	LEKALDFDM	LEKALDFDM	LERALDFDM	LEKALDFDM	LEKALDFDM	LEKALDFDM	LEKALDFDM	LEKALDFDM	LEKALDFDM	LEKALDFDM	LEKALDFDM	LEKALDFDM	LERALDFDM	LEKTLAFEM
	2863					LECEIYGAC
	2874	IEPLDLPPI	IEPLDLPQI		IEPLDLPPI	IEPLDLPPI	IEPLDLPPI
	2889										LEAFSLHTY			LEAFSLHTY	LEAFSLHGY		LEAFSLHTY
	2976																												GEGDVYHSA
	2978																												GDVYHSASL																		GDIYHSVSL
	2991			WFFWCLLLL
B58	2463	RMILMTHFF	RMILMTHFF	RMVLMTHFF	RMILMTHFF	RMILMTHFF	RMVLMTHFF	RMVLMTHFF	RMVLMTHFF	RMVIMTHFF	RMVLMTHFF	RMVLLTHFF	RMVLMTHFF	RMVLMTHFF	RMVLMTHFF	RMVLMTHFF	RMVLMTHFF	RMVLMTHFF	RMVMMTHFF	RMVLITHFF	RMVVMTHFF	RMVLMTHFF	RMVMMTHFF	RMVMMTHFF	RIVMLTHFF	RMVMMTHFF	RMVIMTHFF	RMILMTHFF	RMILMTHFF	RMVLMTHFF	RMVLMTHFF	RMILMTHFF	RMVLMTHFF	RMILMTHFF	RMVLMTHFF	RMVLMTHFF	RMVLMTHFF	RMVLMTHFF	RMVLMTHFF	RMVLMTHFF	RMVLMTHFF	RMVLMTHFF	RMVLMTHFF	RMVLMTHFF	RMILMTHFF	RMILMTHFF	RMVLMTHFF	RMVLMTHFF	RIVLMTHFF
	2472
	2476						RMQVLDSHY		RMQVLDAHY	RVQVLDAHY						RVQVLDAHY		RVQLLDCHY					RMQVLDDHY	RMQVLDDHY				RLQVVDSHY	RLQVVDDHY	RMQVVDNHY	RMQVVDNHY	RVQVLDNHY	RLQVVDNHY	RLQVVDAHY				RLQVVDDHY	RMQVVDSHY	RMQVIDSHY	RMQVVDSHY	RMQVVDSHY	RMQVVDSHY	RLQVVDQHY	RLQVVDSHY	RLQVVDDHY	RLQVVDSHY	RMQVVDSHY
	2494		KASTVKAKL	KASTVKAKL	KASTVKADL	KASTVKANL	KASTVKARL	KASTVKANM											RASRVKARM	RASGVKGRL	RASGVKGRL	RASGVKGRL	RASGVKGRL	RAAGVKGRL	KASEVKADL	RASEVKGRL	LASGVKAEL	RASRVKARL		RASKVKARL	RASTVKARL				RATRVKARL	RATRVKARL					KASTVKARL								LASKVKARL
	2497								KVSARLLTL					KVSARLLTI		KVSANLLSL		KVSARLLTL
	2503	LSVEEACSL	LSVEEACKL	LSVEEACSL		LSVEEACAL	LSVEEACRL	LSVEEACDL	LTLEEACQL	LSVEEACAL	LSIEEACAL	LSIEEACAL	LSVEEACAL	LTIEEACAL	LSIEEACAL		LTVEEACSL		LTIEEACAL	LSFEEACSL		LSFEEACSL	LSFEEACAL	LSFEEACAL	LSVEEACRL	LTFEEACAL	LSVEEACRL		LSVEEACSL		LTVEEACSL	LSVEEACDL					LSVEEACDL	LSVEEACDL	LSVEEACDL	LSVEEACDL			LSVEEACDL	LSVEEACDL				LSVEEACDL
	2515	HSAKSKFGY	HSARSKFGY	HSARSKFGY	HSARSKFGY	HSARSKFGY	HSARSKFGY	HSAKSKFGY	HSARSKYGF	HSAKSRYGF	HSARSKYGF	HSARSKYGF	HSARSKYGF	HSARSKYGF	HSARSKYGF	HSARSKFGY	HSARSKYGY	HSARSKYGY	HSARSKFGY	HSGRSKYGY	HSARSKYGY	HSARSKYGY	HSAKSKHGY	HSARSKYGY	HSARSKYGY	HSARSKYGY	HSARSKFGY	HSARSKFGY	HSARSKFGY	HSARSKFGY	HSARSKFGY	HSARSKFGY	HSAKSKFGY	HSARSKFGY	HSAKSKFGY	HSAKSKFGY	HSARSKFGF	HSAKSKFGF	HSARSKFGY	HSAKSKFGY	HSARSKFGY	HSARSKFGY	HSARSKFGY	HSARSKFGY	HSARSKFGY	HSARSKFGY	HSARSKFGY	HSARSKFGY	HSARSKYGY
	2531		LSSKAVNHI																LSSKAINQI					LSSKAINQI			LSSKAINHI
	2535	AVNHINSVW	AVNHIRSVW						AVNHIKSVW	AVNHIRSVW	AVNHIKSVW	AVNHIKSVW	AVDHIKSVW	AVNHIKSVW	AVNHIKSVW	AVNHIKSVW	AVDHIRSVW	AVNHIRSVW	AINQIRSVW	AMNQIRSVW	AMNQIRSVW	AMNQIRSVW	AMNQIRSVW	AINQIHSVW	AVNHIHSVW	AVNQIRSVW	AINHINSVW	AINHISSVW	AIDHINSVW	AVNHINSVW	AINHINSVW	AVNHINSVW	AINHINSVW	AINHINSVW	AINHINSVW	AINHINSVW	AINHINSVW	AINHINSVW	AVNHINSVW	AVNHINSVW	AINHINSVW	AVNHINSVW	AINHINSVW	AINHINSVW	AVNHINSVW	AVNHINSVW	AINHIDSVW	AINHINSVW
	2539																											ISSVWKDLL
	2550																		TTTPIPTTI						STTPIPTTI	TTTPIPTTI					TTTPIPTTI				TATPIPTTI	TATPIPTTI					TTTPIPTTI				SATPIPTTI
	2557															SSTPISTTI																											TIMAKSEVF
	2585																LSVRVCEKM	LSVRVCEKM
	2603																					STATMGAAY				STATMGAAY						STAVMGDAY
	2605	AVMGSSYGF	AVMGSSYGF	AVMGASYGF	AVMGSSYGF		AVMGESYGF		AVMGASYGF			AVMGASYGF		AVMGASYGF	AVMGASYGF	AIMGASYGF		AVMGSSYGF	ETMGSAYGF	ATMGPAYGF	TTMGSAYGF	ATMGAAYGF		AVMGSAYGF		ATMGAAYGF		AVMGAAYGF		AVMGAAYGF							AVMGAAYGF	AVMGAAYGF	AVMGAAYGF	AVMGAAYGF	AVMGAAYGF	AVMGAAYGF	ATMGASYGF	AVMGAAYGF			AVMGAAYGF	AVMGASYGF
	2607	MGSSYGFQY	MGSSYGFQY	MGASYGFQY	MGSSYGFQY	MGGSYGFQY		MGDAYGFQY	MGASYGFQY			MGASYGFQY		MGASYGFQY	MGASYGFQY	MGASYGFQY		MGSSYGFQY	MGSAYGFQY		MGSAYGFQY	MGAAYGFQY		MGSAYGFQY		MGAAYGFQY	MGSAYGFQY	MGAAYGFQY		MGAAYGFQY	MGDSYGFQY	MGDAYGFQY			MGDAYGFQY	MGDAYGFQY	MGAAYGFQY	MGAAYGFQY	MGAAYGFQY	MGAAYGFQY	MGAAYGFQY	MGAAYGFQY	MGASYGFQY	MGAAYGFQY	MGDAYGFQY	MGDAYGFQY	MGAAYGFQY	MGASYGFQY
	2615								YSPAQRVEF					YSPAQRVEF			YSPAQRVEF											YSPAQRVEF			YSPSQRVEF
	2620	RVEFLVQAW	RVEFLVNAW	RVDFLLKAW	RVKFLVDAW		RVEFLVKTW	RVEFLVKTW		RVDFLLKAW	RVDFLLQAW	RVDFLLRAW	RVDFLLRAW		RVDFLLRAW	RVDFLLNAW	RVEFLLQAW	RVEYLLQAW	RVERLLKMW						RVERLLDMW	RVEQLLKMW		RVEFLLTAW		RVEYLLSSW	RVEFLLNAW		RVDFLLKSW		RVDYLLKSW	RVDYLLKSW	RVDYLLTAW	RVEYLLTAW	RVEYLLEAW		RVEYLLAAW	RVEYLLAAW	RVEYLLNAW	RVEYLLAAW	RVDYLLKSW			RVEYLLAAW	RVDFLLKAW
	2629	KSKKTPMGF	KSKKCPMGF	KSKKVPMGF	KSKKCPMGF	KSKKTPMGF	KSKANPMGF	KSKKTPMGF								RSKKTPMGF			TSKKTPLGF	TSKKTPLGF	TSKKTPMGF	SSKKTPFGF	TSKKTPLGF	ASKKTPLGF	KSKKVPLGF	TAKKTPLGF	NSKKTPLGF	KSKKTPMGF		KAKKTPMGF	RSKKTPMGF	GSKKVPMGF	NSKRVPMGF	RAKKTPMGF	KAKKVPMGF	KAKKVPMGF	KKSPMGFSY		RSKKTPMGF	RSKKTPMGF	RSKKVPMGF	RSKKVPVGF		RSKKTPMGF	NSKRVPMGF	NSKRVPMGF	KSKKTPMGF	RSKKSPMGF	KSKKIPMAF
	2631	KKTPMGFSY		KKVPMGFSY	KKCPMGFSY	KKTPMGFSY	KANPMGFSY	KKTPMGFSY	KKDPMGFSY	KKDPMGFSY	KKTPMGFSY	KKDPMGFSY		KKSPMGFSY	KKDPMGFSY	KKTPMGFSY		KKDPMGFSY	KKTPLGFSY	KKTPLGFSY	KKTPMGFSY	KKTPFGFSY	KKTPLGFSY	KKTPLGFSY	KKVPLGFSY	KKTPLGFSY	KKTPLGFSY	KKTPMGFSY	KKVPMGFSY	KKTPMGFSY	KKTPMGFSY	KKVPMGFSY	KRVPMGFSY	KKTPMGFSY	KKVPMGFSY	KKVPMGFSY		KKSPMGFSY	KKTPMGFSY	KKTPMGFSY	KKVPMGFSY	KKVPVGFSY	KKVPMGFSY	KKTPMGFSY	KRVPMGFSY	KRVPMGFSY	KKTPMGFSY	KKSPMGFSY	KKIPMAFSY
	2663											CSLPEQARL
	2673																		ISSLTERLY	ISALTERLY	ISALTERLY	ISALTERLY	ISSLTERLY	ISSLTERLY					ISSLTERLY		ISALTERLY	ISALTERLY	ISALTERLY	ISALTERLY	ISALTERLY	ISALTERLY					ISALTERLY	ISALTERLY
	2674		RSLTERLYI	RSLTERLYI																					KALTERLYI
	2679								RLYVGGPMF			RLYVGGPMM		RLYVGGPML					RLYCGGPMF	RLYIGGPMY	RLYIGGPMY	RLYIGGPMY	RLYVGGPMY	RLYIGGPMY	RLYIGGPMF	RLYVGGPMF	RLYCGGPMF		RLYKGGPMY		RLYVGGPMY	RLYVGGPMY	RLYVGGPMF	RLYVGGPMY	RLYLGGPMY	RLYLGGPMY	RLYVGGPMY	RLYVGGPMY	RLYVGGPMY	RLYVGGPMY	RLYKGGPMY	RLYKGGPMY	RLYVGGPMY	RLYVGGPMY			RLYVGGPMF	RLYVGGPMY	RLYCGGPMY
	2701																		ASGVLPTSF	ASGVLPTSF	ASGVLPTSF	ASGVLPTSFF	ASGVLPTSF	ASGVLPTSF		ASGVLPTSF	ASGVLPTSF	ASGVYTTSF	ASGVLTTSF	ASGVYTTSF	ASGVFTTSF	ASGVYTTSF	ASGVYTTSF	ASGVYTTSF	ASGVYTTSF	ASGVYTTSF	ASGVFTTSF	ASGVFTTSF	ASGVYTTSF	ASGVYTTSF	ASGVFTTSF	ASGVFTTSF	ASGVFTTSF	ASGVFTTSF	ASGVYTTSF	ASGVYTTSF	ASGVFTTSF	ASGVFTTSF
	2720																									KAASRAAGL
	2786								CSSNVSVAL	CSSNVSVAL	CSSNVSVAL	CSSNVSVAL	CSSNVSVAL	CSSNVSVAL	CSSNVSVAL	CSSNVSVAL	CSSNVSVAL	CSSNVSVAL							CSSNVSVAL
	2809	TTPLARAAW	TTPLARAAW		TTPLARAAW	TTPLARAAW	TTPLARAAW	TTPLARAAW	TTPIARAAW	TTPITRAAW	TTPLARAAW	TTPLARAAW	TTPFARAAW	TTPLARAAW	TTPLARAAW		TTPLARAAW	TTPLARAAW	TTPLARAAW
	2832	IIMFAPTLW	IIMYAPTLW	IIMFAPTLW	IIMFAPTLW	IIMFAPTLW	IIMYAPTLW	IIMYAPTLW	IIQYAPTIW	IIQYAPTIW	IIQYAPTIW	IIQYAPTIW	IIQYAPTLW	IIQYAPTIW	IIQYAPTIW	IILYAPTIW	IIQYAPTIW	IIQYAPTIW	IIMYAPTIW	IIMFAPTIW	IIMFAPTIW	IIMFAPTI	IIMYAPTIW	IIMYAPTIW	IIMYAPTLW	IIMYAPTIW	IIMYAPTIW	IIVYAPTIW	IIVYAPTIW	IIIYAPTIW	IIIYAPTIW	IIVYAPTIW	IILYAPTIW	IILYAPTIW	IILYAPTIW	IILYAPTIW	IILYAPTIW	IILYAPTIW	IILYAPTIW	IILYAPTIW	IILYAPTIW	IILYAPTIW	IILYAPTIW	IILYAPTIW	IILYAPSIW	IILYAPTIW	IILYAPTIW	IILYAPTIW	IIMYAPTLW
	2857															EALGQDLNF
	2889	LSAFSLHSY	LSAFSLHSY	LSAFSLHSY	LGAFSLHSY	LGAFSLHSY	LSAFSLHSY	LSAFTLHSY											LSAFTLHSY	LSAFSLHGY	LSAFSLHSY	LSAFSLHSY	LSAFSLHSY	LSAFSLHSY	LSAFSLHSY	LAAFSLHSY	LSAFSLHSY	LSAFTLHGY	LSAFTLHGY	LSAFTLHGY	LSAFTLHGY	LSAFSLHGY	LSAFSLHGY	LSAFTLHGY	LSAFTLHGY	LSAFTLHGY	LSAFTLHGY	LSAFTLHGY	LSAFTLHGY	LSAFTLHGY	LSAFTLHGY	LSAFTLHGY	LSAFTLHGY	LSAFTLHGY	LSAFTLHGY	LSAFTLHGY	LSAFTLHGY	LSAFTLHGY	LSAFSLHSY
	2912	LGVPPLRAW	LGVPPLRVW	LGVPPLRAW	LGVPPLRTW	LGVPPLRTW	LGVPPLRTW	LGVPPLRAW	LGAPPLRAW	LGAPPLRAW	LGAPPLRAW	LGAPPLRAW	LGAPPLRAW	LGAPPLRAW	LGAPPLRAW	LGAPPLRAW	LGAPPLRAW	LGAPSLRAW	LGCPPLRAW	LGIPPLRAW	LGIPPLRAW	LGIPPLRAW	LGCPPLRAW	LGCPPLRAW	LGAPPLRAW	LGSPPLRAW	LGIPPLRAW	LGVPPLRAW	LGVPPLRAW	LGVPPLRAW	LGVPPLRAW	LGVPPLRAW	LGVPPLRAW	LGVPPLRAW	LGVPPLRAW	LGVPPLRAW	LGVPPLRAW	LGVPPLRAW	LGVPPLRAW	LGVPPLRAW	LGVPPLRAW	LGVPPLRAW	LGAPPLRAW	LGVPPLRAW	LGVPPLRAW	LGVPPLRAW	LGVPPLRAW	LGVPPLRAW	LGVPPLRAW
	2925													RAVRASLIV
	2937						RAAVCGKYL	KAAICGKYL	RAAVCGRYL						RAATCGFYL	RAATCGIYL									RAAVCGIYL																								RAAICGIYL
	2938																																							ICGIYLFNW
	2940	ICGKYLFNW	TCGKYLFNW	ICGKYLFNW	ICGKYLFNW	ICGKYLFNW	VCGKYLFNW	ICGKYLFNW	VCGRYLFNW	ICGRYLFNW	TCGRYLFNW	ICGRYLFNW	ICGRYLFNW	ICGRYLFNW	TCGFYLFNW	TCGIYLFNW	ICGRYLFNW	ICGRYLFNW	ICGLYLFNW	ICGLYLFNW	ICGLYLFNW	ICGLYLFNW	ICGLYLFNW	ICGLYLFNW	VCGIYLFNW	ICGLYLFNW	ICGLYLFNW	ICGIYLFNW	ICGIYLFNW	ICGIYLFNW	ICGIYLFNW	ICGIYLFNW	ICGIYLFNW	ICGVYLFNW	ICGIYLFNW	ICGIYLFNW	ICGVYLFNW	ICGVYLFNW	ICGIYLFNW		ICGIYLFNW	VCGIYLFNW	ICGVYLFNW	ICGIYLFNW	ICGIYLFNW	ICGIYLFNW	ICGIYLFNW	ICGVYLFNW	ICGIYLFNW
	2948
	2959	IAAAGQLDL																																	LSAAANLDL	LSAAADLDL							LASAANLDL
	2962							AANLDLSNW																										AANLDLSGW	AANLDLSSW	AADLDLSSW							AANLDLSSW
	2967	LSGWFTAGY	LSGWFVAGY	LSNWFTGGY	LSDWFTAGY	LSNWFTAGF	LSNWFVAGY	LSNWFTAGY															LSSWFTVGI	LSNWFTVGI
	2973										VSAGGGDIY		VSAGGGDIY				VSAGGGDIF	VSAGGGDIY
	2983	SVSRARPRW	SLSRARPRW	SVSHARPRW			SVSHARPRW	SVSHARPRW				SVSRARPRF	SVSRAQPRF		SVSRARPRF		SVSRARPRY	SVSRARPRY										SMSHARPRY	SASLARPRY	SMSHARPRY	SVSHARPRY	SVSRARPRY	SMSYARPRY	SMSRARPRY	SMSRARPRY	SMSRARPRY	SVSYARPRY	SVSYARPRY	SMSHARPRY	SVSRARPRY	SVSHARPRY	SVSRARPRY	SVSRARPRY	SVSHARPRY	SVSRARPRY			SVSHARPRY
	2984																												ASLARPRYF				MSYARPRYF				VSYARPRYL	VSYARPRYL
	2985				SHARPRLLW
	2986	RARPRWFWF	RARPRWFMW	HARPRWFFW		RARPRLFWF	HARPRWLMF	HARPRWFLF									RARPRYLYL	RARPRYFFF																RARPRYFLL						RARPRYFLL						RARPRHLLL
	2998					LLSVGVGVF
	2999	LAAGVGIYL	LSVGVGIYL	LSVGVGIYL	LSVGVGIYL		LSVGVSIYL	LSVGVGIYL				LSVGVGLFL											LTVGVGLFL
B62	2422	MSYSWTGAL	MSYTWTGAL	MSYSWTGAL	MSYSWTGAL	MSYSWTGAL	MSYSWTGAL	MSYTWTGAL	MSYSWTGAL	MSYSWTGAL	MSYSWTGAL	MSYSWTGAL	MSYSWTGAL	MSYSWTGAL	MSYSWTGAL	MSYSWTGAL	MSYSWTGAL	MSYSWTGAL	MSYSWTGAL						MSYSWTGAL		MSYSWTGAL	MSYSWTGAL	MSYSWTGAL	MSYSWTGAL	MSYSWTGAL	MSYSWTGAL	MSYTWTGAL	MSYSWTGAL	MSYSWTGAL	MSYSWTGAL	MSYSWTGAL	MSYSWTGAL	MSYSWTGAL	MSYSWTGAL	MSYSWTGAL	MSYSWTGAL	MSYTWTGAL	MSYSWTGAL	MSYSWTGAL	MSYSWTGAL	MSYSWTGAL	MSYSWTGAL	MSYTWTGAL
	2438	EQKLPINAL
	2450	LLRHHNLVY	LLRHHNMVY	LLRHHNLVY	LLRHHNMVY	LLRHHNMVY	LLRHRNMVY	LLRHRNLVY	LLRYHNKVY	LMRFHNKVY	LLRYHNKVY	LLRYHNKVY	LLRYHNKVY	LLRFHNKVY	LLRYHNKVY	LLRYHNKVY	LLRYHNKVY	LLRYHNKVY	LLRHHNLVY	LLRHHNLVY	LLRHHNLVY	LLRHHNLVY	LLRHHNLVY	LLRHHNLVY	LLRHHNLVY	LLRHHNLVY	LLRHHNLVY	LLRHHNMVY	LLRHHNMVY	LLRHHNMVY	LLRHHNMVY	LLRHHNMVY	LLRHHNMVY	LLRHHNMVY	LLRHHNMVY	LLRHHNMVY	LLRHHNMVY	LLRHHNMVY	LLRHHNMVY	LLRHHNMVY	LLRHHNMVY	LLRHHNMVY	LLRHHNMVY	LMRHHNMVY	LLRHHNLVY	LLRHHNLVY	LLRHHNMVY	LMRHHNMVY	LLRHHNLVY
	2463	RMILMTHFF	RMILMTHFF	RMVLMTHFF	RMILMTHFF	RMILMTHFF	RMVLMTHFF	RMVLMTHFF	RMVLMTHFF	RMVIMTHFF	RMVLMTHFF	RMVLLTHFF	RMVLMTHFF	RMVLMTHFF	RMVLMTHFF	RMVLMTHFF	RMVLMTHFF	RMVLMTHFF	RMVMMTHFF	RMVLITHFF	RMVVMTHFF	RMVLMTHFF	RMVMMTHFF	RMVMMTHFF	RIVMLTHFF	RMVMMTHFF	RMVIMTHFF	RMILMTHFF	RMILMTHFF	RMVLMTHFF	RMVLMTHFF	RMILMTHFF	RMVLMTHFF	RMILMTHFF	RMVLMTHFF	RMVLMTHFF	RMVLMTHFF	RMVLMTHFF	RMVLMTHFF	RMVLMTHFF	RMVLMTHFF	RMVLMTHFF	RMVLMTHFF	RMVLMTHFF	RMILMTHFF	RMILMTHFF	RMVLMTHFF	RMVLMTHFF	RIVLMTHFF
	2466	CQRQKKVTF	SQRQKKVTF	GQRQKKVTF	SQRQKKVTF	GQRQKKVTF	SQRQKKVTF	GQRQKKVTF	SLRAKKVTF	SLRAKKVTF	SQRAKKVTF	SQRAKKVTF	SLRAKKVTF	SLRAKKVTF	SQRAKKVTF	AARAKKVTF	SLRAKKVTF	SLRAKKVTF	SQRQKKVTF	AARQKKVTF	AARQKKVTF	AARQKKVTF	ALRQKKVTF	AQRQKKVTF	GLRQKKVTF	ALRQKKVTF	AQRQKKVTF	VTRQKKVTF		TTRQKKVTF	VTRQKKVTF	TTRQKKVTF	TTRQKKVTF	TTRQKKVTF	TARQKKVTF	TARQKKVTF	VTRQKKVTF	VTRQKKVTF	VTRQKKVTF	ATRQKKVTF	VTRQKKVTF	VIRQKKVTF	VARQKKVTF	VTRQKKVTF	TARQKKVTF		AIRQKKVTF	VTRQKKVTF	GLRQKKVTF
	2472	VTFDRLQVL	VTFDRLQVL	VTFDRLQVL	VTFDRVQVL	VTFDRLQVL	VTFDRMQVL	VTFDRLQVL	VTFDRMQVL	VTFDRVQVL						VTFDRVQVL			VTFDRLQVL	VTFDRLQVL	VTFDRLQVL	VTFDRLQVL	VTFDRMQVL	VTFDRMQVL	VTFDRLQVL	VTFDRLQVL	VTFDRLQVL					VTFDRVQVL			VTFDRLQVL	VTFDRLQVL													VTFDRLQVL
	2476	RLQVLDSHY	RLQVLDDHY	RLQVLDDHY	RVQVLDDHY	RLQVLDSHY	RMQVLDSHY	RLQVLDDHY	RMQVLDAHY	RVQVLDAHY	RVQLLDSHY	RVQLLDSYY	RVQLLDSHY	RVQLLDSYY	RVQLLDSHY	RVQVLDSHY	RVQLLDSHY	RVQLLDCHY	RLQVLDDHY	RLQVLDDHY	RLQVLDDHY	RLQVLDDHY	RMQVLDDHY	RMQVLDDHY	RLQVLDDHY	RLQVLDDHY	RLQVLDDHY	RLQVVDSHY	RLQVVDDHY	RMQVVDNHY	RMQVVDNHY	RVQVLDNHY	RLQVVDNHY	RLQVVDAHY	RLQVLDNHY	RLQVLDNHY	RLQMVDDHY	RLQVVDDHY	RMQVVDSHY	RMQVIDSHY	RMQVVDSHY	RMQVVDSHY	RMQVVDSHY	RLQVVDQHY	RLQVVDSHY	RLQVVDDHY	RLQVVDSHY	RMQVVDSHY	RLQVLDDHY
	2477																												LQVVDDHYH				LQVVDNHYH	LQVVDAHYH	LQVLDNHYH	LQVLDNHYH					MQVVDSHYY			LQVVDQHYY	LQVVDSHYH
	2492										KQAASKVSA					KQAASKVSA																													KQRASGVKA				KVKARLLPL
	2497								KVSARLLTL							KVSANLLSL		KVSARLLTL	RVKARMLTI	GVKGRLLSF	GVKGRLLSF	GVKGRLLSF	GVKGRLLSF	GVKGRLLSF		EVKGRLLTF			GVKAPALSV			RVKARTLSV					SVKARVLSV			GVKARTLSV			KVKARTLSV
	2503										LSIEEACAL	LSIEEACAL		LTIEEACAL	LSIEEACAL				LTIEEACAL	LSFEEACSL	LSFEEASSL	LSFEEACSL	LSFEEACAL	LSFEEACAL		LTFEEACAL
	2515	HSAKSKFGY	HSARSKFGY	HSARSKFGY	HSARSKFGY	HSARSKFGY	HSARSKFGY	HSAKSKFGY		HSAKSRYGF						HSARSKFGY	HSARSKYGY	HSARSKYGY	HSARSKFGY		HSARSKYGY	HSARSKYGY	HSAKSKHGY	HSARSKYGY	HSARSKYGY	HSARSKYGY	HSARSKFGY	HSARSKFGY	HSARSKFGY	HSARSKFGY	HSARSKFGY	HSARSKFGY	HSAKSKFGY	HSARSKFGY	HSAKSKFGY	HSAKSKFGY	HSARSKFGF		HSARSKFGY	HSAKSKFGY	HSARSKFGY	HSARSKFGY	HSARSKFGY	HSARSKFGY	HSARSKFGY	HSARSKFGY	HSARSKFGY	HSARSKFGY	HSARSKYGY
	2523																		YSAKDVRSL	YSAKDVRSL	YSAKDVRSL	YSAKDVRSL	YSAKDVRSL	YSAKDVRSL		YSAKDVRSL
	2535				AVRHINSVW	AVRHINSVW	AVRHINSVW													AMNQIRSVW	AMNQIRSVW	AMNQIRSVW	AMNQIRSVW
	2546																								LLADSTTPI
	2550																	QQTPINTTI
	2557	TIMAKNEVF	TIMAKNEVF	TIMAKNEVF	TIMAKNEVF	TIMAKNEVF	TIMAKNEVF	TIMAKNEVF	TIMAKNEVF	TIMAKNEVF	TIMAKNEVF	TIMAKNEVF	TIMAKNEVF	TIMAKNEVF	TIMAKNEVF	TIMAKNEVF	TIMAKNEVF	TIMAKNEVF	TIMAKNEVF	TIMAKNEVF	TIMAKNEVF	TIMAKNEVF	TIMAKNEVF	TIMAKNEVF	TIMAKNEVF	TIMAKNEVF	TIMAKNEVF	TIMAKNEVF	TIMAKNEVF	TIMAKNEVF	TIMAKNEVF	TIMAKNEVF	TIMAKNEVF	TIMAKNEVF	TIMAKNEVF	TIMAKNEVF	TIMAKNEVF	TIMAKNEVF	TIMAKNEVF	TIMAKNEVF	TIMAKNEVF	TIMAKNEVF	TIMAKSEVF	TIMAKNEVF	TIMAKNEVF	TIMAKNEVF	TIMAKNEVF	TIMAKNEVF	TIMAKNEVF
	2569																						RVCEKRALY
	2574								KKAARLIVY			KKAARLIVY	KKAARLIVY	KKAARLIVY	KKAARLIVY		KKAARLIVF	KKAARLIVF																													RKSARLIVY
	2588	RVCEKMALY	RVCEKMALY	RVCEKRALY	RVCEKRALY	RVCEKRALY	RVCEKMALY	RVCEKMALY	RVCEKMALY	RVCEKMALY	RVCEKMALY	RVCEKMALY	RVCEKMALY	RVCEKIALY	RVCEKMALY	RVCEKRALY	RVCEKMALY	RVCEKMALY	RVCEKRALY	RVCEKRALY	RVCEKRALY	RVCEKRALY		RVCEKRALY	RVCEKRALY	RVCEKRALY	RICEKRALY		RVCEKRALY		RVCEKRALY		RVCEKKALY	RVCEKKALY			RVCEKRALY		RVCEKRALY	RVCEKRALY	RVCEKRALY	RVCEKKALY		RVCEKRALY	RVCEKKALY	RVCEKKALY	RVCEKRALY	RVCEKRALY	RVCEKRALY
	2594		ALYDVVSTL						ALYDVTQKL														ALYDVIQQL	ALYDVIQQL	ALYDVTQKL								ALYDVIQQL	ALYNVIQEL	ALHDAIQQL	ALHDAIQQL									ALYNVIQEL	ALYNVIQTL		ALYDAVQQL
	2599						ISKLPQAVM		TQKLPQAVM	AQKLPKAIM	TQKLPVAVM	TQKLPIAVM	AQKLPQAVM	TQKLPQAVM	TQKLPQAVM	AQKLPQAIM	TQKLPQAVM	TQKLPQAVM	IQKLSIETM	IQKLSIATM	LQKLSITTM	IQKLSTATM	IQQLSLAIM	IQQLSLAVM	TQKLPTAVM	IQKLSTATM	IQKLPSAIM		IQKLPQAIM				IQQLPKAVM		IQQLPKAVM	IQQLPKAVM	VQRLPEAVM		VQKLPKAVM	IQKLPKAVM	LQKLPGAVM	LQKLPGAVM		VQKLPQAVM	IQELPKAVM	IQTLPKAVM		VQQLPEAVM	AQKLPTALM
	2603	PLAVMGSSY	PQAVMGSSY	PIAVMGASY	PIAVMGSSY	PLAVMGGSY	PQAVMGESY		PQAVMGASY		PVAVMGRSY	PIAVMGASY	PQAVMGQSY	PQAVMGASY	PQAVMGASY	PQAIMGASY	PQAVMGRSY	PQAVMGSSY	SIETMGSAY	SIATMGPAY	SITTMGSAY	STATMGAAY	SLAIMGPAY	SLAVMGSAY	PTAVMGPAY	STATMGAAY	PSAIMGSAY		PQAIMGEAY		SLAVMGDSY	STAVMGDAY											AEATMGASY	PQAVMGAAY					PTALMGPSY
	2605	AVMGSSYGF	AVMGSSYGF	AVMGASYGF	AVMGSSYGF	AVMGGSYGF	AVMGESYGF	AVMGDAYGF	AVMGASYGF	AIMGPSYGF	AVMGRSYGF	AVMGASYGF	AVMGQSYGF	AVMGASYGF	AVMGASYGF	AIMGASYGF	AVMGRSYGF	AVMGSSYGF	ETMGSAYGF	ATMGPAYGF	TTMGSAYGF	ATMGAAYGF	AIMGPAYGF	AVMGSAYGF	AVMGPAYGF	ATMGAAYGF	AIMGSAYGF	AVMGAAYGF	AIMGEAYGF	AVMGAAYGF	AVMGDSYGF	AVMGDAYGF	AVMGEAYGF	AIMGEAYGF	AVMGDAYGF	AVMGDAYGF	AVMGAAYGF	AVMGAAYGF	AVMGAAYGF	AVMGAAYGF	AVMGAAYGF	AVMGAAYGF	ATMGASYGF	AVMGAAYGF	AVMGDAYGF	AVMGDAYGF	AVMGAAYGF	AVMGASYGF	ALMGPSYGF
	2607	MGSSYGFQY	MGSSYGFQY	MGASYGFQY	MGSSYGFQY				MGASYGFQY		MGRSYGFQY	MGASYGFQY	MGQSYGFQY	MGASYGFQY	MGASYGFQY	MGASYGFQY	MGRSYGFQY	MGSSYGFQY	MGSAYGFQY	MGPAYGFQY	MGSAYGFQY	MGAAYGFQY	MGPAYGFQY	MGSAYGFQY	MGPAYGFQY	MGAAYGFQY	MGSAYGFQY	MGAAYGFQY		MGAAYGFQY							MGAAYGFQY	MGAAYGFQY	MGAAYGFQY	MGAAYGFQY	MGAAYGFQY	MGAAYGFQY	MGASYGFQY	MGAAYGFQY			MGAAYGFQY	MGASYGFQY
	2613	FQYSPGQRV	FQYSPGQRV	FQYSPAQRV	FQYSPAQRV	FQYSPAQRV	FQYSPGQRV	FQYSPSQRV	FQYSPAQRV		FQYSPAQRV		FQYSPAQRV	FQYSPAQRV	FQYSPAQRV	FQYSPSQRV	FQYSPAQRV	FQYSPAQRV				FQYSPSQRV			FQYSPAQRV			FQYSPAQRV	FQYSPAQRV	FQYSPAQRV	FQYSPSQRV	FQYSPAQRV	FQYSPAQRV	FQYSPAQRV	FQYSPAQRV	FQYSPAQRV	FQYSPAQRV	FQYSPAQRV		FQYSPQQRV	FQYSPAQRV	FQYSPAQRV	FQYSPAQRV	FQYSPAQRV	FQYSPAQRV	FQYSPAQRV		FQYSPAQRV	FQYSPAQRV
	2615	YSPGQRVEF	YSPGQRVEF	YSPAQRVDF	YSPAQRVKF	YSPAQRVEF	YSPGQRVEF	YSPSQRVEF	YSPAQRVEF	YSPAERVDF	YSPAQRVDF	YSPAERVDF	YSPAQRVDF	YSPAQRVEF	YSPAQRVDF		YSPAQRVEF	YSPAQRVEY									YSPKQRVEY	YSPAQRVEF	YSPAQRVEY	YSPAQRVEY	YSPSQRVEF	YSPAQRVEY	YSPAQRVDF	YSPAQRVEY	YSPAQRVDY	YSPAQRVDY	YSPAQRVDY	YSPAQRVEY	YSPQQRVEY	YSPQQRVEY	YSPAQRVEY	YSPAQRVEY	YSPAQRVEY	YSPAQRVEY	YSPAQRVDY	YSPAQRVEY	YSPLQRVEY	YSPAQRVEY	YSPAQRVDF
	2621
	2629	KSKKTPMGF	KSKKCPMGF	KSKKVPMGF	KSKKCPMGF	KSKKTPMGF	KSKANPMGF	KSKKTPMGF								RSKKTPMGF			TSKKTPLGF	TSKKTPLGF	TSKKTPMGF	SSKKTPFGF	TSKKTPLGF	ASKKTPLGF	KSKKVPLGF			KSKKTPMGF		KAKKTPMGF	RSKKTPMGF	GSKKVPMGF		RAKKTPMGF	KAKKVPMGF	KAKKVPMGF	RQKKSPMGF	KQKKSPMGF	RSKKTPMGF	RSKKTPMGF	RSKKVPMGF	RSKKVPVGF	KQKKVPMGF	RSKKTPMGF			KSKKTPMGF	RSKKSPMGF	KSKKIPMAF
	2631	KKTPMGFSY	KKCPMGFAY	KKVPMGFSY	KKCPMGFSY	KKTPMGFSY	KANPMGFSY	KKTPMGFSY			KKTPMGFSY			KKSPMGFSY		KKTPMGFSY			KKTPLGFSY	KKTPLGFSY	KKTPMGFSY	KKTPFGFSY	KKTPLGFSY	KKTPLGFSY	KKVPLGFSY	KKTPLGFSY	KKTPLGFSY	KKTPMGFSY	KKVPMGFSY	KKTPMGFSY	KKTPMGFSY	KKVPMGFSY		KKTPMGFSY	KKVPMGFSY	KKVPMGFSY	KKSPMGFSY	KKSPMGFSY	KKTPMGFSY	KKTPMGFSY	KKVPMGFSY	KKVPVGFSY	KKVPMGFSY	KKTPMGFSY			KKTPMGFSY	KKSPMGFSY	KKIPMAFSY
	2636																GLSYDTRCF
	2665																																																LQPEARVAI
	2668	NSRGENCGY	NSKGQNCGY	NSKGQNCGY	NSKGENCGY			NSKGENCGY		NSKGQSCGY	NSKGQSCGY	QARLAIHSL					NSKGQSCGY	NSKGQSCGY
	2673						IASLTERLY												ISSLTERLY	ISALTERLY	ISALTERLY	ISALTERLY	ISSLTERLY	ISSLTERLY			ITSLTERLY	ITALTDRLY	ISSLTERLY	ITALTERLY	ISALTERLY	ISALTERLY	ISALTERLY	ISALTERLY	ISALTERLY	ISALTERLY	ITALTERLY	ITALTERLY	ITALTERLY	ITALTERLY	ISALTERLY	ISALTERLY	ITALTERLY	ITALTERLY	ITALTERLY	ITALTERLY	ITALTERLY	ITALTERLY
	2679								RLYVGGPMF			RLYVGGPMM		RLYVGGPML					RLYCGGPMF	RLYIGGPMY	RLYIGGPMY	RLYIGGPMY	RLYVGGPMY	RLYIGGPMY	RLYIGGPMF	RLYVGGPMF	RLYCGGPMF	RLYVGGPMH	RLYKGGPMY	RLYVGGPMH	RLYVGGPMY	RLYVGGPMY	RLYVGGPMF	RLYVGGPMY	RLYLGGPMY	RLYLGGPMY	RLYVGGPMY	RLYVGGPMY	RLYVGGPMY	RLYVGGPMY	RLYKGGPMY	RLYKGGPMY	RLYVGGPMY	RLYVGGPMY	RLYVGGPMH	RLYVGGPMH	RLYVGGPMF	RLYVGGPMY	RLYCGGPMY
	2688					NSKGENCGY	NSRGENCGY		NSKGQTCGY			NSKGQSCGY	NSKGQSCGY	NSKGQSCGY	NSKGQSCGY	NSKGQACGY			NSKGAQCGY	NSKGLQCGY	NSKGIQCGY	NSKGLQCGY					NSKGQHCGY	NSKGDLCGY	NSKGDLCGY	NSKGDLCGY		NSRGDLCGY			NSKGDLCGY	NSKGDLCGY			NSRGDLCGY	NSKGDLCG					NSKGDLCGY	NSKGDLCGY	NSRGDLCGY		NSKGQQCGY
	2701																											ASGVYTTSF	ASGVLTTSF	ASGVYTTSF	ASGVFTTSF	ASGVYTTSF	ASGVYTTSF	ASGVYTTSF	ASGVYTTSF	ASGVYTTSF	ASGVFTTSF	ASGVFTTSF	ASGVYTTSF	ASGVYTTSF	ASGVFTTSF	ASGVFTTSF	ASGVFTTSF	ASGVFTTSF	ASGVYTTSF	ASGVYTTSF	ASGVFTTSF	ASGVFTTSF
	2708								SMGNTITCY	SMGNTMTCY	SMGNTLTCY	SMGNTITCY	SMGNTLTCY	SMGNTITCY	SMGNTITCY	SLGNTMTCY	SMGNTLTCY	SMGNTLTCY	SFGNTITCY	SFGNTITCY		SFGNTITCY	SFGNTVTCY		SLGNTITCY	SFGNTITCY	SFGNTVTCY						SFGNTVTCY	SFGNTVTCY	SFGNTVTCY	SFGNTVTCY									SFGNTVTCY	SFGNTVTCY			SMGNTMTCY
	2712									TMTCYIKAL																																							TMTCYIKAL
	2716																																											YLKATAAAR
	2720
	2725																			AAGLKNPSF	AAGLKNPSF	AAGLKNPSF			AAKLQDPSF
	2748	GVQEDAASL		GVQEDAASL																																								GVNEDSQAL
	2755	SLRAFTEAM	SLRVFTEAM	SLRAFTEAM	SLRAFTEAM	SLRAFTEAM	SLRVFTEAM	SLRAFTEAM	NLRAFTEAM	NLRAFTEAM	NLRAFTEAM	NLRAFTEAM	NLKAFAEAM	NLRVFTEAM	NLRVFTEAM		NLRAFTEAM	NLRVFTEAM	ALRAFTEAM	ALRAFTEAM	ALRAFTEAM	ALRAFTEAM	ALRAFTEAM	TLRAFTEAM	ALRAFTEAM	ALRAFTEAM	ALRAFTEAM	ALRAFTEAM	ALRAFTEAM	ALGAFTEAM	ALGAFTEAM	ALGAFTEAM	ALRAFTEAM	ALRAFTEAM	RLRAFTEAM	RLRAFTEAM	ALRAFTEAM	ALRAFTEAM	ALGAFTEAM	ALGAFTEAM	ALRAFTEAM	ALRAFTEAM	ALQAFTEAM	ALRAFTEAM	ALRAFTEAM	ALRAFTEA	ALRGFVEAM	ALGAFTEAM	SLRAFTEAM
	2758												AFAEAMTRY
	2793																								ALDAAGKRY
	2794						HDANGRRVY																											HDAAGKRVY			HDAAGKRVY		HDAAGKRVY					HDAAGKRVY					RDASGNRIY
	2795														DQSGRRVYY
	2804	LTRDPTTPL	LTRDPTTPL	LTRDPETPL	LTRDPTTPL	LTRDPTTPL	LTRDPTTPL	LTRDPTTPL			LTRDPTTPL	LTRDPTTPL	LTRDPTTPF	LTRDPTTPL	LTRDPTTPL	LTRDPCTPL	LTRDPTTPL	LTRDPTTPL	LTRDATTPL	LTRDPETPL	LTRDPETPL	LTRDPETPL	LTRDPEIPL	LTRDPEVPL	LTRDPEIPL	LTRDPEIPL	LTRDPETPL	LTRDPETPL	LTRDPETPL	LTRDPETPL	LTRDPETPL	MTRDPETPL	LTRDPEIPL	LTRDPETPL	LTRDPETPL	LTRDPETPL	LTRDPETPL	LTRDPETPL	LTRDPEIPL	LTRDPETPL	LTRDPEIPL	LTRDPEIPL	LTRDPETPL	LTRDPETPL	LTRDPEIPL	LTRDPEIPL		LTRDPETPL	LTRDPQVPL
	2833		IQRLHGLSA	IMFAPTLWV	IMFAPTLWV	IMFAPTLWV	IMYAPTLWV		IQYAPTIWV	IQYAPTIWV		IQYAPTIWV	IQYAPTLWV		IQYAPTIWV		IQYAPTIWV		IMYAPTIWV	IMFAPTIWV	IMFAPTIWV	IMFAPTIWV	IMYAPTIWV	IMYAPTIWV	IMYAPTLWV	IMYAPTIWV	IMYAPTIWV
	2844																		VMMTHFFSI				VMMTHFFSI	VMMTHFFSI		VMMTHFFSI
	2845	LMTHFFSVL					LMTHFFSVL			IMTHFFSIL	LMTHFFSVL					LMTHFFSVL	LMTHFFSVL	LMTHFFSVL	MMTHFFSIL				MMTHFFSIL	MMTHFFSIL		MMTHFFSIL	IMTHFFSIL					LMTHFFSVL																	LMTHFFSVL
	2855					AQEQLHKAL		AQEQLHKAL								AQEALGQDL			SQEILDRPL						SQEQLGKAL			SQEALEKAL	SQEALEKAL	AQEALEKAL	SQEALEKAL	TQEALEKAL	SQEALEKAL	SQEALEKAL	SQEALEKAL	SQEALEKAL	SQEALEKAL	SQEALERAL	SQEALEKAL	SQEALEKAL	SQEALEKAL	SQEALEKAL	SQEALEKAL	SQEALEKAL	SQEALEKAL	SQEALEKAL	SQEALEKAL	SQEALERAL
	2857						DQLEKALDF													EQLERALDF	EQLEKALDF	EQLEKALDF			EQLGKALDF	EQLEKALDF	EQLEKALDF																						EQLEKTLAF
	2860	EQALDCEIY							DQNLNFEMY	NQNLNFEMY						GQDLNFEMY	GQDLNFEMY	GQDLNFEMY
	2864																																																AFEMYGSVY
	2873
	2881																																										IQRLHGLSA
	2883	IQRLHGLSA		IQRLHGLSA																					IQRLHGLSA			IQRLHGLSA	IQRLHGLSA	IQRLHGLSA	IQRLHGLSA	IQRLHGLSA	IQRLHGLSA	IQRLHGLSA	IQRLHGLSA	IQRLHGLSA	IQRLHGLSA	IQRLHGLSA	IQRLHGLSA	IQRLHGLSA	IQRLHGLSA	IQRLHGLSA		IQKLHGLSA	IQRLHGLSA	IQRLHGLSA	IQRLHGLSA	IQKLHGLSA	IQRLHGLSA
	2889	LSAFSLHSY	LSAFSLHSY	LSAFSLHSY	LGAFSLHSY	LGAFSLHSY	LSAFSLHSY	LSAFTLHSY			LEAFSLHTY			LEAFSLHTY	LEAFSLHGY		LEAFSLHTY		LSAFTLHSY	LSAFSLHGY	LSAFSLHSY	LSAFSLHSY	LSAFSLHSY	LSAFSLHSY	LSAFSLHSY	LAAFSLHSY	LSAFSLHSY	LSAFTLHGY	LSAFTLHGY	LSAFTLHGY	LSAFTLHGY	LSAFSLHGY	LSAFSLHGY	LSAFTLHGY	LSAFTLHGY	LSAFTLHGY	LSAFTLHGY	LSAFTLHGY	LSAFTLHGY	LSAFTLHGY	LSAFTLHGY	LSAFTLHGY	LSAFTLHGY	LSAFTLHGY	LSAFTLHGY	LSAFTLHGY	LSAFTLHGY	LSAFTLHGY	LSAFSLHSY
	2923								RARAVRASL	RARAVRASL	RARAVRASL	RARAVRASL	RARAVRASL	RARAVRASL	RARAVRASL	RARAVRASL	RARAVRAAL	RARAVRAAL																							VGAGGGDIY	VGAGGGDIY
	2932													IVRGGRAAI
	2938																																																AAICGIYLF
	2951																								RTKAKLTPL		RTKAKLTPL
	2956
	2959						IQAARRFDL
	2963	GQLDLSGWF	SQLDLSGWF	SQLDLSNWF		AQLDLSNWF			RLLDLSSWF		RLLDLSSWF		RLLDLSSWF				RLLDLSSWF	RLLDLSSWF	GQLDLSSWF	GQLDLSSWF		GLLDLSSWF				GLLDLSSWF	GLLDLSRWF		GQLDLSSWF			SQLDLSSWF
	2967	LSGWFTAGY	LSGWFVAGY	LSNWFTGGY	LSDWFTAGY	LSNWFTAGF	LSNWFVAGY	LSNWFTAGY	VGAGGGDIY
	2973	AGYSGGDIY	AGYSGGDIY	GGYSGGDIY	AGYSGGDIY	AGFSGGDIY	AGYSGGDIY	AGYSGGDIY		VGAGGGDIF	VSAGGGDIY	VGAGGGDIY	VSAGGGDIY	VGAGGGDIY	VGAGGGDIY	VGAGGGDIY	VSAGGGDIF	VSAGGGDIY	VGVGGNDIY	VGVGGNDIY	VGVGGNDIY	VGVGGNDIY	VGIGGNDIY	VGIGGNDIY	VGAGGGDIY	VGVGGNDIY	VGAGGNDIY	VGAGGGDIY	VGAGEGDVY	VGAGGGDIY	VGAGGGDIY	VGAGGGDIY	VGAGGGDIY	VGAGGGDIY	VGAGGGDIY	VGAGGGDIY	VGSGGGDIY	VGSGGGDIY	VGAGGGDIY	VGAGGGDIY			VGSGGGDIY	VGSGGGDIY			VGSGGGDIY	VGAGGGDIY	VGAGGGDIY
	2978																																GDIYHSMSY				GDIYHSVSY	GDIYHSVSY
	2983											SVSRARPRF	SVSRAQPRF		SVSRARPRF		SVSRARPRY	SVSRARPRY										SMSHARPRY		SMSHARPRY	SVSHARPRY	SVSRARPRY	SMSYARPRY	SMSRARPRY	SMSRARPRY	SMSRARPRY	SVSYARPRY	SVSYARPRY	SMSHARPRY	SVSRARPRY	SVSHARPRY	SVSRARPRY	SVSRARPRY	SVSHARPRY	SVSRARPRY		SVSLARPRY	SVSHARPRY
	2984	VSRARPRWF	LSRARPRWF	VSHARPRWF		VSRARPRLF		VSHARPRWF										VSRARPRYF				MSRARTRHL							ASLARPRYF				MSYARPRYF	MSRARPRYF						VSRARPRYF
	2985					RARPRLFWF	HARPRWLMF																		SQARPRLLL
	2986	RARPRWFWF			HARPRLLWF			HARPRWFLF									RARPRYLYL	RARPRYFFF																			YARPRYLLL	YARPRYLLL											RARPRNLLL
	2990					RLFWFCLLL
	2992								LLLSLLLLF
	2998	LLAAGVGIY	LLSVGVGIY	LLSVGVGIY	LLSVGVGIY	LLSVGVGVF	LLSVGVSIY	LLSVGVGIY	LLFVGVGLF	LLSVGVGIF	LLCVGVGIF	LLSVGVGLF	LLCVGVGIF	LLLVGVGIF	LLSVGVGIF	LLSVGVGIF	LLCVGVGIF	LLCVGVGIF	LLTVGVGIF	LLTVGVGIF	LLTVGVGIF	LLTVGVGIF	LLTVGVGLF	LLSVGVGIF	LLTVGVGIF	LLTVGVGIF	LLTVGVGIF	LLTVGVGIF	LLTVGVGIF	LLSVGVGIF	LLSVGVGIF	LLSVGVGIF	LLTAGVGIF	LLSVGVGIF	LLSVGVGIF	LLSVGVGIF	LLSVGVGIF	LLSVGVGIF	LLSVGVGIF	LLSVGVGIF	LLSVGVGIF	LLSVGVGIF	LLSVGVGIF	LLSVGVGIF	LLSVGVGIF	LLSVGVGIF	LLSVGVGIF	LLSVGVGIF	LLSVGVGIF
	2999													LLVGVGIFL
		Total blank cell	28993
		Total filled	43008
		Total epitopes	14015
		Total epitopes	14015
[truncated: 16 more columns]

## Sheet: NS5B Conserved epitopes
	MHC Subtype	Position	1a	1b	1c	1e	1g	1h	1l	2a	2b	2c	2f	2i	2j	2k	2l	2m	2m2	3a	3b	3b2	3b3	3g	3g2	3h	3i	3k	4a	4b	4c	4d	4f	4g	4g2	4k	4k2	4l	4l2	4m	4m2	4o	4o2	4p	4q	4r	4r2	4s	4v
1	A2	2594	ALYDVVSKL	ALYDVVSTL	ALYDVVKQL	ALYDITKKL	ALYDVVKKL	ALYDVISKL	ALYDVVKKL	ALYDVTQKL	ALYDIAQKL	ALYDITQKL	ALYDITQKL	ALYDIAQKL	ALYDITQKL	ALYDITQKL	ALYDIAQKL	ALYDITQKL	ALYDITQK	ALYDVIQKL	ALYDVIQKL	ALYDVLQK	ALYDVIQKL	ALYDVIQQL	ALYDVIQQL	ALYDVTQKL	ALYDVIQKL	ALYDVIQKL	ALHDVIKKL	ALYNVIQKL	ALHDAVKQL	ALYDAVKQL	ALHDAVKKL	ALYDVIQQL	ALYNVIQEL	ALHDAIQQL	ALHDAIQQL	ALYDVVQRL	ALHDVVKKL	ALYDVVQKL	ALYDAIQKL	ALYDALQKL	ALYDALQKL	ALHDAVKKL	ALYDVVQKL	ALYNVIQEL	ALYNVIQTL	ALYDVVKQL	ALYDAVQQL
2		2733	MLVCGDDLV	MLVCGDDLV	MLVCGDDLV	MLVCGDDLV	MLVCGDDLV	MLVCGDDLV	MLVCGDDLV	MLVCGDDLV	MLVCGDDLV	MLVCGDDLV	MLVCGDDLV	MLVCGDDLV	MLVCGDDLV	MLVCGDDLV	MLVCGDDLV	MLVCGDDLV	MLVCGDDL	FLVCGDDLV	FLVCGDDLV	FLVCGDDLV	FLVCGDDLV	FLVCGDDLV	FLVCGDDLV	FLVCGDDLV	FLVCGDDLV	FLVCGDDLV	MLVCGDDLV	MLVCGDDLV	MLVCGDDLV	MLVCGDDLV	MLVNGDDLV	MLVCGDDLV	MLVHGDDLI	MLVCGDDLV	MLVCGDDLV	MLVCGDDLV	MLVCGDDLV	MLVCGDDLV	MLVCGDDLV	MLVCGDDLV	MLVCGDDLV	MLVCGDDLV	MLVCGDDLV	MLVHGDDLI	MLVCGDDLV	MLVCGDDLV	MLVCGDDLV
3		2828	WLGNIIMFA	WLGNIIMYA	WLGNIIMFA	WLGNIIMFA	WLGNIIMFA	WLGNIIMYA	WLGNIIMYA	WLGNIIQYA	WLGNIIQYA	WLGNIIQYA	WLGNIIQYA	WLGNIIQYA	WLGNIIQYA	WLGNIIQYA	WLGNIILYA	WLGNIIQYA	WLGNIIQYA	WLGNIIMYA	WLGNIIMFA	WLGNIIMFA	WLGNIIMFA	WLGNIIMYA	WLGNIIMYA	WLGNIIMYA	WLGNIIMYA	WLGNIIMYA	WLGNIIVYA	WLGNIIVYA	WLGNIIIYA	WLGNIIIYA	WLGNIIVYA	WLGNIILYA	WLGNIILYA	WLGNIILYA	WLGNIILYA	WLGNIILYA	WLGNIILYA	WLGNIILYA	WLGNIILYA	WLGNIILYA	WLGNIILYA	WLGNIILYA	WLGNIILYA	WLGNIILYA	WLGNIILYA	WLGNIILYA	WLGNIILYA
4		2844	ILMTHFFSV	ILMTHFFSI	VLMTHFFSI	ILMTHFFSI	ILMTHFFSI	VLMTHFFSV	VLMTHFFSI	VLMTHFFSI	VIMTHFFSI	VLMTHFFSV	VLLTHFFSV	VLMTHFFSI	VLMTHFFSI	VLMTHFFSI	VLMTHFFSV	VLMTHFFSV	VLMTHFFSV	VMMTHFFSI	VLITHFFSI	VVMTHFFSI	VLMTHFFSI	VMMTHFFSI	VMMTHFFSI	VMLTHFFSI	VMMTHFFSI	VIMTHFFSI	ILMTHFFSI	ILMTHFFSI	VLMTHFFSI	VLMTHFFSI	ILMTHFFSV	VLMTHFFSI	ILMTHFFSI	VLMTHFFSI	VLMTHFFSI	VLMTHFFSI	VLMTHFFSI	VLMTHFFSI	VLMTHFFSI	VLMTHFFSI	VLMTHFFSI	VLMTHFFSI	VLMTHFFSI	ILMTHFFSI	ILMTHFFSI	VLMTHFFSI	VLMTHFFSI
5		2944	YLFNWAVRT	YLFNWAVRT	YLFNWAVKT	YLFNWAVKT	YLFNWAVKT	YLFNWAVKT	YLFNWAVRT	YLFNWAVKT	YLFNWAVKT	YLFNWAVKT	YLFNWAVRT	YLFNWAVRT	YLFNWAVKT	YLFNWAVRT	YLFNWAVKT	YLFNWAVKT	YLFNWAVK	YLFNWAVRT	YLFNWAVRT	YLFNWAVRT	YLFNWAVRT	YLFNWAVRT	YLFNWAVRT	YLFNWAVRT	YLFNWAVRT	YLFNWAVRT	YLFNWAVKT	YLFNWAVKT	YLFNWAVKT	YLFNWAVKT	YLFNWATKT	YLFNWAVKT	YLFNWAVKT	YLFNWAVKT	YLFNWAVKT	YLFNWAVKT	YLFNWAVKT	YLFNWAVKT	YLFNWAVKT	YLFNWAVKT	YLFNWAVKT	YLFNWAVKT	YLFNWAVKT	YLFNWAVKT	YLFNWAVKT	YLFNWAVKT	YLFNWAVKT
6		2997	LLLAAGVGI	LLLSVGVGI	LLLSVGVGI	LLLSVGVGI	LLLSVGVGV	LLLSVGVSI	LLLSVGVGI	LLLFVGVGL	LLLSVGVGI	LLLCVGVGI	LLLSVGVGL	LLLCVGVGI	LLLLVGVGI	LLLSVGVGI	LLLSVGVGI	LLLCVGVGI	LLLCVGVG	LLLTVGVGI	LLLTVGVGI	LLLTVGVGI	LLLTVGVGI	LLLTVGVGL	LLLSVGVGI	LLLTVGVGI	LLLTVGVGI	LLLTVGVGI	LLLTVGVGI	LLLTVGVGI	LLLSVGVGI	LLLSVGVGI	LLLSVGVGI	LLLTAGVGI	LLLSVGVGI	LLLSVGVGI	LLLSVGVGI	LLLSVGVGI	LLLSVGVGI	LLLSVGVGI	LLLSVGVGI	LLLSVGVGI	LLLSVGVGI	LLLSVGVGI	LLLSVGVGI	LLLSVGVGI	LLLSVGVGI	LLLSVGVGI	LLLSVGVGI
7	A3	2450	LLRHHNLVY	LLRHHNMVY	LLRHHNLVY	LLRHHNMVY	LLRHHNMVY	LLRHRNMVY	LLRHRNLVY	LLRYHNKVY	LMRFHNKVY	LLRYHNKVY	LLRYHNKVY	LLRYHNKVY	LLRFHNKVY	LLRYHNKVY	LLRYHNKVY	LLRYHNKVY	LLRYHNKVY	LLRHHNLVY	LLRHHNLVY	LLRHHNLVY	LLRHHNLVY	LLRHHNLVY	LLRHHNLVY	LLRHHNLVY	LLRHHNLVY	LLRHHNLVY	LLRHHNMVY	LLRHHNMVY	LLRHHNMVY	LLRHHNMVY	LLRHHNMVY	LLRHHNMVY	LLRHHNMVY	LLRHHNMVY	LLRHHNMVY	LLRHHNMVY	LLRHHNMVY	LLRHHNMVY	LLRHHNMVY	LLRHHNMVY	LLRHHNMVY	LLRHHNMVY	LMRHHNMVY	LLRHHNLVY	LLRHHNLVY	LLRHHNMVY	LMRHHNMVY
8		2463	RSACQRQKK	RSASQRQKK	RSAGQRQKK	RSASQRQKK	RSAGQRQKK	RSASQRQKK	RSAGQRQKK	KSASLRAKK	RSASLRAKK	RSASQRAKK	RSASQRAKK	KSASLRAKK	KSASLRAKK	RSASQRAKK	KSAAARAKK	RSASLRAKK	RSASLRAKK	RSASQRQKK	RSAAARQKK	RSAAARQKK	RSAAARQKK	RSAALRQKK	RSAAQRQKK	RSAGLRQKK	RSAALRQKK	RSAAQRQKK	RSAVTRQKK	RSATARQKK	RSATTRQKK	RSAVTRQKK	KSATTRQKK	RSATTRQKK	RSATTRQKK	RSATARQKK	RSATARQKK	RSAVTRQKK	RSAVTRQKK	RSAVTRQKK	RSAATRQKK	RSAVTRQKK	RSAVIRQKK	RSAVARQKK	RSAVTRQKK	RSATARQKK	RSATARQKK	RSAAIRQKK	RSAVTRQKK
9		2468	RQKKVTFDR	RQKKVTFDR	RQKKVTFDR	RQKKVTFDR	RQKKVTFDR	RQKKVTFDR	RQKKVTFDR	RAKKVTFDR	RAKKVTFDR	RAKKVTFDR	RAKKVTFDR	RAKKVTFDR	RAKKVTFDR	RAKKVTFDR	RAKKVTFDR	RAKKVTFDR	RAKKVTFDR	RQKKVTFDR	RQKKVTFDR	RQKKVTFDR	RQKKVTFDR	RQKKVTFDR	RQKKVTFDR	RQKKVTFDR	RQKKVTFDR	RQKKVTFDR	RQKKVTFDR	RQKKVTFDR	RQKKVTFDR	RQKKVTFDR	RQKKVTFDR	RQKKVTFDR	RQKKVTFDR	RQKKVTFDR	RQKKVTFDR	RQKKVTFDR	RQKKVTFDR	RQKKVTFDR	RQKKVTFDR	RQKKVTFDR	RQKKVTFDR	RQKKVTFDR	RQKKVTFDR	RQKKVTFDR	RQKKVTFDR	RQKKVTFDR	RQKKVTFDR
10		2580	IVFPDLGVR	IVFPDLGVR	IVYPDLGVR	IVFPDLGVR	IVFPDLGVR	IVFPDLGVR	IVYPDLGVR	IVYPDLGVR	IVYPDLGVR	IVYPDLGVR	IVYPDLGVR	IVYPDLGVR	IVYPDLGVR	IVYPDLGVR	IVFPDLGVR	IVFPDLSVR	IVFPDLSVR	IVYPDLGVR	IVYPDLGVR	IVYPDLGVR	IVYPDLGVR	IVYPDLGVR	IVYPDLGVR	IVFPDLSVR	IVYPDLGVR	IVYPDLGVR	IVYPDLGVR	IVFPDLGVR	IVYPDLGVR	IVYPDLGVR	IVYPDLGVR	IVYPDLGVR	IVYPDLGVR	IVYPDLGVR	IVYPDLGVR	IVYPDLGVR	IVYPDLGVR	IVYPDLGVR	IVYPDLGVR	IVYPDLGVR	IVYPDLGVR	IVYPDLGVR	IVYPDLGVR	IVYPDLGVR	IVFPDLGVR	IVYPDLSVR	IVYPDLGVR
11	A4	2423	SYSWTGALV	SYTWTGALI	SYSWTGALI	SYSWTGALV	SYSWTGALV	SYSWTGALI	SYTWTGALI	SYSWTGALI	SYSWTGALI	SYSWTGALI	SYSWTGALI	SYSWTGALI	SYSWTGALI	SYSWTGALI	SYSWTGALI	SYSWTGALI	SYSWTGALI	SYSWTGALI	SYSWTGAII	SYSWTGAII	SYSWTGAIV	SYSWTGAII	SYSWTGAII	SYSWTGALI	SYSWTGAII	SYSWTGALI	SYSWTGALV	SYSWTGALV	SYSWTGALV	SYSWTGALV	SYSWTGALV	SYTWTGALV	SYSWTGALV	SYSWTGALI	SYSWTGALI	SYSWTGALV	SYSWTGALV	SYSWTGALV	SYSWTGALV	SYSWTGALV	SYSWTGALV	SYTWTGALV	SYSWTGALV	SYSWTGALV	SYSWTGALV	SYSWTGALV	SYSWTGALV
12		2463	RMILMTHFF	RMILMTHFF	RMVLMTHFF	RMILMTHFF	RMILMTHFF	RMVLMTHFF	RMVLMTHFF	RMVLMTHFF	RMVIMTHFF	RMVLMTHFF	RMVLLTHFF	RMVLMTHFF	RMVLMTHFF	RMVLMTHFF	RMVLMTHFF	RMVLMTHFF	RMVLMTHFF	RMVMMTHFF	RMVLITHFF	RMVVMTHFF	RMVLMTHFF	RMVMMTHFF	RMVMMTHFF	RIVMLTHFF	RMVMMTHFF	RMVIMTHFF	RMILMTHFF	RMILMTHFF	RMVLMTHFF	RMVLMTHFF	RMILMTHFF	RMVLMTHFF	RMILMTHFF	RMVLMTHFF	RMVLMTHFF	RMVLMTHFF	RMVLMTHFF	RMVLMTHFF	RMVLMTHFF	RMVLMTHFF	RMVLMTHFF	RMVLMTHFF	RMVLMTHFF	RMILMTHFF	RMILMTHFF	RMVLMTHFF	RMVLMTHFF
13		2943	KYLFNWAVR	KYLFNWAVR	KYLFNWAVK	KYLFNWAVK	KYLFNWAVK	KYLFNWAVK	KYLFNWAVR	RYLFNWAVK	RYLFNWAVK	RYLFNWAVK	RYLFNWAVR	RYLFNWAVR	RYLFNWAVK	FYLFNWAVR	IYLFNWAVK	RYLFNWAVK	RYLFNWAVK	LYLFNWAVR	LYLFNWAVR	LYLFNWAVR	LYLFNWAVR	LYLFNWAVR	LYLFNWAVR	IYLFNWAVR	LYLFNWAVR	LYLFNWAVR	IYLFNWAVK	IYLFNWAVK	IYLFNWAVK	IYLFNWAVK	IYLFNWATK	IYLFNWAVK	VYLFNWAVK	IYLFNWAVK	IYLFNWAVK	VYLFNWAVK	VYLFNWAVK	IYLFNWAVK	IYLFNWAVK	IYLFNWAVK	IYLFNWAVK	VYLFNWAVK	IYLFNWAVK	IYLFNWAVK	IYLFNWAVK	IYLFNWAVK	VYLFNWAVK
14	A26	2758	AFTEAMTRY	VFTEAMTRY	AFTEAMTRY	AFTEAMTRY	AFTEAMTRY	VFTEAMTRY	AFTEAMTRY	AFTEAMTRY	AFTEAMTRY	VFTEAMTRY	VFTEAMTRY	AFAEAMTRY	VFTEAMTRY	VFTEAMTRY	VFTEAMTRY	AFTEAMTRY	VFTEAMTRY	AFTEAMTRY	AFTEAMTRY	AFTEAMTRY	AFTEAMTRY	AFTEAMTRY	AFTEAMTRY	AFTEAMTRY	AFTEAMTRY	AFTEAMTRY	AFTEAMTRY	AFTEAMTRY	AFTEAMTRY	AFTEAMTRY	AFTEAMTRY	AFTEAMTRY	AFTEAMTRY	AFTEAMTRY	AFTEAMTRY	AFTEAMTRY	AFTEAMTRY	AFTEAMTRY	AFTEAMTRY	AFTEAMTRY	AFTEAMTRY	AFTEAMTRY	AFTEAMTRY	AFTEAMTRY	AFTEAMTRY	GFVEAMTRY	AFTEAMTRY
15		2881	PIIQRLHGL	QIIQRLHGL	EIIQRLHGL	PIIERLHGL	PIIERLHGL	PIIERLHGL	QIIERLHGL	AIIERLHGL	AIIERLHGL	AIIERLHGL	AIIERLHGL	AIIEKLHGL	AIIERLHGL	AIIERLHGL	AIIERLHGL	AIIERLHGL	AIIERLHGL	AIIERLHGL	AIIERLHGL	AIIERLHGL	AIIERLHGL	AIIERLHGL	AIIERLHGL	AIIQRLHGL	AIIERLHGL	AIIERLHGL	AIIQRLHGL	AIIQRLHGL	AIIQRLHGL	AIIQRLHGL	AIIQRLHGL	AIIQRLHGL	AIIQRLHGL	AIIQRLHGL	AIIQRLHGL	AIIQRLHGL	AIIQRLHGL	AIIQRLHGL	AIIQRLHGL	AIIQRLHGL	AIIQRLHGL	AIIQRLHGL	AIIQKLHGL	DIIQRLHGL	DIIQRLHGL	AIIQRLHGL	AIIQKLHGL
16	B7	2552	TPIDTTIMA	TPIDTTIMA	TPIDTTIMA	TPIDTTIMA	TPIDTTIMA	TPIDTTIMA	TPLDTTIMA	TPIPTTIMA	TPIDTTIMA	SPIDTTIMA	TPIPTTIMA	TPIQTTIMA	TPIPTTIMA	TPIPTTIMA	TPISTTIMA	TPIDTTIMA	TPINTTIMA	TPIPTTIMA	TPIPTTIMA	TPIPTTIMA	TPISTTIMA	TPIPTTIMA	TPIPTTIMA	TPIPTTIMA	TPIPTTIMA	TPIPTTIMA	TPIPTTIMA	TPIATTIMA	TPIPTTIMA	TPIPTTIMA	TPIPTTIMA	TPIPTTIMA	TPIPTTIMA	TPIPTTIMA	TPIPTTIMA	TPIPTTIMA	TPIPTTIMA	TPIPTTIMA	TPISTTIMA	TPIPTTIMA	TPIPTTIMA	TPIPTTIMA	TPIPTTIMA	TPIPTTIMA	TPIPTTIMA	TPIPTTIMA	TPIPTTIMA
17		2616	SPGQRVEFL	SPGQRVEFL	SPAQRVDFL	SPAQRVKFL	SPAQRVEFL	SPGQRVEFL	SPSQRVEFL	SPAQRVEFL	SPAERVDFL	SPAQRVDFL	SPAERVDFL	SPAQRVDFL	SPAQRVEFL	SPAQRVDFL	SPSQRVDFL	SPAQRVEFL	SPAQRVEYL	SPQQRVERL	SPKQRVEHL	SPKQRVEHL	SPSQRVEHL	SPKQRVEHL	SPKQRVEHL	SPAQRVERL	SPKQRVEQL	SPKQRVEYL	SPAQRVEFL	SPAQRVEYL	SPAQRVEYL	SPSQRVEFL	SPAQRVEYL	SPAQRVDFL	SPAQRVEYL	SPAQRVDYL	SPAQRVDYL	SPAQRVDYL	SPAQRVEYL	SPQQRVEYL	SPQQRVEYL	SPAQRVEYL	SPAQRVEYL	SPAQRVEYL	SPAQRVEYL	SPAQRVDYL	SPAQRVEYL	SPLQRVEYL	SPAQRVEYL
18		2836	APTLWARMI	APTLWARMI	APTLWVRMV	APTLWVRMI	APTLWVRMI	APTLWVRMV	APTLWARMV	APTIWVRMV	APTIWVRMV	APTIWARMV	APTIWVRMV	APTLWVRMV	APTIWARMV	APTIWVRMV	APTIWVRMV	APTIWVRMV	APTIWARMV	APTIWVRMV	APTIWVRMV	APTIWVRMV	APTIWVRMV	APTIWVRMV	APTIWVRMV	APTLWVRIV	APTIWVRMV	APTIWVRMV	APTIWVRMI	APTIWARMI	APTIWVRMV	APTIWVRMV	APTIWVRMI	APTIWVRMV	APTIWVRMI	APTIWVRMV	APTIWVRMV	APTIWVRMV	APTIWVRMV	APTIWVRMV	APTIWVRMV	APTIWVRMV	APTIWVRMV	APTIWVRMV	APTIWVRMV	APSIWARMI	APTIWARMI	APTIWVRMV	APTIWVRMV
19	B8	2923	RARSVRARL	RARSVRAKL	RARSVRATL	RARSVRAKL	RARAVRARL	RARSVRAKL	RARSVRAKL	RARAVRASL	RARAVRASL	RARAVRASL	RARAVRASL	RARAVRASL	RARAVRASL	RARAVRASL	RARAVRASL	RARAVRAAL	RARAVRAAL	RARAVRAKL	RARAVRAKL	RARAARAKL	RARAVRAKL	RARAVRAKL	RARAVRAKL	RARQVRARL	RARAVRAKL	RARAVRAKL	RARAVRAKL	RARAVRAKL	RARAVRAKL	RARAVRAKL	RARAVRAKL	RARAVRAKL	RARAVRAKL	RARAVRAKL	RARAVRAKL	RARAVRAKL	RARAVRAKL	RARAVRAKL	RARAVRAKL	RARAVRAKL	RARAVRAKL	RARAVRAKL	RARAVRAKL	RARAVRAKL	RARAVRAKL	RARAVRARL	RARAVRAKL
20	B27	2697	RRCRASGVL	RRCRASGVL	RRCRASGVL	RRCRASGVL	RRCRASGVL	RRCRASGVL	RRCRASGVL	RRCRASGVL	RRCRASGVF	RRCRASGVL	RRCRASGVL	RRCRASGVL	RRCRASGVL	RRCRASGVL	RRCRASGVF	RRCRASGVL	RRCRASGVL	RRCRASGVL	RRCRASGVL	RRCRASGVL	RRCRASGVL	RRCRASGVL	RRCRASGVL	RRCRASGVL	RRCRASGVL	RRCRASGVL	RRCRASGVY	RRCRASGVL	RRCRASGVY	RRCRASGVF	RRCRASGVY	RRCRASGVY	RRCRASGVY	RRCRASGVY	RRCRASGVY	RRCRASGVF	RRCRASGVF	RRCRASGVY	RRCRASGVY	RRCRASGVF	RRCRASGVF	RRCRASGVF	RRCRASGVF	RRCRASGVY	RRCRASGVY	RRCRASGVF	RRCRASGVF
21		2841	ARMILMTHF	ARMILMTHF	VRMVLMTHF	VRMILMTHF	VRMILMTHF	VRMVLMTHF	ARMVLMTHF	VRMVLMTHF	VRMVIMTHF	ARMVLMTHF	VRMVLLTHF	VRMVLMTHF	ARMVLMTHF	VRMVLMTHF	VRMVLMTHF	VRMVLMTHF	ARMVLMTHF	VRMVMMTHF	VRMVLITHF	VRMVVMTHF	VRMVLMTHF	VRMVMMTHF	VRMVMMTHF	VRIVMLTHF	VRMVMMTHF	VRMVIMTHF	VRMILMTHF	ARMILMTHF	VRMVLMTHF	VRMVLMTHF	VRMILMTHF	VRMVLMTHF	VRMILMTHF	VRMVLMTHF	VRMVLMTHF	VRMVLMTHF	VRMVLMTHF	VRMVLMTHF	VRMVLMTHF	VRMVLMTHF	VRMVLMTHF	VRMVLMTHF	VRMVLMTHF	ARMILMTHF	ARMILMTHF	VRMVLMTHF	VRMVLMTHF
22		2903	NRVAACLRK	NRVASCLRK	NRVAACLRK	NRVAACLRK	NRVAACLRK	NRVAACLRK	NRVAACLRK	TRVASALRK	SRVAATLRK	TRVAAALRK	TRVAAALRK	TRVASALRK	TRVAAALRK	TRVASALRK	TRVAATLRK	TRVAATLRK	TRVAATLRK	NRVAGTLRK	NRVAGALRK	NRVAGALRK	NRVAGALRK	NRVAGALRK	NRVSGALRK	NRVAGALRK	NRVAGALRK	NRVAGALRK	NRVAGALRK	NRVAACLRK	NRVAGSLRK	NRVAGSLRK	NRVAAVLRK	NRVAACLRK	NRVAACLRK	NRVAGCLRK	NRVAGCLRK	NRVAACLRK	NRVAACLRK	NRVAGSLRK	NRVAGSLRK	NRVAGSLRK	NRVAGSLRK	NRVAGSLRK	NRVAGSLRK	NRVAATLRK	NRVAATLRK	NRVAGSLRK	NRVAGCLRK
23		2910	RKLGVPPLR	RKLGVPPLR	RKLGVPPLR	RKLGVPPLR	RKLGVPPLR	RKLGVPPLR	RKLGVPPLR	RKLGAPPLR	RKLGAPPLR	RKLGAPPLR	RKLGAPPLR	RKLGAPPLR	RKLGAPPLR	RKLGAPPLR	RKLGAPPLR	RKLGAPPLR	RKLGAPSLR	RKLGCPPLR	RKLGIPPLR	RKLGIPPLR	RKLGIPPLR	RKLGCPPLR	RKLGCPPLR	RKLGAPPLR	RKLGSPPLR	RKLGIPPLR	RKLGVPPLR	RKLGVPPLR	RKLGVPPLR	RKLGVPPLR	RKLGVPPLR	RKLGVPPLR	RKLGVPPLR	RKLGVPPLR	RKLGVPPLR	RKLGVPPLR	RKLGVPPLR	RKLGVPPLR	RKLGVPPLR	RKLGVPPLR	RKLGVPPLR	RKLGAPPLR	RKLGVPPLR	RKLGVPPLR	RKLGVPPLR	RKLGVPPLR	RKLGVPPLR
24		2917	LRAWRHRAR	LRVWRHRAR	LRAWRHRAR	LRTWRHRAR	LRTWRHRAR	LRTWRHRAR	LRAWRHRAR	LRAWKSRAR	LRAWKSRAR	LRAWKSRAR	LRAWKSRAR	LRAWKSRAR	LRAWKSRAR	LRAWKSRAR	LRAWKSRAR	LRAWKSRAR	LRAWKSRAR	LRAWRHRAR	LRAWRHRAR	LRAWRHRAR	LRAWRHRAR	LRAWRHRAR	LRAWRHRAR	LRAWKHRAR	LRAWRHRAR	LRAWRHRAR	LRAWRHRAR	LRAWRHRAR	LRAWRHRAR	LRAWRHRAR	LRAWRHRAR	LRAWRHRAR	LRAWRHRAR	LRAWRHRAR	LRAWRHRAR	LRAWRHRAR	LRAWRHRAR	LRAWRHRAR	LRAWRHRAR	LRAWRHRAR	LRAWRHRAR	LRAWRHRAR	LRAWRHRAR	LRAWRHRAR	LRAWRHRAR	LRAWRHRAR	LRAWRHRAR
25	B39	2821	RHTPVNSWL	RHTPVNSWL	RHTPVNSWL	RHTPVNSWL	RHTPVNSWL	RHTPVNSWL	RHTPVNSWL	RHSPVNSWL	RHSPVNSWL	RHSPVNSWL	RHSPVNSWL	KHSPVNSWL	KHSPVNSWL	RHSPVNSWL	KHTPVNSWL	RHSPVNSWL	RHSPVNSWL	RHTPVNSWL	RHTPVNSWL	RHTPVNSWL	RHTPVNSWL	RHTPVNSWL	RHTPVNSWL	RHTPVNSWL	RHTPVNSWL	RHTPVNSWL	RHTPVNSWL	RHTPVNSWL	RHTPVNSWL	RHTPVNSWL	RHTPVNSWL	RHTPVNSWL	RHTPVNSWL	RHTPVNSWL	RHTPVNSWL	RHTPVNSWL	RHTPVNSWL	RHTPVNSWL	RHTPVNSWL	RHTPVNSWL	RHTPVNSWL	RHTPVNSWL	RHTPVNSWL	RHTPVNSWL	RHTPVNSWL	RHTPVNSWL	RHTPVNSWL
26		2886	LHGLSAFSL	LHGLSAFSL	LHGLSAFSL	LHGLGAFSL	LHGLGAFSL	LHGLSAFSL	LHGLSAFTL	LHGLDAFSL	LHGLDAFSL	LHGLEAFSL	LHGLDAFSL	LHGLDTFSL	LHGLEAFSL	LHGLEAFSL	LHGLDTLSL	LHGLEAFSL	LHGLDAFSL	LHGLSAFTL	LHGLSAFSL	LHGLSAFSL	LHGLSAFSL	LHGLSAFSL	LHGLSAFSL	LHGLSAFSL	LHGLAAFSL	LHGLSAFSL	LHGLSAFTL	LHGLSAFTL	LHGLSAFTL	LHGLSAFTL	LHGLSAFSL	LHGLSAFSL	LHGLSAFTL	LHGLSAFTL	LHGLSAFTL	LHGLSAFTL	LHGLSAFTL	LHGLSAFTL	LHGLSAFTL	LHGLSAFTL	LHGLSAFTL	LHGLSAFTL	LHGLSAFTL	LHGLSAFTL	LHGLSAFTL	LHGLSAFTL	LHGLSAFTL
27	B58	2463	RMILMTHFF	RMILMTHFF	RMVLMTHFF	RMILMTHFF	RMILMTHFF	RMVLMTHFF	RMVLMTHFF	RMVLMTHFF	RMVIMTHFF	RMVLMTHFF	RMVLLTHFF	RMVLMTHFF	RMVLMTHFF	RMVLMTHFF	RMVLMTHFF	RMVLMTHFF	RMVLMTHFF	RMVMMTHFF	RMVLITHFF	RMVVMTHFF	RMVLMTHFF	RMVMMTHFF	RMVMMTHFF	RIVMLTHFF	RMVMMTHFF	RMVIMTHFF	RMILMTHFF	RMILMTHFF	RMVLMTHFF	RMVLMTHFF	RMILMTHFF	RMVLMTHFF	RMILMTHFF	RMVLMTHFF	RMVLMTHFF	RMVLMTHFF	RMVLMTHFF	RMVLMTHFF	RMVLMTHFF	RMVLMTHFF	RMVLMTHFF	RMVLMTHFF	RMVLMTHFF	RMILMTHFF	RMILMTHFF	RMVLMTHFF	RMVLMTHFF
28		2515	HSAKSKFGY	HSARSKFGY	HSARSKFGY	HSARSKFGY	HSARSKFGY	HSARSKFGY	HSAKSKFGY	HSARSKYGF	HSAKSRYGF	HSARSKYGF	HSARSKYGF	HSARSKYGF	HSARSKYGF	HSARSKYGF	HSARSKFGY	HSARSKYGY	HSARSKYGY	HSARSKFGY	HSGRSKYGY	HSARSKYGY	HSARSKYGY	HSAKSKHGY	HSARSKYGY	HSARSKYGY	HSARSKYGY	HSARSKFGY	HSARSKFGY	HSARSKFGY	HSARSKFGY	HSARSKFGY	HSARSKFGY	HSAKSKFGY	HSARSKFGY	HSAKSKFGY	HSAKSKFGY	HSARSKFGF	HSAKSKFGF	HSARSKFGY	HSAKSKFGY	HSARSKFGY	HSARSKFGY	HSARSKFGY	HSARSKFGY	HSARSKFGY	HSARSKFGY	HSARSKFGY	HSARSKFGY
29		2832	IIMFAPTLW	IIMYAPTLW	IIMFAPTLW	IIMFAPTLW	IIMFAPTLW	IIMYAPTLW	IIMYAPTLW	IIQYAPTIW	IIQYAPTIW	IIQYAPTIW	IIQYAPTIW	IIQYAPTLW	IIQYAPTIW	IIQYAPTIW	IILYAPTIW	IIQYAPTIW	IIQYAPTIW	IIMYAPTIW	IIMFAPTIW	IIMFAPTIW	IIMFAPTI	IIMYAPTIW	IIMYAPTIW	IIMYAPTLW	IIMYAPTIW	IIMYAPTIW	IIVYAPTIW	IIVYAPTIW	IIIYAPTIW	IIIYAPTIW	IIVYAPTIW	IILYAPTIW	IILYAPTIW	IILYAPTIW	IILYAPTIW	IILYAPTIW	IILYAPTIW	IILYAPTIW	IILYAPTIW	IILYAPTIW	IILYAPTIW	IILYAPTIW	IILYAPTIW	IILYAPSIW	IILYAPTIW	IILYAPTIW	IILYAPTIW
30		2912	LGVPPLRAW	LGVPPLRVW	LGVPPLRAW	LGVPPLRTW	LGVPPLRTW	LGVPPLRTW	LGVPPLRAW	LGAPPLRAW	LGAPPLRAW	LGAPPLRAW	LGAPPLRAW	LGAPPLRAW	LGAPPLRAW	LGAPPLRAW	LGAPPLRAW	LGAPPLRAW	LGAPSLRAW	LGCPPLRAW	LGIPPLRAW	LGIPPLRAW	LGIPPLRAW	LGCPPLRAW	LGCPPLRAW	LGAPPLRAW	LGSPPLRAW	LGIPPLRAW	LGVPPLRAW	LGVPPLRAW	LGVPPLRAW	LGVPPLRAW	LGVPPLRAW	LGVPPLRAW	LGVPPLRAW	LGVPPLRAW	LGVPPLRAW	LGVPPLRAW	LGVPPLRAW	LGVPPLRAW	LGVPPLRAW	LGVPPLRAW	LGVPPLRAW	LGAPPLRAW	LGVPPLRAW	LGVPPLRAW	LGVPPLRAW	LGVPPLRAW	LGVPPLRAW
31	B62	2450	LLRHHNLVY	LLRHHNMVY	LLRHHNLVY	LLRHHNMVY	LLRHHNMVY	LLRHRNMVY	LLRHRNLVY	LLRYHNKVY	LMRFHNKVY	LLRYHNKVY	LLRYHNKVY	LLRYHNKVY	LLRFHNKVY	LLRYHNKVY	LLRYHNKVY	LLRYHNKVY	LLRYHNKVY	LLRHHNLVY	LLRHHNLVY	LLRHHNLVY	LLRHHNLVY	LLRHHNLVY	LLRHHNLVY	LLRHHNLVY	LLRHHNLVY	LLRHHNLVY	LLRHHNMVY	LLRHHNMVY	LLRHHNMVY	LLRHHNMVY	LLRHHNMVY	LLRHHNMVY	LLRHHNMVY	LLRHHNMVY	LLRHHNMVY	LLRHHNMVY	LLRHHNMVY	LLRHHNMVY	LLRHHNMVY	LLRHHNMVY	LLRHHNMVY	LLRHHNMVY	LMRHHNMVY	LLRHHNLVY	LLRHHNLVY	LLRHHNMVY	LMRHHNMVY
32		2463	RMILMTHFF	RMILMTHFF	RMVLMTHFF	RMILMTHFF	RMILMTHFF	RMVLMTHFF	RMVLMTHFF	RMVLMTHFF	RMVIMTHFF	RMVLMTHFF	RMVLLTHFF	RMVLMTHFF	RMVLMTHFF	RMVLMTHFF	RMVLMTHFF	RMVLMTHFF	RMVLMTHFF	RMVMMTHFF	RMVLITHFF	RMVVMTHFF	RMVLMTHFF	RMVMMTHFF	RMVMMTHFF	RIVMLTHFF	RMVMMTHFF	RMVIMTHFF	RMILMTHFF	RMILMTHFF	RMVLMTHFF	RMVLMTHFF	RMILMTHFF	RMVLMTHFF	RMILMTHFF	RMVLMTHFF	RMVLMTHFF	RMVLMTHFF	RMVLMTHFF	RMVLMTHFF	RMVLMTHFF	RMVLMTHFF	RMVLMTHFF	RMVLMTHFF	RMVLMTHFF	RMILMTHFF	RMILMTHFF	RMVLMTHFF	RMVLMTHFF
33		2476	RLQVLDSHY	RLQVLDDHY	RLQVLDDHY	RVQVLDDHY	RLQVLDSHY	RMQVLDSHY	RLQVLDDHY	RMQVLDAHY	RVQVLDAHY	RVQLLDSHY	RVQLLDSYY	RVQLLDSHY	RVQLLDSYY	RVQLLDSHY	RVQVLDSHY	RVQLLDSHY	RVQLLDCHY	RLQVLDDHY	RLQVLDDHY	RLQVLDDHY	RLQVLDDHY	RMQVLDDHY	RMQVLDDHY	RLQVLDDHY	RLQVLDDHY	RLQVLDDHY	RLQVVDSHY	RLQVVDDHY	RMQVVDNHY	RMQVVDNHY	RVQVLDNHY	RLQVVDNHY	RLQVVDAHY	RLQVLDNHY	RLQVLDNHY	RLQMVDDHY	RLQVVDDHY	RMQVVDSHY	RMQVIDSHY	RMQVVDSHY	RMQVVDSHY	RMQVVDSHY	RLQVVDQHY	RLQVVDSHY	RLQVVDDHY	RLQVVDSHY	RMQVVDSHY
34		2557	TIMAKNEVF	TIMAKNEVF	TIMAKNEVF	TIMAKNEVF	TIMAKNEVF	TIMAKNEVF	TIMAKNEVF	TIMAKNEVF	TIMAKNEVF	TIMAKNEVF	TIMAKNEVF	TIMAKNEVF	TIMAKNEVF	TIMAKNEVF	TIMAKNEVF	TIMAKNEVF	TIMAKNEVF	TIMAKNEVF	TIMAKNEVF	TIMAKNEVF	TIMAKNEVF	TIMAKNEVF	TIMAKNEVF	TIMAKNEVF	TIMAKNEVF	TIMAKNEVF	TIMAKNEVF	TIMAKNEVF	TIMAKNEVF	TIMAKNEVF	TIMAKNEVF	TIMAKNEVF	TIMAKNEVF	TIMAKNEVF	TIMAKNEVF	TIMAKNEVF	TIMAKNEVF	TIMAKNEVF	TIMAKNEVF	TIMAKNEVF	TIMAKNEVF	TIMAKSEVF	TIMAKNEVF	TIMAKNEVF	TIMAKNEVF	TIMAKNEVF	TIMAKNEVF
35		2605	AVMGSSYGF	AVMGSSYGF	AVMGASYGF	AVMGSSYGF	AVMGGSYGF	AVMGESYGF	AVMGDAYGF	AVMGASYGF	AIMGPSYGF	AVMGRSYGF	AVMGASYGF	AVMGQSYGF	AVMGASYGF	AVMGASYGF	AIMGASYGF	AVMGRSYGF	AVMGSSYGF	ETMGSAYGF	ATMGPAYGF	TTMGSAYGF	ATMGAAYGF	AIMGPAYGF	AVMGSAYGF	AVMGPAYGF	ATMGAAYGF	AIMGSAYGF	AVMGAAYGF	AIMGEAYGF	AVMGAAYGF	AVMGDSYGF	AVMGDAYGF	AVMGEAYGF	AIMGEAYGF	AVMGDAYGF	AVMGDAYGF	AVMGAAYGF	AVMGAAYGF	AVMGAAYGF	AVMGAAYGF	AVMGAAYGF	AVMGAAYGF	ATMGASYGF	AVMGAAYGF	AVMGDAYGF	AVMGDAYGF	AVMGAAYGF	AVMGASYGF
36		2998	LLAAGVGIY	LLSVGVGIY	LLSVGVGIY	LLSVGVGIY	LLSVGVGVF	LLSVGVSIY	LLSVGVGIY	LLFVGVGLF	LLSVGVGIF	LLCVGVGIF	LLSVGVGLF	LLCVGVGIF	LLLVGVGIF	LLSVGVGIF	LLSVGVGIF	LLCVGVGIF	LLCVGVGIF	LLTVGVGIF	LLTVGVGIF	LLTVGVGIF	LLTVGVGIF	LLTVGVGLF	LLSVGVGIF	LLTVGVGIF	LLTVGVGIF	LLTVGVGIF	LLTVGVGIF	LLTVGVGIF	LLSVGVGIF	LLSVGVGIF	LLSVGVGIF	LLTAGVGIF	LLSVGVGIF	LLSVGVGIF	LLSVGVGIF	LLSVGVGIF	LLSVGVGIF	LLSVGVGIF	LLSVGVGIF	LLSVGVGIF	LLSVGVGIF	LLSVGVGIF	LLSVGVGIF	LLSVGVGIF	LLSVGVGIF	LLSVGVGIF	LLSVGVGIF
	common epitopes: 36
[truncated: 17 more columns]

## Sheet: NS5B Unique Epitopes
NS5B		5B						NS5B
Protein	MHC-I	Position	Genotype	Peptide	C.Score	Epitopes		Table:1B
NS5B	A1	2793	3b/b2	ACDGAGKRY	0.8088	1		MHC-I	Position	V1	V2	V3	V4	V5	V6	V7	V8	V9	V10	V11	V12	V13	V14	V15	V16	V17	V18	V19	V20	V21
	A1	2793	3b3	ACDGMGKRY	0.8623	2		A1	2793	2	1	2	2	2	1	1	1
	A1	2793	6g /k	AHDHTGQRY	0.8389	3		A1	2998	1	4	1	1
	A1	2793	6e/r	AHDNNGQRY	0.9508	4		A24	2867	1	1	3
	A1	2793	6f /o	AHDNTGQRY	0.9078	5		A24	2985	1	2	1	1
	A1	2793	6u	AIDDTGKRY	1.7455	6		A24	2986	1	1	1	1	1
	A1	2793	3h	ALDAAGKRY	1.8181	7		A26	2486	1	1	1
	A1	2793	6v	ALDDTGKRY	1.8637	8		A26	2497	1	1	1	1
								A26	2603	1	1	2	1	1	1	1	1	2	1	1	1	1	1	1	1	2	1
	A1	2998	1a	LLAAGVGIY	1.8054	9		A26	2668	1	1	6	2	1	2	1	2	2	1	7	1	3	1	2
	A1	2998	1b/c/e/l	LLSVGVGIY	1.8649	10		B7	2629	2	1
	A1	2998	2f	LLSVGVGLF	0.7847	11		B7	2665	1	1	2	2	3	1	1	1
	A1	2998	1h	LLSVGVSIY	1.8252	12		B7	2666	1	1
								B7	2925	1	1	2	3	1
	A24	2867	2c	VYSVSPLDL	1.5052	13		B8	2725	3	2	1	1	1	1	1
	A24	2867	5a	MYGSVYSVT	0.7689	14		B8	2751	2	2	2	5	1	1	1	1	1	1
	A24	2867	6h/i/n	IYGVTYSIT	0.7706	15		B27	2592	3	1	1	2	1	1	1	1	1	1	1	1	1	2	1	6	1	2	4	3	1
								B27	2653	4	1	1	1	1	1
	A24	2985	4g	IYHSMSYAR	0.9879	16		B27	2719	1	1	3
	A24	2985	4l/l2	SYARPRYLL	1.612	17		B27	2653	1	1	4	1	1	1
	A24	2985	6w	SYARPRALL	1.3036	18		B27	2719	1	1	3
	A24	2985	6w2	SYARPRVLL	1.357	19		B27	2796	1	1	1	1
								B39	2596	1	1	2	1	1
	A24	2986	1a	RARPRWFWF	0.8728	20		B39	2796	1	1	2
			1l	HARPRWFLF	0.7602	21		B44	2657	1	12	1	10	3	1	1	1	1
			1g	RARPRLFWF	0.8032	22		B58	2984	1	1	1	2
			2m2	RARPRYFFF	1.0514	23		B62	2477	1	1	2	1	1	1	1	1	1	1	1	1	1	1	2
			4g	SYARPRYFL	1.5096	24
	A26	2486	5a	EVVDEMKRL	2.0138	25
	A26	2486	6w	DTVKEIKTL	1.2794	26
	A26	2486	6w2	DVVKEVKTL	1.0298	27
	A26	2497	1g	TVKANLLSV	0.8593	28
	A26	2497	1l	TVKANMLSV	1.0768	29
	A26	2497	3h	EVKADLLSV	1.3417	30
	A26	2497	3i	EVKGRLLTF	1.9234	31
	A26	2603	1c	PIAVMGASY	0.9256	32
	A26	2603	6d	PIAVMGAAY	0.8514	33
	A26	2603	1c/2f	PIAVMGASY	0.9256	34
	A26	2603	1e	PIAVMGSSY	0.7865	35
	A26	2603	5a	PTALMGPSY	1.1404	36
	A26	2603	6u	PTAVMGAAY	1.0117	37
	A26	2603	3h	PTAVMGPAY	0.8212	38
	A26	2603	6w2	PVAIMGAAY	0.989	39
	A26	2603	6e/g	PVAVMGAAY	0.8967	40
	A26	2603	6r	PVAVMGPSY	0.7861	41
	A26	2603	3b	SIATMGPAY	1.8703	42
	A26	2603	3a	SIETMGSAY	1.1629	43
	A26	2603	3b2	SITTMGSAY	1.5047	44
	A26	2603	3g	SLAIMGPAY	1.1831	45
	A26	2603	4d	SLAVMGDSY	0.8175	46
	A26	2603	3g2	SLAVMGSAY	1.1207	47
	A26	2603	3b3/i	STATMGAAY	2.2025	48
	A26	2603	4f	STAVMGDAY	1.29	49
	A26	2668	1a/h	NSRGENCGY	1.0669	50
	A26	2668	3a	NSKGAQCGY	1.2381	51
	A26	2668	4a/b/c/m2/r/r2	NSKGDLCGY	1.709	52
	A26	2668	1g/l	NSKGENCGY	1.4093	53
	A26	2668	6b	NSKGESCGY	1.2507	54
	A26	2668	3g/g2	NSKGLKCGY	1.0913	55
	A26	2668	3b	NSKGLQCGY	1.317	56
	A26	2668	2l/6e	NSKGQACGY	1.1778	57
	A26	2668	6w/w2	NSKGQCCGY	1.1224	58
	A26	2668	1b	NSKGQNCGY	1.4177	59
	A26	2668	2b/c/j/k/m/m2/6u	NSKGQSCGY	1.2624	60
	A26	2668	2a	NSKGQTCGY	1.3765	61
	A26	2668	4f/m/s	NSRGDLCGY	1.3502	62
	A26	2668	6v	NSRGQNCGY	1.0671	63
	A26	2668	6d/o	NSRGQSCGY	0.9688	64
	B7	2629	4g2/6f	RAKKTPMGF	0.7935	65
	B7	2629	6n	RARKNPMGF	1.452	66
	B7	2665	1c	LAPEARIAI	0.7559	67
	B7	2665	1l	LAPEARVAI	0.8124	68
	B7	2665	2m/m2	LPEEARAAI	1.6039	69
	B7	2665	2j/l	LPEEARKAI	1.4796	70
	B7	2665	2a/c/j	LPEEARTAI	1.6615	71
	B7	2665	2k	LPEEARVAI	1.5674	72
	B7	2665	2f	LPEQARLAI	1.6012	73
	B7	2665	2b	LPQEARTVI	1.6162	74
	B7	2666	6e	EPAARTAIT	0.9932	75
	B7	2666	6g	VARKAISSL	1.5802	76
	B7	2925	1g	KAAICGKYL	0.7648	77
	B7	2925	6g	IAQGGKAAI	0.7864	78
	B7	2925	4r/r2	RARAVRAKL	1.7167	79
	B7	2925	4s/6w/w2	RAVRARLIA	0.8519	80
	B7	2925	2j	RAVRASLIV	0.9476	81
	B8	2725	1b/c/e	AAKLQDCTM	0.9068	82
	B8	2725	6d/r	AAKLKDFDM	0.7599	83
	B8	2725	6f	AAKLKDYDM	0.8112	84
	B8	2725	6o	AAKLKNYDM	0.9349	85
	B8	2725	1h	AAKLQGVTM	1.0821	86
	B8	2725	5a	AAKLRDCTL	1.7008	87
	B8	2725	6w2	AAKLRDFDM	1.0923	88
	B8	2751	3a/g	EDRAALRAF	0.7876	89
	B8	2751	4k/k2	EDARRLRAF	1.6489	90
	B8	2751	3h/i	EDKAALRAF	0.9069	91
	B8	2751	4c/d/m/m2/v	EDKRALGAF	1.1759	92
	B8	2751	3k	EDKSALRAF	0.8934	93
	B8	2751	4f	EDRRALGAF	1.0289	94
	B8	2751	4p	EDRRALQAF	1.324	95
	B8	2751	3b3	EDRSALRAF	0.7607	96
	B8	2751	3b	EDRTALRAF	0.7948	97
	B8	2751	3g2	EDRVTLRAF	1.2475	98
	B27	2592	1c/g/4s	KRALYDVVK	1.6068	99
	B27	2592	6n	KRALFDITQ	1.0603	100
	B27	2592	6h	KRALFDVTR	1.6363	101
	B27	2592	4c/p	KRALHDAVK	1.5749	102
	B27	2592	4a	KRALHDVIK	1.4747	103
	B27	2592	4l2	KRALHDVVK	1.5695	104
	B27	2592	4m2	KRALYDAIQ	0.8307	105
	B27	2592	4o	KRALYDALQ	0.8658	106
	B27	2592	4d	KRALYDAVK	1.6235	107
	B27	2592	4v	KRALYDAVQ	0.959	108
	B27	2592	2l	KRALYDIAQ	0.9258	109
	B27	2592	6v	KRALYDISQ	1.0787	110
	B27	2592	1e	KRALYDITK	1.6538	111
	B27	2592	6w/w2	KRALYDITQ	0.9714	112
	B27	2592	5a	KRALYDVAQ	1.0145	113
	B27	2592	3a/b3/g/g2/i /k	KRALYDVIQ	0.8311	114
	B27	2592	3b2	KRALYDVLQ	0.8525	115
	B27	2592	3h/6d	KRALYDVTQ	1.0715	116
	B27	2592	6f/g/k/r	KRALYDVTR	1.6187	117
	B27	2592	4l/m/q	KRALYDVVQ	0.9354	118
	B27	2592	4b	KRALYNVIQ	1.0168	119
	B27	2653	2c/j/k/l	IRTEESIYL	0.8631	120
	B27	2653	6u	IRTEADIYL	0.7619	121
	B27	2653	2f	IRTEEAIYL	0.7633	122
	B27	2653	2i	IRVEESIYL	1.0832	123
	B27	2653	4g2	KKTPMGFSY	0.7894	124
	B27	2653	4g	KRVPMGFSY	1.7134	125
	B27	2719	3h	ARAACRAAK	1.4983	126
	B27	2719	6o	AQAACKAAK	0.7533	127
	B27	2719	6d/f/r	AQAACRAAK	0.9119	128
	B27	2653	6u	IRTEADIYL	0.7619	129
	B27	2653	2f	IRTEEAIYL	0.7633	130
	B27	2653	2c/j/k/l	IRTEESIYL	0.8631	131
	B27	2653	2i	IRVEESIYL	1.0832	132
	B27	2653	4g2	KKTPMGFSY	0.7894	133
	B27	2653	4g	KRVPMGFSY	1.7134	134
	B27	2719	3h	ARAACRAAK	1.4983	135
	B27	2719	6o	AQAACKAAK	0.7533	136
	B27	2719	6d/f/r	AQAACRAAK	0.9119	137
	B27	2796	2b	SRGRRRYFL	1.0895	138
	B27	2796	2k	GRRVYYLTR	1.5533	139
	B27	2796	2l	GRRRYYLTR	1.6476	140
	B27	2796	6d	GQRYYYLTR	0.896	141
	B39	2596	1a	YDVVSKLPL	1.2569	142
	B39	2596	1g	YDVVKKLPL	0.9254	143
	B39	2596	3g/g2	YDVIQQLSL	1.0833	144
	B39	2596	4d	YDAVKQLSL	1.4922	145
	B39	2596	6f	YDVTRKLPL	0.7725	146
	B39	2796	2b	SRGRRRYFL	1.1217	147
	B39	2796	2j	AHGRRRYYL	1.6374	148
	B39	2796	4r/r2	AQGKRYYYL	0.7558	149
	B44	2657	6u	ADIYLSCQL	0.9458	150
	B44	2657	3b2/b3/g/g2/i/b/g/g2/k/k2/r/r2	EEIYQCCDL	1.5447	151
	B44	2657	3a	EEIYQCCNL	1.5491	152
	B44	2657	4a/c/d/f/l/l2/m/m2/o2/p	EEVYQCCDL	1.502	153
	B44	2657	4o/q/s	EEVYQCCNL	1.5101	154
	B44	2657	4v	GEVYQCCDL	1.8845	155
	B44	2657	6h	QDIYLSCQL	0.7697	156
	B44	2657	6i	RDIYLSCQL	0.9686	157
	B44	2657	6k	RDVYLSCKL	0.9006	158
	B58	2984	4b	ASLARPRYF	0.7671	159
	B58	2984	4g	MSYARPRYF	1.4392	160
	B58	2984	6w2	VSYARPRVL	0.78	161
	B58	2984	4l/l2	VSYARPRYL	0.7927	162
	B62	2477	4b	LQVVDDHYH	0.8442	163
	B62	2477	6o	IQLLDQHYH	0.7624	164
	B62	2477	4k/k2	LQVLDNHYH	0.882	165
	B62	2477	6v	LQVLDQHYH	0.8009	166
	B62	2477	6w	LQVLDSYYY	1.3877	167
	B62	2477	4g2	LQVVDAHYH	0.8643	168
	B62	2477	4g	LQVVDNHYH	0.8981	169
	B62	2477	4q	LQVVDQHYY	1.4357	170
	B62	2477	4r	LQVVDSHYH	0.9202	171
	B62	2477	6w2	MQVLDSFYH	0.8296	172
	B62	2477	4o	MQVVDSHYY	1.5195	173
	B62	2477	6g	QQVVDQHYY	1.4615	174
	B62	2477	6h	VQLLDQHYY	1.3982	175
	B62	2477	6r	VQVVDQHYH	0.7953	176
	B62	2477	6d/e	VQVVDQHYY	1.4238	177
				Unique epitopes: 177
